# Supplementary material for: Proteomic analysis of brain metastatic lung adenocarcinoma reveals intertumoral heterogeneity and specific alterations associated with the timing of brain metastases
Source: ESMO Open. 2022 Dec 16;8(1):100741. doi: 10.1016/j.esmoop.2022.100741 (PMC10024110; doi:10.1016/j.esmoop.2022.100741)
Supplement: Supplementary Table S1 [file mmc2.xlsx]

## Sheet: Clinical-histopathological info
Patients	Clinical profile													Treatment related to primary surgery		Treatment related to brain metastasis surgery		Survival			Histopathology Primary Lung										Histopathology Metastatic Brain
Patients	Gender (1 male, 2 female)	Age	Smoking (2 current, 1 former, 0 never)	COPD (0 no, 1 yes)	Pathological stage (I-IV)	Progression to brain metastasis	Lung-brain interval (days)	Brain metastases	EGFR mutation	KRAS mutation	cT	cN	cM	Adj. chemo (0 no, 1 yes)	Post-op. chemo (0 no, 1 yes)	Pre-op. steroid (0 no, 1 yes)	Pre-op. chemo (ever) (0 no, 1 yes)	OS (days)	DSS (days)	Survival from brain surgery (days)	Tumor content (actual %)	Tumor+necrosis (%)	Adjacent tissue (%)	Mucin production score (0-3)	Stromal density score (0-3)	Necrosis score (0-3)	Vascularization score (0-3)	Lymphocyte density score (0-3)	Lymphocyte distribution score (0-3)	Lymphatic score (0-6)	Tumor content (actual %)	Tumor+necrosis (%)	Adjacent tissue (%)	Mucin production score (0-3)	Stromal density score (0-3)	Necrosis score (0-3)	Vascularization score (0-3)	Lymphocyte density score (0-3)	Lymphocyte distribution score (0-3)	Lymphatic score (0-6)
LADC-01	1	55	1	0	2	fast	282	single	NA	NA	2b	0	0	1	0	1	1	676	674	392	14	14	0	1	1	1	1	3	2	5	100	100	0	0	1	2	3	1	2	3
LADC-02	2	65	1	0	2	fast	287	single	mutant	wild-type	2	1	x	0	1	1	0	588	568	281	100	100	0	3	2	0	2	3	3	6	84.6	84.6	0.66	3	1	1	3	3	3	6
LADC-03	2	55.5	2	0	4	fast	-50	single	NA	wild-type	2	0	1	1	0	1	0	3644	3648	3679	55	55.02	0	1	2	2	2	2	3	5	62.7	65.79	34.21	3	3	3	3	1	3	4
LADC-04	1	63	2	1	2	fast	175	multiple	wild-type	wild-type	2a	1	0	1	0	1	1	587	509	334	97.9	97.95	0	1	2	1	1	2	3	4	94.5	94.5	3.2	0	1	2	3	3	3	6
LADC-05	2	61.5	2	0	4	fast	-69	single	NA	NA	1b	0	1	1	0	1	0	611	507	576	32.9	95.24	0	0	2	3	1	2	3	5	42	100	0	1	1	3	3	2	2	4
LADC-06	1	64	2	1	3	fast	195	multiple	NA	mutant	2	2	x	1	1	1	1	403	385	190	97.4	97.44	0	1	1	3	1	1	3	4	46.9	92.34	7.66	1	2	3	3	2	3	5
LADC-07	1	59.5	2	1	3	fast	294	single	NA	NA	2	2	x	0	0	0	0	438	412	118	72.3	72.25	0	0	1	1	2	3	3	6	94.5	94.54	5.46	1	2	2	3	3	3	6
LADC-08	1	55.5	1	0	2	fast	354	single	NA	NA	3	0	x	1	0	0	1	1113	1113	759	20	20.04	0	1	1	0	2	1	1	2	91.6	100	0	1	3	2	3	1	3	4
LADC-09	2	65.5	2	1	2	fast	247	multiple	wild-type	wild-type	3	0	x	1	1	0	1	613	583	336	95.6	95.56	0	3	2	1	2	2	2	4	98.7	100	0	2	2	2	2	3	3	6
LADC-10	2	61.5	0	0	1	fast	289	multiple	NA	NA	2a	0	0	0	0	1	0	796	795	506	21.2	21.2	0	0	1	1	2	3	3	6	100	100	0	1	1	0	3	3	3	6
LADC-11	2	53.5	2	1	4	fast	-25	single	NA	NA	2	0	1	0	1	1	0	366	366	391	91.3	91.34	0	1	2	3	1	1	3	6	100	100	0	1	3	1	3	3	3	6
LADC-12	2	42	2	0	1	slow	624	single	NA	NA	2	0	0	0	0	1	0	3273	3270	2646	56.2	100	0	0	2	3	1	3	3	6	92.7	92.66	7.34	1	2	3	3	3	3	6
LADC-13	1	64.5	1	0	3	slow	1094	multiple	NA	mutant	4	1	0	0	1	1	1	2117	2110	1016	44.3	44.32	0	1	2	1	1	3	3	6	73.5	94.62	5.38	1	2	3	3	3	3	6
LADC-14	2	53	0	0	3	slow	1312	multiple	NA	NA	2	2	x	1	1	1	1	1603	1601	289	100	100	0	0	2	3	2	1	3	4	100	100	0	0	2	0	3	3	3	6
LADC-15	1	56.5	2	0	1	slow	1479	single	NA	wild-type	2	0	0	0	1	1	1	2584	2565	1086	95.3	95.34	0	0	2	1	2	3	3	5	16.4	90.8	9.2	1	1	3	3	3	3	6
LADC-16	2	70	0	0	1	slow	1924	single	NA	NA	2	0	0	1	0	0	1	2120	2106	182	20.9	20.91	0	1	1	0	1	3	3	6	81	100	0	1	3	3	3	3	3	6
LADC-17	2	66.5	1	0	2	slow	1354	single	NA	wild-type	3	0	0	1	1	0	1	1507	1478	124	89.2	89.21	0	1	3	2	1	2	3	5	90.6	90.56	9.44	1	3	0	3	3	3	6
LADC-18	1	62	2	1	1	slow	490	single	NA	NA	2a	0	0	0	0	0	0	1184	1128	638	94.3	94.27	0	0	2	2	2	2	3	5	63.2	63.16	26.87	1	3	3	3	1	1	2
LADC-19	1	57.5	1	0	3	slow	811	multiple	NA	NA	1	2	x	1	0	NA	1	1360	1359	548	100	100	0	0	2	3	3	3	3	6	3.6	68.65	31.35	0	1	2	2	0	0	0
LADC-20	1	50.5	2	0	2	slow	1693	multiple	NA	NA	2	1	x	1	0	1	1	2415	2417	724	39.2	39.23	0	0	2	0	1	1	3	4	96.5	96.55	0	0	2	0	3	3	3	6

## Sheet: Proteomic data
UniProt protein accession no.	Protein description	Each column corresponds to one sample and contains expression values for all proteins identified																																											Primary Lung vs Metastatic Brain			Fast progression vs Slow progression
Accession	Description	pLADC-10	pLADC-16	pLADC-14	pLADC-04	pLADC-19	pLADC-17	pLADC-05	pLADC-12	pLADC-13	pLADC-07	pLADC-08	pLADC-01	pLADC-18	pLADC-06	pLADC-03	pLADC-20	pLADC-09	pLADC-02	pLADC-15	pLADC-11	mLADC-17	mLADC-06	mLADC-12	mLADC-05	mLADC-07	mLADC-16	mLADC-08	mLADC-01	mLADC-14	mLADC-13	mLADC-11	mLADC-20	mLADC-03	mLADC-04	mLADC-09	mLADC-02	mLADC-10	mLADC-15	mLADC-18	Modifications	Coverage [%]	# Peptides	# Unique Peptides	-Log p-value - PL vs MB	q-value - PL vs MB	log2 FC - PL vs MB	-Log p-value - PL - fast vs slow	log2 FC - PL - fast vs slow
Q15149	Plectin OS=Homo sapiens OX=9606 GN=PLEC PE=1 SV=3	24.2723	24.1212	23.173	22.8677	24.6399	24.4881	25.4789	25.2019	23.719	24.4728	24.0399	24.2714	24.7003	24.5257	23.5714	24.5488	23.6981	24.062	24.3776	23.9687	25.145	25.1734	24.6033	25.6461	24.236	24.2929	24.2609	23.4878	23.7862	24.5707	24.833	25.0502	25.1689	24.0044	23.9	25.567	23.1161	25.1676	25.5304		68	311	302	1.12181	0.171312	-0.397441	0.347788	-0.218266
P12111	Collagen alpha-3(VI) chain OS=Homo sapiens OX=9606 GN=COL6A3 PE=1 SV=5	25.101	26.0215	23.9846	23.7043	24.5458	25.4826	25.7871	23.6189	25.9232	24.1219	24.8686	24.2922	23.1671	23.9123	25.0254	26.797	24.9616	23.7375	24.0865	22.979	24.3315	23.7001	25.0804	25.7703	24.0256	23.7548	23.2282	22.2525	24.0512	24.1461	24.4338	24.4693	25.5271	22.8318	22.6583	23.7342	24.0223	23.6045	23.8911		60	167	167	1.31759	0.123381	0.631542	0.449349	-0.439201
P35579	Myosin-9 OS=Homo sapiens OX=9606 GN=MYH9 PE=1 SV=4	23.8269	24.423	24.5084	22.8323	24.4127	24.2857	23.5114	23.5723	23.3993	24.9255	24.0481	24.8294	25.5788	24.2392	24.1813	24.2541	23.8891	24.1725	24.6887	23.9717	24.3994	25.0113	24.9799	24.5265	24.8743	24.428	25.1207	25.6782	24.9685	24.8092	24.8481	24.6167	24.3723	24.2568	24.9384	24.9781	25.1412	23.967	24.4488		63	150	121	2.92725	0.00812903	-0.57845	0.571865	-0.308168
P20930	Filaggrin OS=Homo sapiens OX=9606 GN=FLG PE=1 SV=3	14.7861	16.5519	15.5835	16.4978	17.0154	17.9834	19.3437	17.1704	19.0803	18.3644	17.3321	16.5883	17.9834	17.3158	17.0551	18.5256	19.8877	16.8764	NaN	15.6231	18.6292	16.4255	18.5559	19.8483	14.6391	17.7962	18.5866	16.3715	28.6149	19.0855	19.4128	16.5888	18.423	17.4305	16.7904	16.2006	18.1726	18.2327	18.4755		55	125	125	0.755237	0.318994	-0.985015	0.152331	-0.243961
Q14204	Cytoplasmic dynein 1 heavy chain 1 OS=Homo sapiens OX=9606 GN=DYNC1H1 PE=1 SV=5	22.7086	23.2881	22.0249	21.4153	23.4326	22.5035	23.6324	23.0732	21.8544	22.677	24.5213	23.5307	23.171	23.4268	22.2937	21.8978	23.1762	21.8294	22.9338	22.8175	21.78	23.4344	22.5325	22.5315	22.3906	22.8275	22.6055	22.6547	21.8933	23.316	21.7979	22.1904	22.29	23.4945	22.5244	24.064	21.0041	23.5497	22.6272		58	223	223	0.396964	0.564712	0.204715	0.277813	0.225133
P21333	Filamin-A OS=Homo sapiens OX=9606 GN=FLNA PE=1 SV=4	24.3076	24.824	24.0517	23.3973	24.3911	25.0314	24.413	23.9042	24.8769	24.6131	24.187	24.1163	25.7223	23.787	24.0955	26.3552	24.1182	24.0107	24.447	23.8716	24.581	24.1478	23.611	24.4157	23.3008	22.6001	23.8801	21.9429	22.5546	23.816	23.7315	23.4211	22.9989	21.9079	23.8572	23.4853	22.9788	22.9892	23.7725		66	142	126	4.32905	0.000696356	1.05804	2.04641	-0.761499
Q09666	Neuroblast differentiation-associated protein AHNAK OS=Homo sapiens OX=9606 GN=AHNAK PE=1 SV=2	23.0879	23.0245	23.4097	21.5765	23.0896	23.3633	20.7856	21.9872	21.7894	23.4563	22.3794	23.197	24.5666	21.1525	21.5751	21.8401	21.2963	21.2618	23.4084	20.5633	23.9935	21.2893	22.5112	22.7014	22.3232	22.0874	21.8988	22.0069	22.5321	20.923	21.0352	23.7932	19.0095	21.618	20.7805	21.2779	20.3351	20.4347	22.5986		67	223	223	0.936573	0.235376	0.595828	1.65375	-1.09376
P98160	Basement membrane-specific heparan sulfate proteoglycan core protein OS=Homo sapiens OX=9606 GN=HSPG2 PE=1 SV=4	23.6026	25.0054	22.7765	21.9023	22.2366	23.1121	23.5897	22.1566	23.5741	22.0649	24.7941	23.3839	22.1588	23.2467	23.8425	24.73	22.9621	22.4462	22.0257	22.2914	21.9869	23.7936	22.7727	23.7442	23.0257	23.5992	22.5511	21.6482	23.1991	22.5646	22.597	23.4719	23.0384	21.2325	21.4317	23.9792	22.1006	23.8919	22.5251		52	156	156	0.501566	0.480616	0.29755	0.012519	0.0161946
P78527	DNA-dependent protein kinase catalytic subunit OS=Homo sapiens OX=9606 GN=PRKDC PE=1 SV=3	22.4615	22.883	22.6617	22.6177	22.9116	23.5732	23.4911	22.6236	22.5291	23.807	22.6589	22.9548	23.4337	22.6993	23.5352	22.7722	23.5148	22.7243	23.5852	23.0041	23.9315	23.0913	23.5041	23.4769	23.7157	23.2927	23.7504	23.7125	22.7427	23.232	24.0253	23.9587	24.2427	23.6592	23.9112	23.3306	24.114	23.7006	23.0457		55	194	194	3.96933	0.00162058	-0.579894	0.085113	0.0455924
P02768	Serum albumin OS=Homo sapiens OX=9606 GN=ALB PE=1 SV=2	31.2298	29.9443	29.4131	27.7702	30.7211	29.5173	31.0127	32.0503	30.5144	30.1386	31.4498	30.3582	29.7712	30.3964	30.435	28.9388	30.0724	29.6382	30.2332	30.0712	26.8214	29.6081	27.9601	29.0526	28.6179	28.3724	28.181	28.3486	28.0399	29.3841	27.9479	28.4144	28.6074	27.8136	28.0301	30.5668	27.1487	30.3505	27.931		93	103	103	5.68265	5e-05	1.69979	0.0980765	0.111223
P49327	Fatty acid synthase OS=Homo sapiens OX=9606 GN=FASN PE=1 SV=3	22.9046	21.3488	21.1074	24.0457	22.935	22.8458	21.3413	23.2355	20.5162	21.3017	22.397	24.0854	23.243	23.3687	23.9251	21.2295	23.2309	20.4568	22.6484	22.7525	23.7145	23.6329	24.1556	23.0243	22.714	23.6151	22.9013	24.4889	22.0143	24.6701	21.522	22.7678	22.8151	24.941	24.5002	23.7442	24.1143	24.8308	22.9146	Acetyl [N-Term]	68	121	120	2.50677	0.01639	-1.08461	0.565339	0.586705
P02751	Fibronectin OS=Homo sapiens OX=9606 GN=FN1 PE=1 SV=4	24.3292	25.4562	25.1473	24.4787	24.4719	26.1004	27.0597	26.7573	26.0932	24.6847	24.5105	24.9308	25.0877	26.5643	25.3672	26.8047	24.4669	24.5488	24.9993	26.5511	23.3756	26.9465	25.5439	27.1113	25.2288	24.8557	25.3024	24.3833	24.6262	24.4505	24.3804	25.6806	24.4711	23.7943	24.5792	24.6588	22.6436	26.9508	24.4187		61	106	106	0.842845	0.275606	0.504625	0.49959	-0.431029
Q9Y490	Talin-1 OS=Homo sapiens OX=9606 GN=TLN1 PE=1 SV=3	24.443	24.277	23.0777	22.7198	27.2987	26.8665	26.675	25.1511	23.5517	25.0413	24.4614	26.1982	25.3096	27.576	24.4131	24.5254	24.4604	26.9096	25.8785	25.787	22.4233	27.1142	24.7816	26.1785	23.7975	22.5051	22.9626	23.905	23.4617	25.6636	23.4482	23.6201	24.9597	23.2275	23.7143	24.7193	22.9979	27.2062	23.5059		65	128	115	1.49884	0.0901829	1.01042	0.141315	0.230936
P01024	Complement C3 OS=Homo sapiens OX=9606 GN=C3 PE=1 SV=2	25.0352	24.4694	22.6993	21.2748	24.9673	22.9172	26.1698	26.0145	24.2242	23.8848	25.3723	24.3449	22.3315	23.7831	24.1091	23.5492	23.2019	23.5551	23.9201	23.2697	19.758	23.7241	21.615	23.2039	24.2317	23.578	22.2058	24.0006	23.2128	22.3711	22.6234	22.6105	24.1595	21.651	21.6229	24.9877	20.9237	25.012	22.5149		74	111	110	1.96186	0.0414556	1.11221	0.0663252	0.100898
P15924	Desmoplakin OS=Homo sapiens OX=9606 GN=DSP PE=1 SV=3	21.7758	22.0844	22.3792	22.0959	22.2529	23.485	24.2618	23.2471	22.6401	22.0525	21.414	22.2483	22.0675	23.1315	22.7136	24.2209	21.588	22.5663	22.3172	23.9007	21.2072	24.0632	23.4331	24.4792	22.4319	22.3523	22.6573	22.211	25.3547	22.6191	22.4128	22.8892	22.0608	21.5068	21.218	22.0487	19.6848	24.2443	21.7526		59	164	164	0.065564	0.918666	0.0628071	0.245361	-0.221235
Q00610	Clathrin heavy chain 1 OS=Homo sapiens OX=9606 GN=CLTC PE=1 SV=5	23.164	23.3057	23.2154	21.7234	23.3984	23.4179	23.6546	23.767	22.2865	23.6394	23.3208	23.9412	24.5173	22.2447	23.2385	22.872	23.5206	22.2828	23.83	23.7521	23.6371	24.2396	24.1329	23.9566	24.0596	23.2024	23.7927	23.7149	22.8118	23.9205	23.5617	23.4611	22.7821	24.7053	24.0632	24.3422	23.0397	24.2543	24.088		72	97	78	1.95487	0.0419741	-0.522541	0.401434	-0.266392
Q13813	Spectrin alpha chain. non-erythrocytic 1 OS=Homo sapiens OX=9606 GN=SPTAN1 PE=1 SV=3	21.9925	22.5106	21.8044	20.5738	23.6124	21.3484	20.9145	21.5819	21.1917	22.0453	22.8593	22.9084	22.6779	21.2154	21.7434	21.7498	21.8979	20.7214	22.016	20.5336	22.6992	22.3352	22.3852	22.744	22.2811	22.2934	22.3964	22.2576	21.3987	22.814	22.4837	21.9314	22.3877	23.8323	22.3479	22.9633	21.2022	21.9077	23.5452		68	158	158	1.98162	0.0400205	-0.636985	0.669671	-0.472458
P14136	Glial fibrillary acidic protein OS=Homo sapiens OX=9606 GN=GFAP PE=1 SV=1	21.3888	19.9767	19.7752	19.3422	19.8513	19.8088	19.5634	18.5055	19.4681	20.1975	22.5902	19.5382	22.8324	20.5974	19.0141	19.713	20.4765	19.7542	18.7465	19.0729	28.1612	25.8103	26.9248	27.9913	26.5739	27.2592	25.4788	25.5562	23.8739	27.3838	27.8256	26.8072	28.7632	25.0723	25.9287	28.1931	20.4685	27.0279	28.8596		97	100	93	14.3512	0	-6.51354	0.231541	0.286542
P04114	Apolipoprotein B-100 OS=Homo sapiens OX=9606 GN=APOB PE=1 SV=2	22.6868	23.3994	21.4558	22.1739	22.5978	21.8734	22.9014	22.1711	21.88	22.6011	23.3822	21.3415	21.775	22.5029	22.8355	22.1582	22.3243	22.0248	22.0539	23.2266	22.4694	22.1067	22.1171	21.6428	21.6677	22.7518	21.7085	22.5566	22.6755	22.5239	22.8758	22.813	23.101	21.8183	23.1233	24.3293	22.9005	23.385	22.1942		47	174	174	0.47485	0.501405	-0.198058	0.848919	0.393932
P58107	Epiplakin OS=Homo sapiens OX=9606 GN=EPPK1 PE=1 SV=3	16.7064	21.1773	17.9953	19.0405	18.4633	19.6095	18.9035	19.0879	19.6802	21.4798	19.4332	21.5244	21.6318	18.6114	21.3981	18.8846	19.2278	18.6447	19.3378	19.3088	23.9767	19.1042	21.7157	19.6702	22.6541	19.1013	21.1094	21.5047	23.9265	22.7568	18.9383	18.7173	21.5058	22.446	21.1826	21.5859	17.9426	21.019	21.4256		69	128	120	2.50971	0.016313	-1.5602	0.0356439	-0.0609791
P08670	Vimentin OS=Homo sapiens OX=9606 GN=VIM PE=1 SV=4	28.15	28.4307	27.2559	27.1549	28.0099	28.3007	26.9772	26.2382	27.7977	27.5124	27.5516	27.0035	27.0075	26.2163	27.5315	29.0518	26.8796	27.4226	27.3383	26.2175	28.0372	27.3017	28.3482	28.6263	27.8138	28.3844	27.7071	26.5531	28.0464	28.2042	28.986	28.7125	28.9852	27.1843	27.1466	29.177	26.7922	27.6192	29.132		96	86	72	1.84041	0.0512783	-0.637481	1.02937	-0.567539
P60709	Actin. cytoplasmic 1 OS=Homo sapiens OX=9606 GN=ACTB PE=1 SV=1	29.4381	29.4588	30.0631	30.264	29.521	29.8002	29.9003	29.5466	29.9034	29.9384	29.3907	29.4914	29.3902	29.7404	29.0526	29.9367	29.0253	29.7649	29.5505	30.0598	29.0183	29.9529	29.6145	29.6654	29.0635	29.442	29.1025	28.6087	29.4965	29.2936	29.5306	29.5995	29.1074	29.4786	28.8493	29.1767	29.4302	29.3128	29.7093		93	50	22	2.37306	0.0204133	0.322245	0.108121	-0.0432464
Q5D862	Filaggrin-2 OS=Homo sapiens OX=9606 GN=FLG2 PE=1 SV=1	17.301	15.4737	17.8568	16.4164	16.9027	15.0879	16.2761	16.7534	17.6611	15.6824	NaN	15.7645	NaN	16.3095	15.2516	NaN	15.1783	NaN	NaN	NaN	NaN	NaN	15.3188	NaN	NaN	NaN	NaN	15.5602	26.4675	16.2439	16.6843	14.8595	17.415	NaN	14.97	NaN	15.9449	NaN	NaN		60	79	79	0.345808	0.613629	-0.771893	0.61554	-0.600118
Q01082	Spectrin beta chain. non-erythrocytic 1 OS=Homo sapiens OX=9606 GN=SPTBN1 PE=1 SV=2	22.6022	22.9228	22.5003	21.5075	22.4408	21.676	21.2396	21.9372	21.6636	22.3116	22.6399	23.9386	22.6301	21.418	22.1715	21.9697	22.2299	21.3888	22.8242	21.2737	23.0118	23.0387	22.577	22.9934	22.3772	22.5128	22.5352	22.5443	21.5359	23.3612	22.3866	22.3243	22.3416	24.366	22.4882	23.3434	21.1722	22.6095	23.689		66	128	117	1.63915	0.0712407	-0.530879	0.310881	-0.219399
O75369	Filamin-B OS=Homo sapiens OX=9606 GN=FLNB PE=1 SV=2	22.3165	23.0398	21.956	21.6943	22.7016	23.0306	22.487	22.1541	21.6086	21.7443	24.619	23.0448	22.7838	22.9678	22.4758	22.7868	22.6144	21.7925	21.7777	22.4466	22.0441	23.7817	22.3774	23.4119	22.8256	23.7396	23.3847	22.5597	23.8505	22.4374	22.5796	22.7193	22.8122	21.9482	22.5773	23.5196	22.8847	23.6521	22.5139		59	119	103	1.30895	0.125476	-0.425228	0.171335	0.137339
Q63HN8	E3 ubiquitin-protein ligase RNF213 OS=Homo sapiens OX=9606 GN=RNF213 PE=1 SV=3	23.4964	23.6791	23.9229	23.8316	23.6676	25.0114	24.6037	23.0119	24.8225	24.3257	24.2291	23.3123	23.0702	24.6361	24.4212	24.6902	24.5079	24.2179	23.1589	24.1612	22.9239	24.54	24.0975	24.7528	23.9122	23.8538	23.6153	23.3959	24.1696	23.4948	23.8815	23.6635	23.1894	22.7364	23.1935	22.9076	23.1714	22.8084	24.3068	Acetyl [N-Term]	40	164	164	1.47545	0.094008	0.4276	0.459264	0.265714
P35908	Keratin. type II cytoskeletal 2 epidermal OS=Homo sapiens OX=9606 GN=KRT2 PE=1 SV=2	24.156	23.0098	23.5363	23.6054	23.5842	22.7114	22.64	23.3181	24.0498	22.7869	23.0352	23.1283	22.3084	23.3784	22.0966	22.1971	22.704	22.7967	22.5325	22.7686	22.1259	21.4743	21.696	21.984	21.5831	21.7165	21.1735	22.9656	31.3453	22.9702	23.3698	22.1267	23.1296	21.7093	21.5294	21.9016	22.3831	23.417	21.9716		95	78	57	0.308903	0.649745	0.355462	0.02481	-0.0187602
P24821	Tenascin OS=Homo sapiens OX=9606 GN=TNC PE=1 SV=3	20.532	22.2863	22.1665	20.8064	21.8828	23.5738	24.986	23.1409	22.6104	21.4495	21.5822	21.3314	22.0032	23.6886	22.0752	25.1598	21.3199	21.2545	23.1546	22.6397	22.5477	23.6021	22.9535	25.1387	24.3263	22.5102	24.9859	20.4682	24.7895	22.2887	24.2035	23.9926	22.1767	20.6561	20.8595	21.1729	21.0096	23.4758	24.7736		51	86	86	0.64368	0.383953	-0.561575	0.965756	-0.916865
P46940	Ras GTPase-activating-like protein IQGAP1 OS=Homo sapiens OX=9606 GN=IQGAP1 PE=1 SV=1	23.2541	22.951	23.6658	22.9321	23.4354	22.9112	22.3119	22.9048	22.767	23.6751	22.5442	23.3462	24.0841	22.6119	22.8926	22.8931	22.5647	22.992	23.3186	23.2215	22.6209	23.2521	23.4248	22.1121	23.114	22.7403	23.276	22.4559	22.8711	22.4557	23.4957	22.4816	21.9247	22.6852	22.3969	23.7104	21.706	22.409	22.6176		64	83	79	1.42842	0.101906	0.340189	0.770378	-0.273996
P02788	Lactotransferrin OS=Homo sapiens OX=9606 GN=LTF PE=1 SV=6	23.167	24.1319	22.7322	20.4509	28.0184	25.4646	28.422	26.3828	22.0396	23.3024	23.2957	25.7081	25.5888	28.4342	25.0361	24.4672	23.8252	26.9611	26.2483	26.5218	18.8457	28.2922	23.2663	27.5655	23.3332	22.724	21.2742	24.0859	22.6596	25.7987	21.664	21.8606	25.444	19.6968	24.1563	23.712	20.9332	28.9735	22.8368		88	88	87	1.16078	0.160077	1.47713	0.00105856	0.00310031
P0C0L5	Complement C4-B OS=Homo sapiens OX=9606 GN=C4B PE=1 SV=2	21.9554	22.0881	17.2328	18.7361	21.6158	18.9076	22.1076	22.849	18.1411	20.5104	22.7194	19.8659	20.112	19.7828	21.4335	20.6359	21.5571	19.5712	20.4242	20.9846	16.9556	21.3242	20.5075	20.7479	21.4345	21.0638	21.8507	20.7867	19.9491	19.1101	19.1754	19.2767	21.4249	18.9199	18.9352	22.2209	15.957	21.7247	20.9785		60	81	5	0.398645	0.563331	0.438196	0.411878	0.615592
Q9HC84	Mucin-5B OS=Homo sapiens OX=9606 GN=MUC5B PE=1 SV=3	19.8559	23.1662	20.2088	18.2715	19.9554	17.5633	18.5479	17.4815	18.7294	20.722	18.933	25.656	20.6364	22.1873	22.8766	22.2074	21.7967	25.6064	17.8476	16.1508	16.2669	20.8116	15.6803	16.6381	24.543	19.8484	20.8313	26.5114	18.4264	21.4506	NaN	19.7371	22.9453	15.9341	19.1499	28.6729	16.6317	16.2099	16.4585		35	101	96	0.240684	0.722197	0.600711	0.495058	1.2089
P13645	Keratin. type I cytoskeletal 10 OS=Homo sapiens OX=9606 GN=KRT10 PE=1 SV=6	24.8461	24.2502	24.6397	24.4051	24.6423	23.2208	23.3718	24.4771	25.0558	23.1469	23.922	24.0049	23.2425	24.3284	22.9975	23.6786	23.356	23.1405	23.3091	23.6355	23.4221	23.0952	22.9223	23.6551	22.7817	23.3591	23.0286	24.0832	31.824	24.2661	24.6321	23.1327	24.3847	21.957	22.5375	23.3445	24.6705	25.0194	23.1088		71	64	50	0.0569748	0.929642	-0.0756348	0.53097	-0.31601
P31327	Carbamoyl-phosphate synthase [ammonia]. mitochondrial OS=Homo sapiens OX=9606 GN=CPS1 PE=1 SV=2	21.1948	20.3735	20.8831	20.5532	20.3034	20.0373	20.1587	19.4772	19.7562	20.3581	19.8646	19.2775	20.0349	20.7406	24.6471	20.8873	23.9335	24.5972	20.4008	19.8794	20.6236	20.0281	21.1935	19.8442	21.5424	20.1066	20.7362	24.5957	21.9804	20.4954	21.4257	21.1832	24.9338	20.5741	25.432	26.0823	25.8305	23.4566	21.132		66	83	81	1.42536	0.102456	-1.30032	0.946512	1.14292
P0C0L4	Complement C4-A OS=Homo sapiens OX=9606 GN=C4A PE=1 SV=2	21.6299	22.2148	19.6548	18.9163	20.6377	18.5322	22.5681	23.1615	22.1718	20.7816	21.4257	17.6711	20.2182	22.0688	21.1144	21.3994	20.3881	21.0764	21.1306	21.5431	16.0088	22.007	20.9437	21.0582	20.8072	20.0702	21.5467	18.7194	21.6365	20.8439	21.0381	20.2008	20.2103	19.0852	16.4535	21.3435	19.6367	21.6054	19.8956		60	81	5	0.884093	0.257449	0.751509	0.106222	-0.178604
P55072	Transitional endoplasmic reticulum ATPase OS=Homo sapiens OX=9606 GN=VCP PE=1 SV=4	23.6908	24.0282	24.0911	25.1274	24.5493	24.0723	24.8776	24.6537	24.1015	24.498	24.2724	24.426	25.2613	25.028	24.4324	24.4138	24.3736	24.7864	24.9847	24.547	24.6063	24.9565	24.5792	24.501	24.3995	24.6216	23.9474	24.5259	24.074	24.4135	24.4668	24.483	24.5345	24.7159	24.3824	24.5051	25.3227	25.9122	25.2637		79	74	74	0.460892	0.511722	-0.131912	0.192259	0.0891047
P05164	Myeloperoxidase OS=Homo sapiens OX=9606 GN=MPO PE=1 SV=1	22.6549	23.6788	21.0183	20.1278	26.4895	25.6494	27.5128	25.0995	22.6494	23.253	23.5558	24.8283	24.9426	28.2248	24.1283	24.4936	22.6313	26.2	25.6258	26.5445	16.6285	28.1139	22.4053	27.6498	23.3427	22.3507	21.8177	24.0519	22.597	25.3075	22.3495	22.4903	25.8464	18.2523	23.7703	23.3341	20.8918	28.4374	21.8773		65	61	53	0.837853	0.277151	1.22782	0.0407751	0.109482
P12814	Alpha-actinin-1 OS=Homo sapiens OX=9606 GN=ACTN1 PE=1 SV=2	24.3901	23.7678	23.009	22.2427	24.1151	24.4149	24.8842	24.7409	23.3737	23.8212	24.1477	23.9329	23.6387	23.9947	24.5745	24.1518	23.5323	23.1391	23.7991	23.4461	22.8589	24.7779	23.2716	24.2094	23.605	23.5244	23.9107	22.9429	22.6107	23.4133	23.0806	22.9348	23.3699	22.9369	22.7195	24.9976	22.5905	24.9149	23.4348	Acetyl [N-Term]	79	66	40	0.998272	0.21108	0.376652	0.0791615	-0.0623359
P08727	Keratin. type I cytoskeletal 19 OS=Homo sapiens OX=9606 GN=KRT19 PE=1 SV=4	25.8753	26.8567	26.6875	24.2934	25.4771	27.2135	24.8557	26.0113	25.6123	26.4479	26.2645	26.5055	28.053	26.6327	25.5892	26.3841	24.7015	25.2467	26.5547	24.8435	26.2268	27.0781	27.0857	26.4399	27.723	26.654	27.5347	27.242	27.8958	28.2968	26.8188	27.6404	27.0231	25.2261	26.8853	27.1287	27.4438	26.3402	26.5203		97	62	40	3.25032	0.00470149	-1.00542	1.77862	-0.970195
O43707	Alpha-actinin-4 OS=Homo sapiens OX=9606 GN=ACTN4 PE=1 SV=2	23.8803	23.7932	23.7227	23.7513	23.8187	24.4897	23.9425	24.2778	23.2633	24.1277	23.9817	24.617	24.9592	23.0347	23.2005	23.6198	23.3971	23.9032	24.4517	24.3383	24.1011	23.7271	23.5696	24.4869	24.2756	24.3752	24.4079	23.191	23.7696	23.0848	24.2514	23.7374	23.0853	23.663	23.6145	24.6634	23.4446	23.4716	23.6287		79	74	47	0.311609	0.647977	0.110189	0.441005	-0.209994
P05787	Keratin. type II cytoskeletal 8 OS=Homo sapiens OX=9606 GN=KRT8 PE=1 SV=7	25.433	26.1621	26.3396	24.2259	25.194	24.6795	24.4047	25.6777	24.918	25.86	25.7455	26.2633	27.6711	25.8242	25.9734	25.4784	25.0684	25.5093	24.4173	25.5551	25.3863	25.9293	27.1132	26.7853	27.1306	26.0481	27.5962	28.3761	27.3247	27.7129	27.2866	26.9828	26.902	26.265	26.3848	26.6166	27.2014	26.4739	26.7777		90	66	50	5.57944	4.54545e-05	-1.33753	0.190882	-0.173227
P04406	Glyceraldehyde-3-phosphate dehydrogenase OS=Homo sapiens OX=9606 GN=GAPDH PE=1 SV=3	26.6707	27.4608	27.1582	28.0797	27.4838	28.2209	28.0187	27.6842	27.9974	27.3299	27.0164	27.6473	28.9809	29.0128	27.7046	27.5207	27.1997	27.7872	28.989	27.0282	27.6898	28.7368	27.6932	28.0367	28.6184	27.8152	28.2333	27.967	26.6247	27.9739	26.4365	28.5148	27.811	27.9975	28.1038	27.8635	27.629	28.4727	28.7975		89	37	37	0.468833	0.505473	-0.198634	0.607689	-0.353503
P04264	Keratin. type II cytoskeletal 1 OS=Homo sapiens OX=9606 GN=KRT1 PE=1 SV=6	24.6198	23.8139	23.6141	24.0377	23.7456	22.7305	23.3352	24.0956	24.8818	22.7466	23.8649	23.3334	22.8615	23.9418	22.3535	22.8785	22.9684	22.95	23.0676	23.0713	22.4319	22.4476	22.2537	22.9345	22.0982	22.5131	22.0195	22.5769	30.5431	22.9043	24.3709	22.0553	23.6921	21.0776	22.1112	22.4841	22.6951	24.9719	22.3878		75	68	55	0.348009	0.611451	0.363024	0.179733	-0.13714
P13639	Elongation factor 2 OS=Homo sapiens OX=9606 GN=EEF2 PE=1 SV=4	24.8078	24.7851	25.311	25.7495	25.5994	25.3938	25.2006	25.5975	25.4034	25.3207	24.685	25.2023	25.413	25.3236	25.3704	25.2902	26.2663	25.2206	26.0288	26.636	25.3707	25.5109	25.835	25.0593	25.0336	24.6688	25.07	25.1112	25.0169	25.5108	25.6263	25.2272	25.2152	25.9213	25.6668	25.6	25.2511	25.4736	24.7462		70	56	54	0.423484	0.543095	0.118943	0.0161166	0.0101028
P29401	Transketolase OS=Homo sapiens OX=9606 GN=TKT PE=1 SV=3	26.7027	27.2453	27.1481	27.9389	27.5704	26.8264	27.5602	26.6097	27.626	27.4901	26.945	26.8983	26.5731	27.6675	27.0521	26.3974	27.0471	27.9367	26.9178	26.8889	26.504	26.3726	26.6332	26.654	26.3372	26.7599	27.0757	26.3318	26.5794	26.975	26.392	26.5395	26.7402	26.9473	27.4163	25.7891	26.5894	26.9707	26.1707	Acetyl [N-Term]	89	52	51	3.5386	0.00278652	0.532183	0.805059	0.293862
P14618	Pyruvate kinase PKM OS=Homo sapiens OX=9606 GN=PKM PE=1 SV=4	25.4884	25.9158	26.8718	27.1663	26.1793	27.713	26.6108	26.8721	26.6564	26.5965	25.5483	26.7607	27.5298	27.0029	26.5876	26.3074	25.8729	26.1688	26.9124	26.7242	26.5777	27.3066	26.5604	27.0667	27.187	26.5614	27.2083	27.0742	26.2579	26.7155	25.6623	27.0458	26.6229	27.3674	27.1688	26.393	26.0112	27.5013	27.1391		86	60	57	0.73711	0.328711	-0.237695	0.743228	-0.361551
Q14697	Neutral alpha-glucosidase AB OS=Homo sapiens OX=9606 GN=GANAB PE=1 SV=3	24.3671	24.4216	25.2523	25.1265	25.0193	24.7425	24.9378	23.9925	24.9159	25.1061	24.8665	24.7637	24.6864	24.6442	24.5631	24.8907	24.951	24.841	24.8995	24.7414	25.1031	24.782	24.2761	24.8628	25.2128	25.3799	25.1428	24.6262	24.9543	24.6799	25.1603	24.8448	24.3472	25.2053	24.4462	25.1352	24.541	24.3931	24.7851		67	56	56	0.203218	0.759509	-0.0492285	0.153358	0.051999
P07437	Tubulin beta chain OS=Homo sapiens OX=9606 GN=TUBB PE=1 SV=2	24.2784	24.7191	25.2905	24.813	24.7062	25.1541	24.4086	24.5454	24.6497	24.7138	24.8105	24.3456	24.7125	24.484	24.8873	25.207	24.0724	24.3941	24.9367	24.0066	26.1899	25.3711	25.319	25.5019	25.2072	25.0272	25.8015	24.7644	25.679	25.4041	24.8193	25.4527	25.6678	25.3596	24.8015	24.8643	25.3632	25.0774	25.2493	Acetyl [N-Term]	86	43	7	5.74578	5.12821e-05	-0.654823	2.23266	-0.406081
Q14764	Major vault protein OS=Homo sapiens OX=9606 GN=MVP PE=1 SV=4	25.2231	25.0792	25.4716	24.5494	25.2315	25.8047	25.4777	25.3731	26.2027	25.1786	25.8136	24.7514	24.8471	25.7691	25.2218	26.9141	25.7349	25.2274	24.6785	25.2028	23.8298	25.6526	25.1182	25.9042	25.1845	25.4611	24.5439	24.3898	25.3298	25.1191	24.9894	24.647	23.8498	24.4241	24.7033	24.9931	24.3968	24.7047	24.9743		75	64	64	2.33774	0.0216764	0.534184	0.420743	-0.22506
P01023	Alpha-2-macroglobulin OS=Homo sapiens OX=9606 GN=A2M PE=1 SV=3	25.0071	25.2057	23.0242	22.3395	24.8518	24.1511	25.6076	26.1121	25.2563	24.6455	26.0665	23.3562	23.5617	24.6975	24.8067	25.5239	24.9464	23.995	23.984	23.8978	22.0561	24.4922	23.4366	24.5616	22.7957	23.3445	22.7353	21.6547	23.5205	23.3931	23.7378	23.7822	23.0005	21.9066	22.3387	25.4382	21.1977	24.885	23.9117		60	62	54	3.19889	0.00512747	1.27876	0.118264	-0.142301
P68133	Actin. alpha skeletal muscle OS=Homo sapiens OX=9606 GN=ACTA1 PE=1 SV=1	23.6353	24.8291	23.6858	23.5489	22.5192	23.9624	23.1988	21.4071	24.0787	23.7353	22.6514	21.8391	21.6896	23.1539	25.188	25.1206	22.2974	24.2659	22.1843	21.6415	21.1591	21.5128	22.1209	21.6977	21.514	20.1075	21.5035	20.8718	22.8978	21.349	20.7108	21.7686	21.1501	20.7011	20.5435	21.4793	20.9388	20.4262	21.6283		92	42	6	6.78	0	1.96421	0.0531049	-0.0792473
Q7Z6Z7	E3 ubiquitin-protein ligase HUWE1 OS=Homo sapiens OX=9606 GN=HUWE1 PE=1 SV=3	21.4139	20.6227	21.1332	22.0511	21.3464	20.636	21.5711	21.454	21.6117	21.9867	21.3922	20.9559	22.0612	21.2079	21.2011	21.1316	21.4703	22.3071	21.3792	21.5975	21.2202	19.9434	20.8876	20.7218	21.1035	21.1409	21.1693	21.49	20.7136	21.2104	21.793	21.491	21.5889	21.3692	21.2677	21.4721	21.3164	21.7217	21.2866		33	107	107	0.918376	0.242988	0.220896	0.845747	0.295538
P08238	Heat shock protein HSP 90-beta OS=Homo sapiens OX=9606 GN=HSP90AB1 PE=1 SV=4	24.9431	24.5557	25.9117	25.4426	25.2205	25.8825	25.043	25.9149	24.5188	25.8724	25.5781	25.6087	26.8369	25.0451	26.1013	24.7447	25.9264	25.3923	25.7043	25.453	26.4912	25.5586	26.3083	25.1375	25.8651	25.2373	25.7865	25.7271	25.163	25.5251	24.8268	25.3403	25.5255	26.3436	26.0628	25.6568	25.6963	25.2857	25.956		71	61	37	0.519489	0.466763	-0.17274	0.0195149	0.0148062
P63267	Actin. gamma-enteric smooth muscle OS=Homo sapiens OX=9606 GN=ACTG2 PE=1 SV=1	23.6739	24.7322	24.3611	24.8671	22.6139	24.2398	23.6784	22.0361	23.7404	24.5258	22.7085	23.1882	22.2165	23.9214	25.2771	24.7139	22.1526	24.8793	22.578	22.6729	22.7248	22.2125	22.6372	22.0499	21.8712	21.4911	21.4602	22.5895	23.0964	22.4189	24.1153	23.0315	22.5851	21.7749	21.0866	21.802	21.8087	22.6218	22.5447		86	40	5	4.34116	0.000694215	1.32715	0.27629	0.306613
P06733	Alpha-enolase OS=Homo sapiens OX=9606 GN=ENO1 PE=1 SV=2	26.2417	26.7464	27.7466	27.3876	27.1276	26.9885	27.1194	26.9247	27.2581	27.1316	26.7167	26.7814	27.5362	27.6246	27.3951	26.8944	27.5336	26.6772	26.9739	26.9695	27.2551	27.0588	26.9183	26.6535	27.839	27.3322	27.509	26.7473	27.0739	27.9095	26.6426	27.4174	27.1712	27.1672	27.1545	26.1641	28.011	26.7388	27.2883		95	57	53	0.222924	0.739752	-0.0718786	0.189488	-0.0803268
P07900	Heat shock protein HSP 90-alpha OS=Homo sapiens OX=9606 GN=HSP90AA1 PE=1 SV=5	25.12	24.8602	24.3635	25.4423	25.4166	25.1519	24.9786	24.9185	24.705	25.3823	25.03	25.568	24.9598	24.8913	25.3168	24.5872	25.7025	25.0315	25.5654	25.5291	25.3149	25.0467	25.1616	24.9099	25.265	25.307	25.8226	25.4842	24.4226	25.5139	25.1431	25.1627	25.3716	25.9987	25.5884	25.1736	26.1589	25.8933	24.9942		69	54	31	1.128	0.169475	-0.228332	1.3878	0.324482
Q14315	Filamin-C OS=Homo sapiens OX=9606 GN=FLNC PE=1 SV=3	18.9272	20.0917	18.2658	17.6999	22.6028	21.0078	20.1118	18.6765	18.6893	19.4337	18.856	19.1232	18.9388	19.7863	20.8617	18.548	20.549	18.8003	19.6809	19.5867	23.9669	20.5878	20.9168	21.5117	19.418	18.8707	19.1379	20.4484	18.2026	20.463	19.8049	19.3364	21.6966	19.3068	19.8408	21.1384	17.4663	20.1642	19.8139		47	100	82	0.811519	0.289152	-0.598238	0.134934	-0.180751
Q99715	Collagen alpha-1(XII) chain OS=Homo sapiens OX=9606 GN=COL12A1 PE=1 SV=2	19.742	21.1351	21.8207	21.8854	19.8891	23.8917	23.158	22.3267	22.4041	21.4808	20.121	19.0779	19.9338	22.2594	21.5538	22.5144	21.0251	22.1384	20.0518	21.8008	18.6619	20.7139	20.6342	23.0459	19.7942	21.4231	19.9729	17.3902	19.4863	19.7259	19.1508	19.8529	19.4822	17.7158	18.6186	19.1832	18.7924	18.2998	21.5481		42	100	100	3.69821	0.00234447	1.75301	0.177832	-0.257141
P22314	Ubiquitin-like modifier-activating enzyme 1 OS=Homo sapiens OX=9606 GN=UBA1 PE=1 SV=3	24.2054	24.3019	24.7376	24.8011	24.6926	24.5286	25.1876	24.332	24.908	24.4609	24.3125	24.0921	23.9411	24.2626	24.2971	24.4896	24.8733	24.9471	24.4106	25.0443	24.5386	24.3525	24.4538	24.4969	23.7512	24.8482	24.6971	24.29	24.441	24.6557	24.383	24.1046	24.4315	24.3593	24.2069	24.2354	24.4679	24.7722	24.4785		69	57	57	0.675532	0.362769	0.122145	0.301728	0.106994
Q92616	eIF-2-alpha kinase activator GCN1 OS=Homo sapiens OX=9606 GN=GCN1 PE=1 SV=6	19.6943	19.8146	19.438	18.8144	20.6169	20.1544	21.661	20.5543	19.0961	21.5276	19.932	20.5736	21.2199	20.6383	20.3285	19.3977	20.8618	20.183	20.6357	21.3174	20.7825	21.4778	21.2397	20.8289	20.6754	20.3697	19.9815	21.8417	19.8984	20.7783	21.57	20.6566	20.9398	20.4229	20.9909	20.4455	21.8807	20.8683	20.3548		47	101	101	1.60964	0.0753497	-0.519295	0.561602	0.399838
Q9BVA1	Tubulin beta-2B chain OS=Homo sapiens OX=9606 GN=TUBB2B PE=1 SV=1	19.5508	20.7559	19.163	21.7913	19.6886	18.6219	20.8952	18.5091	18.4661	18.3353	18.3284	17.5017	17.4211	18.2827	21.5113	19.0611	21.9434	20.5701	18.3532	20.5855	22.3411	19.7533	21.8786	22.4396	21.8248	21.125	21.6699	20.4369	19.0657	22.4873	21.9149	20.3768	22.8385	21.7263	21.4182	22.3646	17.9588	22.2338	22.997	Acetyl [N-Term]	85	40	2	4.05983	0.00132414	-1.94644	0.989431	1.04264
Q7Z406	Myosin-14 OS=Homo sapiens OX=9606 GN=MYH14 PE=1 SV=2	22.1697	22.6153	22.5537	20.9045	22.7047	22.9143	22.2796	22.3424	21.5623	22.8184	22.1926	22.9693	23.3297	22.2455	22.1857	21.7895	21.4675	21.8052	22.9453	23.1554	21.5585	23.564	21.9273	22.6379	22.2763	22.4686	22.6973	21.3921	21.6747	22.0426	21.6158	21.7387	20.9997	21.8551	22.2036	22.8379	19.9556	22.5195	21.2163		53	97	86	1.02588	0.201513	0.39061	0.604815	-0.329174
Q13885	Tubulin beta-2A chain OS=Homo sapiens OX=9606 GN=TUBB2A PE=1 SV=1	19.1986	20.8437	19.4846	21.2329	19.9487	21.095	19.1662	19.381	19.9318	20.6976	20.2248	19.1586	19.3365	19.4892	21.0231	20.566	21.213	20.4301	20.2106	19.5916	23.4897	21.6069	22.2877	23.4194	22.158	20.4562	21.1919	20.0286	21.7449	21.9701	20.6442	21.898	23.7983	23.2805	21.3181	22.5264	19.2838	22.1946	24.7298	Acetyl [N-Term]	84	39	2	5.38968	3.57143e-05	-1.89025	0.043016	0.0409476
P68371	Tubulin beta-4B chain OS=Homo sapiens OX=9606 GN=TUBB4B PE=1 SV=1	19.8953	21.2782	19.5719	19.3691	20.2763	19.0985	19.6761	19.8849	20.2355	20.2133	19.8659	20.046	20.8147	19.5424	19.6827	19.9677	20.3207	19.8127	19.7303	20.6924	21.8931	20.2457	20.5487	20.231	20.4817	19.6246	20.484	19.8715	20.3978	21.1682	21.3592	20.3015	20.8503	19.6712	21.1778	19.7239	21.3071	21.0194	21.9921	Acetyl [N-Term]	86	41	2	2.66156	0.0126803	-0.651209	0.335328	-0.175642
P04350	Tubulin beta-4A chain OS=Homo sapiens OX=9606 GN=TUBB4A PE=1 SV=2	20.3216	18.5297	17.3131	16.8134	19.786	18.1649	19.9979	20.0432	18.164	18.1735	20.3487	16.3048	17.2696	19.1912	19.5878	18.9948	19.9918	17.3671	19.2159	19.5243	23.8134	20.4473	23.0638	22.9427	22.433	21.0299	19.1151	19.6993	18.8515	23.4391	21.3198	21.4065	24.6739	21.5997	20.281	22.0696	19.6673	22.7397	25.05	Acetyl [N-Term]	86	38	4	6.27578	0	-3.01549	0.18814	0.265717
P02671	Fibrinogen alpha chain OS=Homo sapiens OX=9606 GN=FGA PE=1 SV=2	23.8799	25.488	21.1343	20.7828	25.2292	23.324	26.68	26.2564	23.9546	24.1109	25.1389	25.0263	24.696	25.212	24.8966	27.0481	24.4318	23.8599	25.6311	23.668	23.081	27.1271	25.2108	26.6843	25.7359	25.5524	25.1334	25.8253	25.8238	25.4306	23.9627	25.851	26.4963	22.9238	23.9437	26.8735	22.4952	27.2341	25.2191		55	59	59	0.935139	0.235884	-0.772505	0.244019	-0.4161
P06576	ATP synthase subunit beta. mitochondrial OS=Homo sapiens OX=9606 GN=ATP5F1B PE=1 SV=3	26.0279	25.375	25.6718	26.2561	25.3554	25.2916	24.965	25.2864	25.4929	25.4319	25.6709	26.1286	25.2473	25.2495	25.3723	25.5642	26.1507	25.8736	25.5322	25.1714	25.5531	25.2895	25.7289	25.131	25.4131	25.8181	24.9471	25.9473	25.3386	25.8867	25.6599	25.5338	25.9682	26.0862	25.9953	25.8971	26.3131	25.5552	26.107		77	32	32	0.615536	0.400891	-0.137381	0.839958	0.239361
Q71U36	Tubulin alpha-1A chain OS=Homo sapiens OX=9606 GN=TUBA1A PE=1 SV=1	20.9196	22.4496	19.8944	20.8418	21.1574	21.3436	20.7524	19.5455	21.6367	21.6179	21.0324	21.117	20.136	20.4611	19.9932	22.4631	20.7997	21.3118	19.7868	19.0156	22.7636	20.7587	22.1847	22.207	20.9251	21.0533	22.7366	20.9918	21.7756	22.4523	22.1736	22.498	22.96	21.807	21.7409	22.1184	22.5922	21.6429	22.4339		78	42	1	4.31864	0.000709677	-1.17651	0.220613	-0.220031
Q14980	Nuclear mitotic apparatus protein 1 OS=Homo sapiens OX=9606 GN=NUMA1 PE=1 SV=2	21.385	22.0178	21.7157	18.8701	21.7225	22.1401	20.6218	21.1997	20.1494	22.2902	21.9426	22.158	22.1748	20.1393	21.8945	21.6884	21.3084	20.7897	21.8739	20.3427	22.426	21.8009	21.9308	22.1674	21.8488	21.9892	23.0009	21.9964	22.6574	22.1818	22.3401	22.2645	22.3722	22.2032	22.0112	22.77	20.8621	21.2763	22.5998		51	86	86	2.88939	0.00863068	-0.820829	0.76654	-0.563912
P02675	Fibrinogen beta chain OS=Homo sapiens OX=9606 GN=FGB PE=1 SV=2	25.493	26.7714	24.5554	24.2857	26.5189	26.0195	27.7431	27.1563	25.3987	25.5603	26.6374	25.9026	25.9087	26.2492	26.0994	28.2394	25.8729	25.1458	26.6173	24.8671	25.709	27.7459	26.4977	27.7348	26.9788	26.7985	26.3884	26.4704	27.479	26.5197	26.3288	27.3359	27.719	25.17	25.6065	27.9138	24.4415	28.037	27.0614		75	44	44	1.40736	0.106039	-0.681368	0.63661	-0.548836
P35555	Fibrillin-1 OS=Homo sapiens OX=9606 GN=FBN1 PE=1 SV=3	19.8929	25.6015	24.5854	21.0448	19.6806	23.7259	21.3786	23.4268	25.8001	19.8652	19.9618	20.3098	21.3331	24.2054	25.1817	22.2762	20.265	19.8582	22.561	20.0598	19.1966	22.9677	20.3289	24.2278	22.9461	NaN	22.6659	17.2718	20.0998	NaN	NaN	23.6316	16.8189	17.6841	21.7055	18.946	18.294	19.0077	19.8091		32	77	74	1.49796	0.0902344	1.70058	1.61838	-2.12817
P13796	Plastin-2 OS=Homo sapiens OX=9606 GN=LCP1 PE=1 SV=6	24.9667	24.4953	24.4846	24.9438	26.133	24.4617	24.9878	24.6972	26.1359	24.9764	24.5653	25.08	24.3573	24.9237	23.4391	25.7775	24.2717	25.4172	25.4778	23.8656	23.4781	24.6447	24.6343	25.0727	23.1192	23.4163	22.8157	22.2703	22.8545	23.6697	23.7469	24.7789	24.0518	23.3504	23.127	23.8876	24.0069	23.2949	24.6075		85	51	44	4.74276	0.000295455	1.14514	0.785437	-0.437219
O75643	U5 small nuclear ribonucleoprotein 200 kDa helicase OS=Homo sapiens OX=9606 GN=SNRNP200 PE=1 SV=2	20.7892	20.4677	22.0857	21.6603	20.8876	20.4147	19.5965	19.0962	19.9687	20.3319	20.6452	21.8279	20.3073	23.3711	21.9141	19.651	21.9473	20.9717	21.455	19.1019	21.2329	22.7999	20.0594	19.982	20.7647	21.2598	22.3363	23.1805	19.9154	23.9316	20.2902	20.9558	22.4983	21.5336	23.5724	20.7915	20.7998	20.7617	20.5787		46	79	79	0.94292	0.232396	-0.609374	0.664257	0.623665
Q9BQE3	Tubulin alpha-1C chain OS=Homo sapiens OX=9606 GN=TUBA1C PE=1 SV=1	18.6639	19.9677	21.1259	19.6049	18.2914	21.6186	18.2746	21.1938	19.8621	19.0966	17.3138	19.8336	21.3409	20.7445	21.2743	19.5859	18.9518	18.9066	21.1142	19.9739	21.4982	22.351	20.7598	21.6098	21.5342	19.8335	21.3844	20.5939	20.1482	20.7496	20.1453	21.2584	20.4639	21.2283	21.8696	20.3967	21.3114	20.3274	20.3829		78	41	3	2.852	0.00925	-1.10233	1.43613	-1.12484
P18206	Vinculin OS=Homo sapiens OX=9606 GN=VCL PE=1 SV=4	23.4225	24.0758	23.3934	22.4072	23.0776	24.7821	23.409	23.2116	23.3699	23.6788	23.3525	24.9656	23.3926	23.6591	23.3105	23.5483	23.2698	23.0128	22.8708	22.5699	24.7004	24.1369	23.5474	23.3426	23.0838	23.2637	22.7932	23.6202	23.2576	23.1412	22.9389	22.9721	23.4847	24.0466	23.4468	24.2279	24.2288	22.9107	23.2433		68	75	75	0.114502	0.860381	-0.0550538	0.230636	-0.155796
P05783	Keratin. type I cytoskeletal 18 OS=Homo sapiens OX=9606 GN=KRT18 PE=1 SV=2	26.896	28.0052	26.5689	25.1713	26.1564	24.9588	25.391	26.4203	26.2163	26.3813	27.2387	27.4204	27.9819	26.9038	27.6435	26.4351	26.3413	26.2888	26.1219	26.9633	26.1849	26.6734	27.4242	26.6809	27.2613	26.9737	27.5485	28.7691	27.5821	27.0908	27.7542	27.282	27.8918	26.7894	27.4293	27.8925	28.6355	27.5145	27.2849		90	53	50	2.85661	0.00919944	-0.828098	0.0592151	0.0630521
P11216	Glycogen phosphorylase. brain form OS=Homo sapiens OX=9606 GN=PYGB PE=1 SV=5	22.7895	22.9925	23.7873	22.7845	22.0681	23.4369	21.9072	22.9493	22.7306	23.2635	22.7731	23.7149	23.9639	22.6695	21.6415	22.2499	22.2607	22.0632	22.8199	21.9226	23.1688	22.976	23.8158	22.3817	22.864	23.4853	23.2093	24.1762	25.9133	23.5883	23.1377	23.0784	23.4236	25.0357	23.5861	24.1507	25.2049	22.7564	23.3583		66	58	46	3.02286	0.00687132	-0.908487	0.940415	-0.473437
P02545	Prelamin-A/C OS=Homo sapiens OX=9606 GN=LMNA PE=1 SV=1	25.0632	25.4387	25.1324	23.3641	24.803	25.3255	23.8858	24.8746	24.8391	25.9463	26.0109	26.0877	25.5917	24.7058	24.9019	25.5029	25.0797	24.3704	25.7123	24.5637	25.733	25.7439	25.001	24.959	25.0454	25.6404	26.338	25.3431	25.153	25.392	24.8003	25.1158	24.2084	25.7189	24.911	25.424	25.001	22.7049	24.9744		78	66	64	0.0922465	0.884016	-0.0561924	0.540183	-0.339476
Q9UPN3	Microtubule-actin cross-linking factor 1. isoforms 1/2/3/5 OS=Homo sapiens OX=9606 GN=MACF1 PE=1 SV=4	20.6905	20.1613	21.1948	21.3396	21.3558	21.3181	20.9745	19.6688	20.3069	21.174	20.5933	20.6968	21.2368	21.0338	20.232	21.1565	20.4863	21.4122	20.8338	20.7609	20.7691	19.5664	20.3392	20.2597	20.1351	20.0716	20.6615	19.7363	20.6056	20.4921	20.4515	20.5937	20.647	20.8362	19.858	19.6882	20.6341	20.8788	20.976		19	117	112	2.44334	0.0180144	0.452382	0.0851701	0.0503449
P46821	Microtubule-associated protein 1B OS=Homo sapiens OX=9606 GN=MAP1B PE=1 SV=2	21.3117	22.0814	21.3357	22.5294	22.2655	21.8456	21.021	22.0003	21.0805	21.5609	21.485	21.3936	22.1911	22.0381	21.2946	21.6879	21.9958	20.3702	22.13	20.2344	22.3809	23.1404	22.5313	22.709	22.3641	22.0507	21.6407	21.8159	21.476	22.8703	22.0414	22.3383	22.8632	23.4728	22.0023	22.7482	21.2429	22.7401	23.0073		45	81	80	3.71741	0.00226494	-0.79872	1.03791	-0.461495
P02787	Serotransferrin OS=Homo sapiens OX=9606 GN=TF PE=1 SV=3	24.7958	25.1731	24.906	22.1005	24.1795	24.3962	25.8724	27.371	25.7744	24.0862	24.6003	24.5452	24.8235	25.2742	25.8075	24.7227	23.7021	23.1879	25.3325	24.6593	20.0072	24.7115	22.1646	25.0721	24.1956	21.9459	23.2831	22.5494	21.5239	23.223	21.6522	23.0823	22.5564	21.756	22.769	24.8121	21.676	25.1019	21.6468		74	61	60	4.574	0.000427184	1.93768	0.916323	-0.765509
Q9P2E9	Ribosome-binding protein 1 OS=Homo sapiens OX=9606 GN=RRBP1 PE=1 SV=5	23.149	23.6526	24.2219	22.7167	24.0462	23.0145	22.2241	22.8293	22.503	23.0857	23.4875	23.1681	23.1624	22.2393	23.3705	22.6141	22.9994	23.6583	23.5913	21.5411	22.8658	22.4918	23.2598	22.661	23.1893	23.4884	23.3711	22.7987	23.3897	23.3654	22.4907	22.7389	22.6461	23.8914	23.5383	24.652	23.1209	21.6324	22.6966		51	75	72	0.0068161	0.992733	-0.0040536	0.800759	-0.416485
P26038	Moesin OS=Homo sapiens OX=9606 GN=MSN PE=1 SV=3	25.2122	25.1588	24.8821	25.0834	25.2388	25.5309	24.7891	24.8958	25.6129	25.3999	25.3792	24.9789	25.2889	25.3109	24.2011	25.0844	24.8614	24.9881	24.8074	25.0497	24.1869	24.7608	25.1203	24.0063	23.7067	24.2473	24.518	22.7711	23.8621	24.6038	25.0316	24.9368	24.0865	24.2908	23.9012	24.5417	24.3277	23.704	25.1062		70	51	37	5.18335	3.07692e-05	0.78718	0.488192	-0.143584
P42704	Leucine-rich PPR motif-containing protein. mitochondrial OS=Homo sapiens OX=9606 GN=LRPPRC PE=1 SV=3	22.7541	22.1283	22.3528	21.3825	22.2001	21.5556	21.2371	22.0042	22.3939	22.0281	22.9948	22.5643	22.165	22.0526	22.7322	22.1805	22.9688	21.9047	22.1358	22.1697	21.8459	22.1798	22.1925	21.5417	22.2586	22.3266	23.1532	22.4205	21.7038	22.3487	22.2916	22.1095	22.4196	22.3734	22.6942	22.5534	22.4959	22.6435	22.3915		60	70	70	0.410367	0.553239	-0.11759	0.256035	0.129521
P11215	Integrin alpha-M OS=Homo sapiens OX=9606 GN=ITGAM PE=1 SV=2	19.9959	20.3812	20.2392	21.376	24.2311	21.7606	25.3604	23.2405	20.7549	20.4908	20.2323	21.4876	21.5809	24.066	20.2697	21.3801	20.4744	22.6814	22.3861	23.9742	18.9544	24.4118	20.6602	23.8619	20.3949	20.3421	20.2531	20.9305	19.681	22.1894	20.7441	20.6368	21.4872	20.0857	20.4389	20.2681	19.7699	25.6906	20.1244		47	52	50	0.720619	0.337215	0.716847	0.0396734	0.0826021
P02533	Keratin. type I cytoskeletal 14 OS=Homo sapiens OX=9606 GN=KRT14 PE=1 SV=4	20.1228	19.033	18.4001	19.1354	19.0229	26.922	18.9585	19.7211	20.1179	17.994	18.5297	18.991	18.114	19.5501	19.1494	18.4462	18.2792	18.9494	25.1636	18.5773	17.7101	18.0907	17.8792	19.1867	18.1912	17.7176	18.7738	17.8558	27.4338	18.1507	20.1566	16.9516	20.7664	16.8416	18.3996	18.1514	18.3129	20.9177	17.9095		80	52	19	0.492042	0.488315	0.743248	0.933386	-1.61836
Q16555	Dihydropyrimidinase-related protein 2 OS=Homo sapiens OX=9606 GN=DPYSL2 PE=1 SV=1	24.8661	25.0226	25.0519	23.3354	23.7562	23.1851	22.8188	23.7548	23.63	23.5154	23.8772	24.1381	23.6144	22.7051	23.4217	23.9967	24.4279	23.7182	23.3521	23.7191	25.6306	23.5997	24.9646	25.0322	24.1422	24.7011	23.1922	22.1206	24.9499	24.9998	24.2421	24.3983	26.0073	23.9619	23.9144	25.0083	23.6718	24.7601	26.6324		85	38	32	1.9307	0.0438584	-0.727261	0.378001	-0.243555
P14625	Endoplasmin OS=Homo sapiens OX=9606 GN=HSP90B1 PE=1 SV=1	27.0768	25.844	25.7616	25.3122	26.7784	25.6457	26.7838	27.6538	26.233	26.2593	27.0718	26.4566	26.0632	25.91	26.3008	25.47	26.5985	26.3676	26.6005	25.7272	24.9904	25.5979	25.334	25.4778	24.7219	25.9358	24.8072	25.8521	24.6484	25.4277	24.8916	24.8082	25.063	25.2031	25.8398	27.2	24.8002	25.979	24.7218		64	53	43	4.66464	0.000357895	0.964168	0.181029	0.123544
Q08211	ATP-dependent RNA helicase A OS=Homo sapiens OX=9606 GN=DHX9 PE=1 SV=4	21.9597	22.6072	22.2844	23.3762	21.9588	22.8372	22.0102	22.609	22.1366	22.7274	22.0922	23.0706	22.5949	21.4042	22.8764	22.6396	23.7599	22.043	23.6628	23.0271	23.2225	23.2199	23.4561	23.127	23.1703	23.4151	23.8447	23.9148	23.0591	23.12	23.3093	23.1462	23.3775	23.9218	23.8551	23.1612	23.4772	23.0918	23.1616		56	53	53	4.93689	0.000179487	-0.787233	0.018921	-0.0153091
Q6P2Q9	Pre-mRNA-processing-splicing factor 8 OS=Homo sapiens OX=9606 GN=PRPF8 PE=1 SV=2	25.6425	21.2388	21.0493	19.957	21.7986	21.212	21.8402	23.0792	21.7106	22.236	25.4813	22.0273	22.4923	21.4001	21.7119	23.4745	21.9713	21.9635	21.9145	21.1516	20.8588	23.72	20.8027	23.983	21.2445	21.7145	23.389	21.0025	20.7094	21.3817	21.5847	21.0235	20.8746	21.977	21.3907	23.7561	22.4112	22.8489	21.189		49	93	93	0.308933	0.649832	0.28016	0.201535	0.310869
P52272	Heterogeneous nuclear ribonucleoprotein M OS=Homo sapiens OX=9606 GN=HNRNPM PE=1 SV=3	24.7936	24.9454	25.0836	25.6619	25.4986	24.9881	24.9212	24.7321	25.3452	25.5096	24.8948	24.6372	24.6282	24.5653	25.2911	25.1815	25.121	25.6183	25.1714	24.8202	25.138	24.2202	25.2782	24.6007	25.3002	24.9555	25.324	25.0956	25.3581	25.5262	25.7477	25.5301	25.5452	25.0448	25.2858	24.8051	25.3549	24.9782	25.3136		74	49	49	0.472668	0.503298	-0.10865	0.0273488	0.0120406
Q9NZM1	Myoferlin OS=Homo sapiens OX=9606 GN=MYOF PE=1 SV=1	22.4777	22.7557	21.6425	22.091	22.2562	22.5149	23.3792	22.7442	22.1348	22.601	24.846	23.2126	24.0343	21.6871	21.194	21.5884	23.9614	21.6195	21.8595	22.9944	22.6847	23.245	23.3695	24.7359	22.6863	22.2882	23.8791	22.2411	21.3663	22.3817	24.3585	22.331	25.5984	23.1308	22.032	22.6758	22.2538	25.5201	22.7393		49	87	84	0.942703	0.23244	-0.552783	0.358747	0.340793
P0DMV9	Heat shock 70 kDa protein 1B OS=Homo sapiens OX=9606 GN=HSPA1B PE=1 SV=1	24.5002	25.1096	25.0163	24.5146	24.4982	24.9995	24.605	24.4103	24.3525	24.353	25.4591	25.3055	24.9721	24.727	25.315	24.1355	24.8158	24.2222	25.0698	24.3896	24.7078	24.9275	24.0686	24.3786	24.5498	25.6902	25.2364	26.3005	24.7194	24.4469	23.7141	24.6565	24.2022	24.8363	25.0814	24.3591	24.4366	24.5669	24.4603		75	48	26	0.0864439	0.892429	0.036476	0.0325579	0.0167682
P68366	Tubulin alpha-4A chain OS=Homo sapiens OX=9606 GN=TUBA4A PE=1 SV=1	22.7302	24.4299	24.1546	23.2207	23.7112	24.4596	23.2264	24.8042	24.0271	23.351	22.4301	23.5054	24.8546	24.1995	24.0947	23.5607	24.3359	22.9409	24.3719	25.0769	24.9158	25.4029	24.7953	25.3656	25.0599	22.9805	25.4905	23.3904	23.8739	24.2763	24.4266	24.8828	25.0902	24.9682	24.7339	23.8888	24.6402	24.6439	25.4324		69	33	9	2.73276	0.0111929	-0.770877	1.55517	-0.708138
Q13509	Tubulin beta-3 chain OS=Homo sapiens OX=9606 GN=TUBB3 PE=1 SV=2	17.443	19.4549	19.8105	19.6518	19.0333	20.3904	19.7484	21.2184	19.4434	20.6552	NaN	20.4765	21.6452	23.0265	21.2761	22.2964	21.0169	20.8297	18.4887	21.1158	23.4572	24.1586	21.9842	22.1596	22.3762	19.8775	21.859	21.2792	20.6149	22.4383	21.3563	23.0904	23.3706	20.101	21.9406	21.8677	22.8857	20.5927	23.8631	Acetyl [N-Term]	73	30	9	3.61424	0.00251816	-1.69746	0.215414	0.326055
P11142	Heat shock cognate 71 kDa protein OS=Homo sapiens OX=9606 GN=HSPA8 PE=1 SV=1	25.1848	25.0495	25.2493	26.059	25.5601	25.7208	25.1446	25.2439	25.4144	25.5413	24.767	25.3242	25.5353	25.2458	25.7493	25.3572	26.1143	25.424	25.3029	25.1957	25.9864	25.3622	26.1337	25.4755	25.6524	25.5608	25.8553	25.3686	25.0684	25.8135	25.6327	25.5914	25.7282	26.0516	25.6573	25.7524	25.8925	25.637	25.7603		71	46	33	2.22221	0.0258335	-0.274003	0.130909	0.0503466
P53621	Coatomer subunit alpha OS=Homo sapiens OX=9606 GN=COPA PE=1 SV=2	22.5562	22.4755	22.5783	21.855	22.5434	22.6219	22.0211	22.8345	21.8984	23.0026	22.3426	22.9167	23.2932	21.7129	22.2921	22.7763	22.7407	22.1382	23.0286	22.1485	22.6571	22.7557	22.6349	22.008	22.4347	22.6923	22.1812	22.9114	22.2338	22.5215	22.6391	22.3936	22.2374	23.6162	23.1027	23.5645	22.1313	22.3609	22.2657		64	67	67	0.348809	0.611233	-0.108115	1.06514	-0.333439
P13647	Keratin. type II cytoskeletal 5 OS=Homo sapiens OX=9606 GN=KRT5 PE=1 SV=3	20.9356	24.4319	20.7746	18.0925	20.8039	28.4358	21.6695	18.9073	20.3632	18.4667	20.3985	20.2189	18.381	18.4913	22.6048	22.0947	16.7133	17.0922	25.4782	20.112	17.8535	15.8574	18.0415	23.3106	19.4972	20.3785	19.2982	17.4691	26.5932	20.3894	19.0737	17.0191	19.1806	16.8574	18.0695	16.354	18.0359	19.9402	17.732		68	65	37	1.26189	0.136086	1.7259	1.43972	-2.65876
P15311	Ezrin OS=Homo sapiens OX=9606 GN=EZR PE=1 SV=4	22.2248	22.5758	22.2656	22.7584	22.4778	23.3735	22.7827	22.9235	22.6177	22.8977	22.9979	22.8046	23.5689	22.085	22.1399	22.858	21.4118	22.0673	22.55	23.1227	23.0282	22.1497	22.9093	24.0309	24.3957	22.2086	23.1112	22.7917	22.3371	22.646	22.6285	23.1895	21.6856	24.0033	22.1617	22.5617	21.8184	21.8137	22.3599		66	49	36	0.206528	0.756211	-0.102756	0.795326	-0.320026
P08779	Keratin. type I cytoskeletal 16 OS=Homo sapiens OX=9606 GN=KRT16 PE=1 SV=4	23.3814	22.937	22.0958	21.9269	22.0969	27.2947	22.8409	25.3626	23.4631	22.171	24.2238	22.9292	23.0816	23.6802	22.9135	21.7981	22.242	22.1551	23.8385	22.2251	21.5848	23.123	21.9025	22.7225	22.1462	22.6606	21.9337	21.958	25.4907	22.1895	21.8863	22.3016	22.4935	21.2673	22.379	22.7676	22.2504	22.858	21.6613		78	50	25	1.2934	0.129066	0.734115	0.676991	-0.762115
P69905	Hemoglobin subunit alpha OS=Homo sapiens OX=9606 GN=HBA1 PE=1 SV=2	31.2969	29.2487	24.6218	25.3234	28.1516	24.5674	28.8955	28.9112	27.5877	25.7839	31.7228	28.474	27.9588	28.556	28.9215	28.6849	28.4234	27.3559	27.4628	27.1151	25.5483	30.3742	27.3732	29.3067	27.0048	30.5512	28.3896	27.1612	27.2055	27.836	28.0755	28.6736	29.1631	26.5249	26.4842	30.1484	26.3663	30.307	27.4942		94	19	18	0.105645	0.870388	-0.151465	0.514118	0.885579
P08729	Keratin. type II cytoskeletal 7 OS=Homo sapiens OX=9606 GN=KRT7 PE=1 SV=5	25.4772	25.6329	26.1411	23.1739	24.7028	24.3037	23.1613	24.2411	24.6036	25.4396	25.2015	25.4819	27.2929	25.4677	24.3824	25.3936	24.3543	24.6904	22.939	24.6109	26.0522	26.2688	25.8089	24.6723	26.6148	26.3404	26.9045	26.3435	27.6034	27.161	26.3181	26.1754	26.6487	24.6308	27.1656	27.5119	28.4791	24.9816	25.3663		78	59	45	4.40637	0.000596491	-1.53632	0.328032	-0.351391
Q9Y4L1	Hypoxia up-regulated protein 1 OS=Homo sapiens OX=9606 GN=HYOU1 PE=1 SV=1	22.8184	22.4893	23.7701	23.045	23.3436	23.3539	22.6648	23.4027	22.652	23.3699	22.6564	22.8672	23.6359	23.0391	23.032	22.8203	23.4668	23.5199	23.2832	23.0357	23.1711	23.9908	23.1841	23.3074	23.5819	24.0103	22.5097	22.65	22.4608	23.8362	22.9735	22.0819	22.6186	24.2211	22.7808	24.2565	22.6104	23.0882	23.1465		55	44	44	0.168568	0.797532	-0.0698181	0.415351	-0.147712
P07814	Bifunctional glutamate/proline--tRNA ligase OS=Homo sapiens OX=9606 GN=EPRS PE=1 SV=5	21.2876	21.3066	22.0567	22.1957	21.574	21.3451	21.0763	21.9981	21.2993	21.8556	22.1552	22.8466	22.0706	21.3443	21.8038	20.9066	23.4316	21.4411	22.0095	22.003	22.2462	21.889	22.4711	21.1564	21.0837	22.2271	21.7675	22.7935	23.426	21.9685	21.6609	21.2918	21.052	22.8609	23.1885	22.6588	21.9228	21.3365	21.5929		55	67	66	0.546041	0.448225	-0.230909	0.629853	0.330673
P25705	ATP synthase subunit alpha. mitochondrial OS=Homo sapiens OX=9606 GN=ATP5F1A PE=1 SV=1	25.7431	25.4461	25.3278	26.0503	25.1611	25.0206	24.9077	24.9363	25.5158	25.455	25.362	25.993	25.1754	25.1362	25.1796	25.6781	26.1681	25.7898	25.375	24.742	25.616	25.0857	25.8684	25.1091	25.199	25.8092	24.9778	26.1847	25.0561	25.8889	25.7915	25.6364	26.1308	25.9467	26.266	25.9397	26.5651	25.3859	26.2753		68	44	44	1.51842	0.0873743	-0.314605	0.600544	0.209522
Q7KZF4	Staphylococcal nuclease domain-containing protein 1 OS=Homo sapiens OX=9606 GN=SND1 PE=1 SV=1	23.5153	23.8085	24.0052	24.2698	24.0051	24.4802	24.2141	23.8057	23.9944	23.7715	23.2397	23.6371	23.6285	24.3301	23.9314	24.5172	23.6703	24.4288	23.8262	23.5849	23.3986	23.3233	23.7636	23.612	23.0278	23.5925	22.8116	23.8324	23.6467	23.4151	23.8783	23.7321	23.9309	23.4952	23.4934	23.5231	23.6057	23.2852	23.1964		62	53	53	3.74268	0.00217989	0.429833	0.393008	-0.135771
P02538	Keratin. type II cytoskeletal 6A OS=Homo sapiens OX=9606 GN=KRT6A PE=1 SV=3	17.6588	17.2386	NaN	15.6939	20.4459	25.4545	17.0276	16.9427	NaN	18.7415	15.5746	16.3832	19.762	21.9264	16.7849	21.0124	NaN	15.9142	23.7636	16.4276	18.2789	21.2249	20.3553	19.6622	18.7587	NaN	16.8332	17.4094	22.0419	18.9739	17.5316	22.5117	21.0431	15.7758	17.7754	17.4361	21.0347	17.9065	15.222		70	64	5	0.107583	0.868683	-0.24391	1.89111	-3.44671
P12109	Collagen alpha-1(VI) chain OS=Homo sapiens OX=9606 GN=COL6A1 PE=1 SV=3	25.2131	26.2306	23.6366	23.599	24.2514	25.6783	25.6046	23.587	25.9497	23.7637	24.8688	24.3632	22.9985	23.6773	24.9041	26.7827	24.3606	23.3552	24.2042	22.8757	22.8225	23.8047	24.6992	26.1168	24.0504	23.6868	23.3468	22.1076	23.883	23.3793	23.8824	24.3418	23.2308	23.0456	22.5469	23.813	23.5445	23.3204	23.8659		50	42	42	1.89752	0.0462877	0.837932	0.584171	-0.57818
P00450	Ceruloplasmin OS=Homo sapiens OX=9606 GN=CP PE=1 SV=1	23.7167	23.1741	21.1314	21.7424	24.1326	22.4206	25.5665	25.0472	22.7206	23.0615	23.9075	23.8802	23.6804	24.9207	23.635	23.269	23.3135	22.9549	23.4527	23.6727	20.1871	24.6511	21.3488	24.2573	23.003	24.272	22.7957	22.3401	21.8265	22.5382	21.7607	22.3973	23.384	23.2429	22.3593	24.5295	21.2343	25.424	22.8349		53	45	45	0.917468	0.243238	0.607551	0.447871	0.444725
P26640	Valine--tRNA ligase OS=Homo sapiens OX=9606 GN=VARS PE=1 SV=4	21.9099	22.1803	22.4563	22.5197	22.519	22.4978	21.9783	21.9657	22.0887	22.9607	22.8004	22.1398	22.818	22.049	22.8525	22.2756	22.5229	22.7456	22.5916	21.8652	23.2276	22.6098	23.0826	21.7823	22.7281	23.6042	22.2721	23.1527	22.4245	22.3511	22.1069	22.2211	22.2458	22.2769	22.6728	23.0071	22.7228	22.8436	22.0792		56	52	52	0.944997	0.231585	-0.21373	0.0397313	0.0179126
P22626	Heterogeneous nuclear ribonucleoproteins A2/B1 OS=Homo sapiens OX=9606 GN=HNRNPA2B1 PE=1 SV=2	26.4177	26.9046	26.7076	26.766	26.6509	26.6733	26.3161	25.5292	26.2021	27.052	26.7546	25.7972	25.9767	25.8812	26.9443	27.0333	26.7746	26.9718	26.4183	25.9882	27.0637	25.5248	26.7046	26.5354	27.5129	27.3426	27.4214	26.888	27.2208	26.9654	27.7463	27.1306	27.3101	26.4841	27.1469	26.2623	27.5168	25.992	26.8202		71	37	35	1.93698	0.0432864	-0.437763	0.108029	0.0597627
P35580	Myosin-10 OS=Homo sapiens OX=9606 GN=MYH10 PE=1 SV=3	21.011	21.5715	19.4726	18.5336	19.228	20.7357	20.1791	19.3117	19.7754	21.0777	21.3999	21.3262	19.8681	20.3205	20.9188	21.4455	20.3393	20.7108	21.0273	19.7494	18.7377	19.6065	19.1353	20.157	18.937	17.4231	21.2448	19.7195	19.5984	19.5641	18.5376	19.4387	19.723	19.4448	20.8974	19.214	19.2401	19.1214	19.757		39	70	47	2.95049	0.00787463	0.952875	0.253847	0.235372
P21980	Protein-glutamine gamma-glutamyltransferase 2 OS=Homo sapiens OX=9606 GN=TGM2 PE=1 SV=2	25.3205	25.9365	24.0016	23.3399	25.1421	23.1976	24.4999	23.4773	24.4154	25.6163	24.8222	25.1806	26.2106	23.8874	24.2651	24.9753	25.1365	24.5107	24.3691	23.9327	25.4653	23.5547	24.7262	23.5251	25.0065	22.4786	23.1035	23.2988	23.1248	23.5429	24.3129	24.3962	24.1709	22.1644	23.8711	23.6546	26.2069	22.2184	24.2493		67	39	38	1.78266	0.055995	0.766016	0.0407176	-0.044162
P02549	Spectrin alpha chain. erythrocytic 1 OS=Homo sapiens OX=9606 GN=SPTA1 PE=1 SV=5	18.9924	NaN	16.2324	16.5187	19.6541	14.8956	17.34	20.603	19.9627	15.0682	21.291	17.2966	20.6458	20.5178	18.5734	19.1462	NaN	18.4519	18.3292	21.2598	17.9358	20.5511	18.6523	20.1469	16.7184	19.9499	17.9362	17.2481	17.675	18.2302	18.233	18.8319	16.3957	17.7443	17.5702	21.1994	16.3711	21.0941	18.6288		42	81	81	0.076559	0.903568	0.119225	0.056103	-0.15264
Q14152	Eukaryotic translation initiation factor 3 subunit A OS=Homo sapiens OX=9606 GN=EIF3A PE=1 SV=1	24.073	23.8006	24.1047	24.2118	23.8985	24.9903	23.3773	22.9936	23.4595	24.0134	23.4667	23.3694	23.5045	23.6048	23.563	23.877	23.5946	24.0136	23.4816	23.0793	24.0363	23.0802	23.7735	23.5136	24.1898	24.2371	23.9614	23.5747	24.0447	24.5232	24.3992	24.3172	24.5712	23.8559	23.8768	23.6868	24.6345	22.7754	23.8482		55	75	75	0.812979	0.288821	-0.218219	0.247768	-0.120335
Q15063	Periostin OS=Homo sapiens OX=9606 GN=POSTN PE=1 SV=2	20.8051	22.5629	24.1888	24.2441	22.6645	25.8864	24.7087	23.8331	24.7314	23.3456	22.1125	22.9125	22.739	24.4003	23.8709	23.8735	23.0121	22.5051	22.5553	23.3712	20.9667	23.6439	23.7645	23.5768	23.448	22.3787	23.0582	22.1812	22.7718	22.1419	22.5986	22.1356	22.2448	20.0922	22.3714	18.5907	18.4962	20.9786	23.2492		53	35	35	2.50475	0.0164541	1.37989	0.420054	-0.462545
Q5T4S7	E3 ubiquitin-protein ligase UBR4 OS=Homo sapiens OX=9606 GN=UBR4 PE=1 SV=1	20.2886	21.1402	19.9103	20.6293	20.7683	20.7164	21.4785	20.5151	20.9148	20.6393	22.5565	21.336	20.405	21.3611	18.9072	21.0323	20.4585	21.0929	20.5344	21.1871	20.7975	21.2659	21.1244	20.6706	21.078	21.0923	19.6719	21.659	20.3347	20.7719	20.8884	21.335	21.1738	20.1467	20.3578	20.9172	20.5788	21.6323	20.5168		21	84	84	0.0935955	0.882926	-0.0491877	0.334467	0.243539
P00558	Phosphoglycerate kinase 1 OS=Homo sapiens OX=9606 GN=PGK1 PE=1 SV=3	24.8899	25.435	26.2031	25.9086	25.5186	26.1227	25.8973	25.9913	25.1515	25.0348	25.0857	25.7136	27.0201	25.2782	25.7377	25.0496	25.1819	25.5231	26.3246	26.2885	24.9731	25.7007	25.2759	26.0821	25.6653	25.3955	26.0092	25.8586	25.3093	25.9352	24.9722	26.1826	25.073	25.7724	25.5612	25.1053	25.8269	25.8961	25.7038		84	42	36	0.196126	0.766689	0.0731226	0.831137	-0.364941
O60437	Periplakin OS=Homo sapiens OX=9606 GN=PPL PE=1 SV=4	18.262	18.5101	18.4198	16.7924	18.2353	17.9959	17.6819	18.5273	18.4913	17.3684	18.1344	18.1954	20.2201	18.8998	16.9065	17.3461	16.0301	16.7028	18.5806	17.5562	18.4583	16.7169	17.6392	18.9618	21.7095	20.6313	16.5769	18.5323	24.799	18.307	20.4409	17.9312	18.7805	17.0941	15.8438	18.2447	20.5101	18.8557	19.9048		51	92	92	1.23554	0.141874	-1.00127	1.82744	-0.978013
P04259	Keratin. type II cytoskeletal 6B OS=Homo sapiens OX=9606 GN=KRT6B PE=1 SV=5	17.0279	17.0752	NaN	16.6985	NaN	24.8168	NaN	16.5529	17.2283	NaN	NaN	16.3653	16.154	17.6089	16.1279	17.4103	NaN	18.7838	22.407	16.9137	NaN	16.6646	NaN	NaN	17.0333	NaN	17.0506	16.6147	23.5016	NaN	NaN	17.357	16.7039	NaN	15.724	NaN	16.2668	NaN	NaN		69	60	4	0.196884	0.76643	0.505594	0.667764	-1.73124
P00747	Plasminogen OS=Homo sapiens OX=9606 GN=PLG PE=1 SV=2	22.6339	23.0231	20.7116	19.2419	23.8569	22.6156	25.0016	25.6715	21.8256	21.691	23.0926	21.7848	22.2496	23.2002	23.4598	23.4745	22.0243	21.9543	24.5574	24.6579	20.4702	25.1188	22.7631	24.6751	23.7501	22.4107	23.153	24.0748	23.6807	24.4029	22.1393	22.9902	23.3429	20.0331	20.9733	23.8715	18.6715	25.4013	21.8589		62	45	45	0.00377882	0.996164	0.00581128	0.317068	-0.496594
P11021	Endoplasmic reticulum chaperone BiP OS=Homo sapiens OX=9606 GN=HSPA5 PE=1 SV=2	25.3457	24.9761	25.6212	25.3601	25.5711	25.4063	25.0394	25.6722	26.2322	26.2039	25.3819	26.0566	26.2859	25.4357	25.4524	25.293	26.2663	25.9967	26.1598	25.6908	25.7672	25.8756	25.5454	25.7127	25.8515	26.1862	25.3942	25.309	24.4984	26.0677	25.8438	24.9808	24.7817	25.7561	25.5153	26.3405	25.0186	24.9223	25.2347		66	46	44	0.576265	0.425679	0.167017	0.0637527	-0.0336526
P04075	Fructose-bisphosphate aldolase A OS=Homo sapiens OX=9606 GN=ALDOA PE=1 SV=2	25.9587	25.753	27.2031	27.0894	26.6651	26.9337	26.7967	26.6731	26.662	26.4528	26.3638	26.9784	27.04	26.8134	26.8953	26.1228	27.106	26.8555	26.3796	25.8922	26.6402	26.6474	27.0762	26.6522	27.2783	27.4673	26.7818	27.7481	27.0382	28.1581	25.8529	26.8815	26.7629	26.6914	26.6319	26.5226	26.2597	27.4514	27.4642		87	33	29	1.28611	0.130359	-0.315967	0.0971699	0.0511428
P48668	Keratin. type II cytoskeletal 6C OS=Homo sapiens OX=9606 GN=KRT6C PE=1 SV=3	19.0912	18.4072	20.1548	18.8831	19.2682	21.3093	19.0257	19.0217	19.0633	18.6422	18.8048	18.6162	18.5314	19.0374	18.4986	18.668	19.1924	18.8952	18.3248	19.757	18.7174	18.2317	18.3299	18.0969	20.2326	18.9389	18.6371	17.3259	19.7058	19.8065	18.9393	18.8281	17.3358	18.7033	17.7153	18.0321	18.5986	17.657	19.1401		69	61	2	1.29099	0.129463	0.482117	0.352621	-0.244875
P10809	60 kDa heat shock protein. mitochondrial OS=Homo sapiens OX=9606 GN=HSPD1 PE=1 SV=2	25.0333	24.2674	25.0776	24.9768	24.777	25.3889	24.7248	25.4498	24.2771	25.1259	24.4249	26.5869	25.9115	24.8624	25.4587	24.6388	27.1196	24.5217	25.4644	24.9104	26.3883	25.7685	25.5688	25.2534	25.496	25.1333	25.9306	26.4529	23.9572	25.1428	25.3577	25.4249	25.4754	26.9051	26.5103	26.028	26.3874	25.6291	25.2392		61	34	34	1.65147	0.069936	-0.53691	0.289222	0.221529
Q99798	Aconitate hydratase. mitochondrial OS=Homo sapiens OX=9606 GN=ACO2 PE=1 SV=2	23.6045	24.0499	24.1767	23.1841	22.1874	23.9552	21.7187	25.0956	22.0151	23.8516	22.3646	24.2897	22.271	24.2689	22.3494	22.455	22.9126	22.1535	22.957	22.8647	24.4511	21.8172	23.4339	23.5249	23.3588	23.2062	22.796	22.8746	22.6624	23.1377	24.5118	22.584	22.406	24.9186	24.5064	23.1457	23.1213	22.9078	23.4928		57	40	40	0.260967	0.702122	-0.172016	0.172098	-0.189218
P11277	Spectrin beta chain. erythrocytic OS=Homo sapiens OX=9606 GN=SPTB PE=1 SV=5	22.7762	21.806	18.4081	NaN	19.5935	21.5687	20.0734	21.4392	20.5768	18.9967	22.7698	21.1101	20.9908	20.5883	20.0289	21.1806	20.2675	18.5763	19.7189	19.4437	19.0937	21.9408	21.166	21.7533	21.3472	21.4713	21.3681	20.9003	20.6776	20.0774	20.3019	21.1703	20.9699	20.2434	19.248	22.7524	19.6911	21.9775	20.1033		45	82	74	0.437026	0.531158	-0.333688	0.0771187	-0.123863
P35749	Myosin-11 OS=Homo sapiens OX=9606 GN=MYH11 PE=1 SV=3	23.7942	22.0511	20.0222	18.5775	20.2389	20.9221	21.0674	21.0162	18.6544	21.2779	23.9267	21.6697	21.803	21.2234	22.1026	21.5493	19.0536	19.8797	20.9377	20.6604	20.6229	23.32	20.9315	21.7533	21.3812	23.0597	20.9167	20.4287	20.0097	20.0052	20.5359	21.2953	20.5346	20.4332	20.5956	22.2786	18.3792	22.4618	19.8244		34	64	39	0.0283264	0.967136	0.0336317	0.266336	0.403574
Q04828	Aldo-keto reductase family 1 member C1 OS=Homo sapiens OX=9606 GN=AKR1C1 PE=1 SV=1	18.6558	19.0443	18.3854	21.3441	19.0075	17.1771	18.9133	18.8522	18.972	17.6874	18.5527	18.193	17.4716	20.89	23.0207	19.9168	18.3915	17.6603	19.1419	19.1078	16.8962	20.7416	17.2762	17.6831	17.1556	18.6148	17.9423	21.2807	18.3593	22.2211	19.5772	17.5981	20.0709	23.3478	22.62	16.8852	18.6377	18.9972	16.1276	Acetyl [N-Term]	86	32	3	0.0215986	0.975836	-0.0350604	0.501729	0.647395
P07996	Thrombospondin-1 OS=Homo sapiens OX=9606 GN=THBS1 PE=1 SV=2	18.9984	20.7768	22.6313	24.0453	20.5638	23.6725	24.5956	23.301	22.3474	22.407	19.8208	20.5449	20.1603	23.6178	22.8925	23.7158	22.1726	23.415	20.2285	23.7179	20.2799	22.4474	21.1187	25.6616	20.2961	22.2852	22.8549	20.7413	21.3941	21.0228	21.4282	20.548	21.2135	19.2761	19.5613	20.9167	18.7725	22.5598	21.4997		48	49	45	1.09953	0.178525	0.924529	0.251023	0.451301
P12110	Collagen alpha-2(VI) chain OS=Homo sapiens OX=9606 GN=COL6A2 PE=1 SV=4	24.774	25.546	23.2871	23.8254	24.1033	25.1654	24.8474	23.323	25.3837	23.7261	24.0165	23.9504	23.5761	23.7064	24.5198	25.9516	24.2112	23.4611	23.604	22.8172	23.8287	24.0151	24.7251	25.6064	23.7827	23.6449	24.133	23.3714	23.8327	23.924	23.8407	24.2843	23.8017	23.9297	23.7714	23.8817	24.0275	23.3944	23.9461		33	34	34	0.434706	0.533452	0.203393	0.609812	-0.45092
P06396	Gelsolin OS=Homo sapiens OX=9606 GN=GSN PE=1 SV=1	24.9174	25.5864	25.919	26.4658	25.8119	25.3095	25.9067	24.77	26.1848	25.6107	25.1624	24.9375	25.5957	25.6892	25.2698	25.5696	24.9275	25.6224	25.2589	25.6773	24.51	25.6935	24.7119	25.443	24.6722	25.2953	24.2933	23.6406	25.1901	25.6811	25.8329	25.3357	25.452	25.6187	24.1392	25.0228	23.8556	25.413	25.4934		62	46	46	2.03938	0.0358395	0.494142	0.165907	-0.084684
P13010	X-ray repair cross-complementing protein 5 OS=Homo sapiens OX=9606 GN=XRCC5 PE=1 SV=3	22.9175	24.1486	23.6788	23.2169	23.3903	23.6533	23.9161	23.6113	23.1808	24.0548	23.2631	23.7528	23.6353	23.4266	24.3185	23.3747	23.8665	23.2484	23.8727	23.9817	23.7895	23.7175	23.6623	23.6756	23.6831	23.465	24.6261	23.8763	23.0541	23.3249	23.5011	23.3881	23.1565	24.0871	23.79	22.7451	23.2254	22.9993	23.3964		71	39	39	0.31574	0.644164	0.0905131	0.035001	0.0167889
P09960	Leukotriene A-4 hydrolase OS=Homo sapiens OX=9606 GN=LTA4H PE=1 SV=2	25.1829	24.3631	24.11	23.838	24.3837	24.3882	25.1782	24.5921	24.3468	23.921	24.8952	24.6034	24.1947	24.4423	23.9599	25.1482	24.2123	24.3072	23.9743	24.6544	23.7719	24.8559	23.9034	24.799	23.4768	24.1326	23.9615	23.4909	23.8973	23.5656	23.7181	24.5946	23.5568	23.4142	23.5782	23.8246	24.9461	24.9627	24.4883		71	40	40	1.76259	0.0575852	0.385418	0.176618	0.0832642
Q9BUF5	Tubulin beta-6 chain OS=Homo sapiens OX=9606 GN=TUBB6 PE=1 SV=1	22.5198	23.4526	22.525	22.2977	22.5376	23.1321	21.8461	23.0814	22.0365	22.3174	21.8041	22.4313	23.1331	22.0792	23.1846	22.4544	22.5743	22.2312	22.3617	23.2602	24.28	23.3652	23.918	23.5197	23.2563	22.2996	23.3453	22.5291	23.0669	23.5042	23.6617	22.6384	24.0546	22.7786	23.6017	23.0493	23.1592	23.4998	24.4635		83	33	15	4.47889	0.000534562	-0.804948	0.881544	-0.332783
O15230	Laminin subunit alpha-5 OS=Homo sapiens OX=9606 GN=LAMA5 PE=1 SV=8	21.5554	22.5039	18.3616	20.3597	21.2482	19.4719	19.9737	17.9502	19.7756	18.5693	20.2162	21.3425	18.6679	19.3825	20.8144	21.1839	20.7771	19.0102	19.1093	18.2038	19.5508	20.2778	18.5571	20.9768	19.7296	19.4375	19.802	21.3869	19.0566	20.8732	18.8085	19.4296	20.6723	22.4613	21.2403	18.5166	19.4453	16.8414	19.612		28	77	75	0.0912528	0.885638	0.0988265	0.139556	0.210551
P01011	Alpha-1-antichymotrypsin OS=Homo sapiens OX=9606 GN=SERPINA3 PE=1 SV=2	24.6816	23.9766	23.3523	22.2537	26.2654	24.3627	27.5173	26.3268	23.626	23.578	24.7377	24.7585	25.0901	27.087	25.1363	24.334	24.487	24.713	25.4105	26.4197	23.325	26.6081	23.957	26.2822	24.1822	23.1162	22.9223	23.9522	22.7975	24.8693	23.8565	24.3407	24.925	22.7706	23.174	24.5012	21.592	26.2361	24.1316		60	30	30	1.24442	0.139522	0.824672	0.192027	0.284253
P60174	Triosephosphate isomerase OS=Homo sapiens OX=9606 GN=TPI1 PE=1 SV=3	26.1389	26.1082	26.836	27.2997	26.6072	26.7818	26.8752	26.3002	27.0974	26.5831	26.5831	26.6637	27.507	27.5384	26.7066	26.2688	26.405	27.3111	27.1439	25.7087	26.1218	26.7509	25.9397	25.9589	27.3075	26.008	27.0469	26.9646	26.2458	26.8204	25.772	27.0727	26.3261	26.6189	26.801	26.4054	26.4111	27.1151	27.1944		83	38	38	0.467678	0.506665	0.150507	0.045208	-0.0286293
Q04637	Eukaryotic translation initiation factor 4 gamma 1 OS=Homo sapiens OX=9606 GN=EIF4G1 PE=1 SV=4	21.4915	23.1367	21.8582	23.0064	21.705	22.0389	21.0379	21.3342	20.4942	22.2046	22.1558	21.1295	22.5295	22.0642	21.8064	21.5062	22.6261	22.7815	22.3674	22.588	23.2514	22.0927	22.3251	21.9597	22.3601	23.0974	21.8469	22.5541	22.0436	22.5864	23.2359	22.6229	23.286	23.5125	23.1946	22.7506	22.8473	22.4865	22.6174		43	57	52	2.87108	0.00891139	-0.673783	0.262792	0.195486
P17655	Calpain-2 catalytic subunit OS=Homo sapiens OX=9606 GN=CAPN2 PE=1 SV=6	22.8201	23.6409	23.7909	22.0146	21.9771	22.6856	21.8258	22.8205	22.703	22.5046	23.0115	22.5536	23.3791	22.231	22.1612	22.2564	22.349	21.9016	22.0157	23.1662	23.3214	22.0784	23.3465	22.2707	23.587	23.8246	22.9677	21.9506	23.2555	21.9253	23.0602	23.6288	22.3311	22.1111	22.9536	22.6149	23.7426	22.0722	22.604		63	34	34	0.608567	0.405041	-0.233049	0.875651	-0.395016
P02679	Fibrinogen gamma chain OS=Homo sapiens OX=9606 GN=FGG PE=1 SV=3	23.097	24.819	20.9669	19.8143	23.9807	26.594	25.387	25.7693	23.3974	23.0262	24.9265	24.277	23.9426	24.2155	24.1995	25.6988	23.6815	22.6477	24.9303	22.5333	21.4688	26.4879	24.0457	25.6801	25.1506	23.6867	24.4705	24.4725	25.4223	24.0097	22.7349	24.5652	24.199	22.1236	23.3273	26.2037	21.8653	25.7354	23.8674		77	37	37	0.252851	0.709588	-0.289876	0.774596	-1.01857
P52895	Aldo-keto reductase family 1 member C2 OS=Homo sapiens OX=9606 GN=AKR1C2 PE=1 SV=3	19.9786	19.9851	17.2743	23.244	22.9265	20.6878	19.7508	18.7738	20.0957	17.7207	18.9882	25.0774	20.8948	23.7202	25.1616	19.2867	22.4493	20.5635	18.3221	19.5351	18.8873	25.028	18.7764	18.8079	17.7123	19.1974	19.6552	26.1586	18.7762	25.5757	19.6344	18.6214	24.1901	23.7756	26.2783	20.7817	20.0316	18.3574	19.3985	Acetyl [N-Term]	89	29	7	0.14428	0.827226	-0.312095	0.95877	1.66655
P19971	Thymidine phosphorylase OS=Homo sapiens OX=9606 GN=TYMP PE=1 SV=2	24.1594	22.0095	24.2825	25.9903	24.6927	24.8888	23.967	24.1794	25.3461	25.2731	23.3407	24.0665	23.3849	23.131	23.4547	24.9898	23.247	24.5577	23.7129	24.0917	23.4122	21.5444	24.1624	23.1164	24.1923	22.9514	23.3249	22.3415	23.0702	24.0016	24.3395	24.5871	23.4996	24.4055	23.216	23.2409	23.8743	21.7776	23.3639		80	30	30	1.91621	0.0447693	0.747662	0.0410091	-0.0489225
B0I1T2	Unconventional myosin-Ig OS=Homo sapiens OX=9606 GN=MYO1G PE=1 SV=2	21.2358	20.933	22.5664	19.2017	20.8639	19.3859	20.4034	21.7241	20.2103	21.5172	22.627	20.6179	22.0637	18.9643	18.3889	21.531	19.8734	19.6917	20.9168	22.4219	15.9283	20.3117	22.4735	19.5918	20.2292	23.1204	18.639	16.5536	23.5538	20.5507	21.368	20.0617	18.8227	17.9953	19.0558	21.7646	18.0147	21.2554	23.4085	Acetyl [N-Term]	64	47	45	0.542711	0.450447	0.614855	0.640292	-0.6834
P40939	Trifunctional enzyme subunit alpha. mitochondrial OS=Homo sapiens OX=9606 GN=HADHA PE=1 SV=2	23.113	22.7217	22.607	23.0016	22.0866	22.49	21.6619	22.7709	22.4384	22.9951	22.1379	23.5725	22.8766	21.9326	22.8944	22.4898	23.7053	22.1825	22.8079	21.9162	23.6119	23.0049	23.2436	22.3984	22.3952	23.4025	22.6691	23.1829	22.105	22.5363	22.727	23.0908	22.5	24.763	22.9075	23.6715	22.5366	22.4743	22.832		59	38	38	1.08276	0.183499	-0.33004	0.0891019	0.058978
P07355	Annexin A2 OS=Homo sapiens OX=9606 GN=ANXA2 PE=1 SV=2	26.1191	26.4454	26.4631	26.535	26.1008	27.2095	25.2012	25.6413	26.6226	26.4867	25.8989	26.8913	28.1477	25.9383	25.1469	25.8643	25.1318	24.9038	26.0681	25.247	26.4529	26.1326	25.7035	26.6365	26.6145	26.2747	26.3322	26.6242	26.0956	24.4828	25.3911	26.4631	24.8466	27.0747	25.6576	25.3585	25.5811	25.2848	26.3731		82	44	43	0.242628	0.720974	0.135792	1.43971	-0.734233
P08133	Annexin A6 OS=Homo sapiens OX=9606 GN=ANXA6 PE=1 SV=3	23.9645	24.2159	24.3742	24.6234	25.0767	24.0479	24.9009	24.2323	25.0494	24.4133	23.8849	23.9721	23.4577	24.5051	23.4035	24.6719	23.9628	24.4694	24.3113	24.2392	22.512	24.613	23.7803	24.3704	22.3561	22.7392	23.2917	23.3466	23.0613	22.9231	23.4738	23.6473	23.1236	22.8636	22.9168	23.7044	23.1886	24.7567	23.5867		65	43	43	4.85299	0.000243902	0.906972	0.372809	-0.169278
P38646	Stress-70 protein. mitochondrial OS=Homo sapiens OX=9606 GN=HSPA9 PE=1 SV=2	23.2364	23.1963	23.222	23.0309	22.4427	23.3266	22.4269	25.4092	23.5802	23.3101	22.8948	24.8062	23.7612	23.0552	23.903	23.0454	24.9981	22.8208	23.6997	22.8244	24.1495	23.4926	23.9117	23.432	23.8031	24.1927	24.2847	24.9663	23.0771	23.033	23.8973	23.7332	23.8778	25.3533	24.7683	24.5449	25.6943	23.6386	24.2307		60	41	40	1.99071	0.0393005	-0.660032	0.135471	-0.128814
P00734	Prothrombin OS=Homo sapiens OX=9606 GN=F2 PE=1 SV=2	22.0686	22.196	20.2803	18.0508	22.8793	21.807	24.365	24.0939	20.6629	20.558	21.5224	20.3581	21.8161	23.7557	22.7227	22.4311	21.0767	20.4182	23.1197	23.0386	18.8268	24.3773	21.3441	23.5551	22.7259	21.3001	21.2778	22.0893	21.542	22.3014	20.7248	21.9884	22.4105	18.5841	20.327	22.3271	19.6033	23.6597	20.6257		59	31	31	0.264184	0.697787	0.303661	0.32309	-0.512469
P52209	6-phosphogluconate dehydrogenase. decarboxylating OS=Homo sapiens OX=9606 GN=PGD PE=1 SV=3	23.9719	23.6097	24.3934	26.1056	25.0378	23.9519	24.7401	24.2686	24.0326	23.894	24.045	24.4106	23.69	25.0644	23.9083	24.4727	25.0095	23.9858	24.5013	24.3646	23.8346	25.3748	23.8563	24.037	23.8397	24.2516	23.4263	24.6526	23.7823	24.7598	23.1038	23.7306	24.076	27.4089	25.0861	23.9623	24.1412	24.3577	23.8633		72	36	36	0.126878	0.84644	0.0810319	0.51897	0.282407
Q86VP6	Cullin-associated NEDD8-dissociated protein 1 OS=Homo sapiens OX=9606 GN=CAND1 PE=1 SV=2	21.2967	22.2186	21.7485	20.9429	21.6318	22.0926	23.3621	23.5388	21.6926	21.9612	22.4815	21.6559	22.1627	21.8662	22.172	21.1919	22.1283	21.1025	22.5166	22.1241	21.5542	21.7914	22.0284	22.6084	21.7144	20.8397	22.7971	22.083	21.0535	21.206	20.6505	21.9728	21.1157	21.8115	22.5356	22.1328	21.3859	22.8104	21.6343		47	47	46	0.522243	0.464676	0.219347	0.235644	-0.170648
O75533	Splicing factor 3B subunit 1 OS=Homo sapiens OX=9606 GN=SF3B1 PE=1 SV=3	20.0605	22.0236	20.7217	21.9604	21.9897	22.0321	22.6993	21.0533	21.0747	21.8235	22.1482	21.8889	21.8962	22.6291	20.7443	22.1479	21.7404	21.4895	21.5151	21.7599	21.7372	22.0168	21.7985	21.8343	22.2068	21.777	22.3869	21.7821	20.3341	21.5886	22.2913	21.9152	21.4962	21.724	21.8309	21.5707	21.3468	21.7544	21.4309		57	53	53	0.125211	0.847835	-0.0575948	0.152217	0.116149
Q14974	Importin subunit beta-1 OS=Homo sapiens OX=9606 GN=KPNB1 PE=1 SV=2	22.031	22.2363	22.52	22.5333	23.2698	22.8742	22.6434	22.9045	22.2038	22.8622	22.2309	23.1299	23.348	22.4375	22.8343	22.6548	23.126	22.4671	23.0708	22.9954	23.5607	23.4091	23.3618	23.0328	23.3375	22.785	23.0631	23.2522	22.5539	22.5796	22.4231	23.0129	22.355	22.9867	23.1507	22.9883	22.4115	22.7123	23.1206	Acetyl [N-Term]	59	35	35	1.23593	0.141767	-0.233802	0.315157	-0.124085
P05023	Sodium/potassium-transporting ATPase subunit alpha-1 OS=Homo sapiens OX=9606 GN=ATP1A1 PE=1 SV=1	22.0745	22.7645	23.4204	22.9892	21.831	22.8201	22.0575	22.5737	23.1244	22.662	22.6783	23.4094	23.2012	22.3853	23.0035	22.2294	23.1027	22.2662	23.2016	22.5019	23.1823	22.7415	23.8465	23.0353	22.98	23.9649	23.6667	23.318	22.7523	23.5402	22.986	22.845	23.7909	25.0384	23.5398	24.1807	22.7052	24.1171	24.4028		48	44	25	4.04063	0.00138255	-0.79219	0.303136	-0.148032
Q04695	Keratin. type I cytoskeletal 17 OS=Homo sapiens OX=9606 GN=KRT17 PE=1 SV=2	20.9018	21.0146	20.1176	22.6033	20.9709	27.4861	21.4184	19.2354	19.6382	21.0114	20.0856	20.0286	20.7733	19.7438	21.8069	20.2628	21.056	19.7194	23.3338	19.7905	20.9927	20.0743	20.1246	24.978	21.5512	20.2264	24.1683	21.383	24.4253	23.3016	20.8108	19.6601	22.1951	22.9387	21.1675	20.5977	21.0491	20.9094	19.8938		93	48	25	0.487679	0.491497	-0.552592	0.375786	-0.683528
P43490	Nicotinamide phosphoribosyltransferase OS=Homo sapiens OX=9606 GN=NAMPT PE=1 SV=1	22.7642	22.5145	22.8835	24.7173	25.0409	23.8286	23.1762	24.3326	22.0974	23.1117	22.4563	24.5093	24.9195	25.7245	24.6724	22.8113	24.1552	23.1996	23.3553	25.1952	25.5621	26.8003	26.7263	23.0052	23.6578	22.0572	23.3318	24.2239	22.7032	25.1559	25.3576	24.9985	25.6973	26.4922	25.5508	23.8207	23.7587	23.3612	25.2823	Acetyl [N-Term]	75	40	40	1.36538	0.114474	-0.834261	0.427916	0.439602
P31939	Bifunctional purine biosynthesis protein PURH OS=Homo sapiens OX=9606 GN=ATIC PE=1 SV=3	22.0639	22.3244	22.4886	23.189	22.9378	22.6114	22.3169	21.8683	22.0853	22.5226	22.3097	22.8039	22.8957	23.1337	22.3536	22.6905	23.8547	22.5769	22.0277	23.8729	23.4317	23.2685	22.8209	22.3387	23.0825	23.1531	22.6827	23.7795	22.4346	23.1618	23.2865	22.7029	22.9959	23.4371	23.0622	22.4365	22.9421	22.9754	22.6725		79	39	39	1.47181	0.0946068	-0.335996	0.897528	0.381342
P10253	Lysosomal alpha-glucosidase OS=Homo sapiens OX=9606 GN=GAA PE=1 SV=4	22.9283	21.7947	21.4803	21.1032	22.5427	21.7823	20.2876	21.8205	23.3465	20.7875	21.8566	21.1673	21.7844	21.8727	21.4618	22.6974	21.0812	23.1608	20.1269	22.1714	23.4105	20.2045	22.7716	19.7102	20.5559	23.1042	21.4096	21.3344	24.8076	23.8603	22.8396	22.2651	21.3777	19.5734	22.067	21.3923	23.2158	20.6248	22.6629		37	34	34	0.21256	0.750617	-0.194522	0.34176	-0.305343
Q9NYU2	UDP-glucose:glycoprotein glucosyltransferase 1 OS=Homo sapiens OX=9606 GN=UGGT1 PE=1 SV=3	22.0139	20.9284	22.2404	20.9906	21.7179	21.0306	20.7556	20.944	21.0028	21.4085	21.6123	21.667	21.4569	20.7484	20.3808	21.6353	21.0221	20.9448	21.7948	21.7527	22.2775	21.9455	20.8502	20.7183	21.104	21.2787	22.6637	21.2104	21.904	22.2791	20.607	20.5353	19.5112	22.9773	20.2541	21.3156	20.0047	20.0279	20.3266		48	53	50	0.27576	0.68436	0.155496	0.444532	-0.207993
P49588	Alanine--tRNA ligase. cytoplasmic OS=Homo sapiens OX=9606 GN=AARS PE=1 SV=2	21.651	21.9777	23.8539	23.2089	22.8424	22.5718	22.0811	22.3748	22.2873	22.4814	22.6026	24.1738	22.5134	22.5148	22.7179	22.5728	23.3318	22.9346	23.7812	22.435	23.5826	23.0723	22.1286	21.1922	22.169	23.242	22.1762	24.3807	23.3266	23.2712	21.8964	22.7361	23.0429	23.5429	23.6068	23.1397	21.9936	23.8824	22.6437	Acetyl [N-Term]	63	47	47	0.283643	0.676238	-0.150706	0.0157541	-0.0134642
P68871	Hemoglobin subunit beta OS=Homo sapiens OX=9606 GN=HBB PE=1 SV=2	31.5728	29.6185	24.7011	25.5567	28.6112	24.9164	29.1552	29.135	27.7989	26.0959	31.794	28.9979	28.492	28.7131	29.1577	28.8683	28.7965	27.7266	27.5847	27.1782	26.3464	30.8877	28.0901	30.1504	27.8106	30.9816	29.2967	27.9666	27.6899	28.4454	28.5318	29.4598	29.7477	27.2951	27.1399	30.9912	26.7561	31.0949	28.1058		91	23	17	0.495162	0.486353	-0.554753	0.496703	0.865796
P50395	Rab GDP dissociation inhibitor beta OS=Homo sapiens OX=9606 GN=GDI2 PE=1 SV=2	25.0838	23.202	24.4963	24.8643	24.5326	24.6362	23.8361	23.8937	24.8171	24.6229	23.7711	23.8286	24.0053	24.4761	23.9216	23.8053	24.1507	24.5801	23.7149	23.7199	24.1613	23.1029	24.2781	22.863	23.2318	23.2929	23.7407	23.2054	23.8333	24.1339	23.9219	24.7912	24.6574	24.0899	23.9126	23.6093	24.5548	22.6662	23.9276		74	30	21	1.59265	0.0773114	0.409824	0.256969	0.136971
Q16881	Thioredoxin reductase 1. cytoplasmic OS=Homo sapiens OX=9606 GN=TXNRD1 PE=1 SV=3	23.6734	21.4592	23.0445	24.6705	24.1144	21.9425	21.7321	22.9568	22.2159	21.8052	21.7669	24.8838	23.89	24.8759	23.8469	23.079	24.7973	22.6928	22.1617	22.4196	24.5528	24.9416	23.7432	21.4624	23.535	20.2471	21.337	25.8187	22.6807	23.6632	22.6241	23.5662	24.1057	24.9187	25.7426	22.5831	23.8274	22.5617	22.7501		59	28	27	0.31718	0.642457	-0.301808	0.600473	0.615924
P07237	Protein disulfide-isomerase OS=Homo sapiens OX=9606 GN=P4HB PE=1 SV=3	24.2731	23.8892	24.8957	24.8997	25.0196	24.7473	24.1025	25.0413	24.3965	24.1991	23.5783	24.525	24.955	24.0388	24.1281	24.3414	24.0956	24.3671	24.5097	24.3905	24.0055	24.8798	25.5515	24.617	25.1552	24.4734	24.5672	24.1874	24.1851	24.9347	24.7911	24.7848	23.7665	26.8544	24.2186	25.2439	24.4219	24.0736	25.04		78	45	45	0.991246	0.213494	-0.304088	1.68669	-0.407797
Q00341	Vigilin OS=Homo sapiens OX=9606 GN=HDLBP PE=1 SV=2	21.5425	21.7828	22.4275	21.1776	22.1533	22.3431	21.2874	20.9567	21.1378	22.2561	21.1899	22.0919	22.3057	21.0953	21.7027	22.1487	22.4368	22.0073	22.1568	21.5636	21.8821	22.6063	22.7156	21.59	22.6752	22.4755	21.9451	22.3292	22.1685	21.5569	22.4202	22.2064	21.769	22.5101	22.333	23.2569	22.0386	21.4039	22.1407		53	58	57	2.01465	0.0374944	-0.423569	0.599382	-0.266425
Q06210	Glutamine--fructose-6-phosphate aminotransferase [isomerizing] 1 OS=Homo sapiens OX=9606 GN=GFPT1 PE=1 SV=3	22.0851	21.4935	23.4592	22.3201	22.2847	21.3249	22.1002	23.1964	21.4482	22.1953	21.5593	23.5567	23.271	22.6072	21.8169	21.1571	22.417	22.2944	22.0684	23.8682	23.6817	23.6813	23.8794	21.6808	23.3761	21.9926	21.1422	23.8809	22.4239	22.6429	23.4076	21.5647	21.9793	24.3011	23.108	24.26	23.8807	21.8597	21.8985		65	39	33	1.17258	0.15693	-0.549662	0.303786	0.248966
P27824	Calnexin OS=Homo sapiens OX=9606 GN=CANX PE=1 SV=2	24.3807	24.2177	24.4474	23.9181	24.529	25.0919	24.7719	24.3118	25.4303	24.4593	25.0692	24.4456	24.0396	24.4218	24.6638	25.6567	25.0115	24.8291	24.2232	24.085	24.295	24.9605	24.7586	24.9059	24.2092	25.1763	24.2713	24.0656	24.3554	24.3818	24.4495	23.9447	23.5825	25.747	23.5563	24.5181	24.1866	23.874	24.4192		49	35	35	0.642691	0.384651	0.197144	0.214388	-0.110289
P53396	ATP-citrate synthase OS=Homo sapiens OX=9606 GN=ACLY PE=1 SV=3	24.3922	22.9757	22.9799	24.4179	24.0283	23.1424	24.0735	24.8483	23.6551	23.4629	23.6378	23.8476	23.441	23.0502	23.0764	23.2794	23.8807	24.884	24.1181	24.5041	23.756	23.4436	23.3437	23.7024	23.8603	23.21	22.1582	23.091	22.358	23.5068	23.5574	23.0954	22.3846	23.7117	23.208	24.5995	22.3055	24.1815	23.0103		48	50	50	1.71529	0.0618935	0.496158	0.59572	0.322195
P11413	Glucose-6-phosphate 1-dehydrogenase OS=Homo sapiens OX=9606 GN=G6PD PE=1 SV=4	22.9138	22.9979	23.58	26.5124	24.4373	23.2237	24.0062	22.7661	22.8109	22.6658	22.5358	24.1792	23.5744	24.3131	24.9467	22.9417	26.274	23.3392	23.1524	22.7957	24.5804	24.3476	22.4729	23.0583	23.4813	24.0015	22.5683	25.1111	23.6572	23.9871	21.8847	22.5345	25.4481	25.434	26.3718	22.6487	24.3724	22.9663	22.279		81	37	36	0.0465066	0.943605	-0.0493372	0.862887	0.767756
Q8WXH0	Nesprin-2 OS=Homo sapiens OX=9606 GN=SYNE2 PE=1 SV=3	17.5893	18.3158	18.8265	18.9775	17.8701	19.4505	19.4525	18.4083	18.241	19.0505	NaN	17.8074	18.8275	18.9363	18.7074	17.6539	18.6518	17.4487	19.3534	18.5325	19.228	18.2052	19.4378	19.0445	18.8116	18.595	19.9501	19.4622	19.0114	17.4433	18.3417	19.2553	19.4023	20.3715	19.721	18.7044	18.7758	19.1566	18.9887		16	91	89	1.73346	0.0600288	-0.516096	0.0410598	-0.0342767
Q15582	Transforming growth factor-beta-induced protein ig-h3 OS=Homo sapiens OX=9606 GN=TGFBI PE=1 SV=1	23.1367	23.3614	24.0382	24.2588	23.476	24.8121	24.4154	24.1561	24.0222	23.7606	23.227	23.8927	24.1492	23.9721	24.3322	25.261	23.8555	23.5866	24.264	24.612	23.8292	24.0979	24.086	25.0755	24.4845	23.9282	24.7687	23.6073	24.649	23.5406	24.0184	23.7878	23.0748	24.1114	23.742	23.7648	23.9872	23.7931	23.9144		53	33	33	0.0352026	0.959199	0.0157743	0.533354	-0.257538
P42330	Aldo-keto reductase family 1 member C3 OS=Homo sapiens OX=9606 GN=AKR1C3 PE=1 SV=4	23.0282	25.6227	22.8866	25.8441	23.6214	23.8566	23.16	23.1631	23.0988	23.3419	23.2124	24.1855	23.3828	23.71	23.4287	23.2293	23.4765	22.718	23.2479	23.627	24.0041	23.7127	23.4197	23.1535	23.1848	23.6568	23.1694	25.6812	23.2887	25.412	23.8635	23.7165	24.5189	27.1672	24.6957	23.4477	23.5188	23.4468	23.5621		90	30	14	0.827127	0.282176	-0.440568	0.0426048	0.0443351
P14923	Junction plakoglobin OS=Homo sapiens OX=9606 GN=JUP PE=1 SV=3	24.1822	24.1738	24.7581	25.2425	24.3234	25.2563	23.8269	23.7607	25.1704	24.8696	23.9284	24.611	24.2107	23.8976	23.8912	24.304	23.381	25.3948	24.3404	23.5387	23.9219	23.7385	24.2152	24.4888	24.3743	23.4105	23.7845	23.6207	25.8678	24.4809	24.205	24.3771	23.811	24.6088	23.7964	23.8964	23.5559	23.3294	24.5311	Acetyl [N-Term]	67	38	33	0.700095	0.348362	0.247077	0.38289	-0.226261
Q07954	Prolow-density lipoprotein receptor-related protein 1 OS=Homo sapiens OX=9606 GN=LRP1 PE=1 SV=2	21.4455	21.9315	21.3849	21.3176	20.9135	22.1373	22.103	21.3842	21.8955	21.6509	21.3745	21.2206	20.3666	21.9204	21.7017	22.2479	21.3821	21.5973	20.4392	21.0433	20.9572	21.8765	21.4585	22.4025	21.1749	20.9592	19.6682	20.219	20.8653	20.4196	20.8781	21.066	20.9582	19.4913	20.293	21.0992	21.2302	21.305	21.0748		18	71	71	2.17203	0.0281649	0.557258	0.19328	0.11217
P27797	Calreticulin OS=Homo sapiens OX=9606 GN=CALR PE=1 SV=1	24.0201	24.1723	25.4917	24.3284	24.6967	25.2396	25.5795	25.9546	24.3513	24.0017	23.2781	24.1852	24.8885	26.216	24.6556	24.0991	23.9659	24.5079	25.0852	24.5615	24.2228	26.5451	23.9623	26.9512	24.1294	23.7499	24.0674	23.7901	24.1319	24.9679	24.2918	24.0594	24.2492	24.2502	24.9069	24.7963	23.4824	25.0688	23.9991		85	35	35	0.257085	0.70582	0.157515	0.629967	-0.404736
P35221	Catenin alpha-1 OS=Homo sapiens OX=9606 GN=CTNNA1 PE=1 SV=1	20.504	21.2648	21.298	19.757	19.3966	21.3563	19.4611	19.506	19.6143	21.2732	20.6185	22.5366	22.3193	20.2135	20.968	20.9172	20.373	20.3321	20.8777	20.1257	21.8339	21.5762	21.6152	20.7846	22.0837	22.4851	22.5454	22.67	21.6313	21.3613	21.6665	21.8772	20.9908	21.7196	22.1594	22.0009	20.8136	21.0417	21.5083		67	43	31	4.14286	0.00113235	-1.06778	0.162902	-0.167564
P78371	T-complex protein 1 subunit beta OS=Homo sapiens OX=9606 GN=CCT2 PE=1 SV=4	22.8899	22.7374	22.579	23.3301	23.1318	23.3817	23.7596	22.9121	22.492	23.0869	22.7835	22.9695	22.9555	22.2445	22.8864	22.9997	23.6832	22.8177	23.2159	22.9271	23.4031	22.7778	23.6248	23.8304	23.0286	22.9417	22.8193	23.6099	22.2334	22.8297	22.1916	23.0142	22.8239	23.4141	23.8137	23.0978	23.2908	23.539	22.8947		76	31	31	0.446409	0.523356	-0.12548	0.254111	0.100508
P00488	Coagulation factor XIII A chain OS=Homo sapiens OX=9606 GN=F13A1 PE=1 SV=4	22.5185	22.8147	22.6531	21.5021	23.5309	22.8367	21.9186	22.1664	23.5189	23.4457	22.0998	21.2919	22.9762	21.8575	23.6919	23.7659	22.3327	22.4125	22.0489	22.754	22.0176	23.9268	25.1983	24.2777	23.6516	20.674	21.1141	21.0398	22.9641	22.2786	24.2596	24.604	23.5442	21.8115	22.3727	23.7098	24.2356	21.7558	24.023		62	38	38	0.630167	0.392654	-0.417319	1.11363	-0.575764
O14980	Exportin-1 OS=Homo sapiens OX=9606 GN=XPO1 PE=1 SV=1	20.4259	21.5213	21.5803	21.6001	21.1374	22.068	21.7452	21.961	21.6838	21.3426	20.6319	21.7973	22.5109	21.6373	22.0443	20.6048	21.4718	20.9455	22.8081	22.1099	22.4318	22.0015	21.6578	22.0132	22.3605	21.0152	22.724	22.2036	21.1371	22.0314	21.1469	22.3592	21.0419	22.2168	22.4901	21.9164	21.7552	21.8283	21.6531		54	44	44	1.02343	0.20234	-0.312528	0.619747	-0.331959
P0DOX5	Immunoglobulin gamma-1 heavy chain OS=Homo sapiens OX=9606 PE=1 SV=2	27.2207	25.6127	25.4048	26.6648	25.9225	25.1577	26.0265	28.9212	26.9029	25.6982	24.7339	26.1666	25.7498	26.2759	25.6067	24.7457	24.6773	26.1899	27.0073	26.0583	23.3436	25.8769	23.87	26.3291	26.0721	22.3378	25.1901	23.5055	25.6819	24.7747	24.1822	24.7407	23.6531	23.9212	24.0852	27.3589	24.0678	25.735	23.7801		60	28	13	3.29363	0.00431538	1.37897	0.196634	-0.220211
P61978	Heterogeneous nuclear ribonucleoprotein K OS=Homo sapiens OX=9606 GN=HNRNPK PE=1 SV=1	23.8035	25.2626	24.5585	23.6468	23.7633	24.9113	23.9998	24.712	24.4506	24.7102	24.1476	23.6932	25.023	24.2852	25.1386	24.0417	24.204	23.934	24.9641	23.2318	24.9088	24.6661	24.6769	25.4681	25.8953	24.7637	26.26	24.5338	24.3471	24.2409	24.6943	26.0086	25.3395	24.5366	25.7434	24.5215	25.1351	24.0228	24.6223		66	30	30	2.6836	0.0122637	-0.643519	1.61192	-0.559665
P23246	Splicing factor. proline- and glutamine-rich OS=Homo sapiens OX=9606 GN=SFPQ PE=1 SV=2	23.9501	24.4483	23.9892	23.8787	24.2637	24.6143	23.923	23.677	24.058	24.7003	24.1573	23.7933	24.0465	23.6568	24.5537	24.5729	24.3647	24.2894	24.4058	23.9453	24.6858	23.7892	24.7458	24.541	24.8683	24.4154	25.3488	24.4695	24.5553	24.6881	25.1468	24.958	24.9017	24.4946	24.9586	24.3087	24.6389	24.0888	24.8355		51	36	35	4.15507	0.00110037	-0.490265	0.38089	-0.1204
P20700	Lamin-B1 OS=Homo sapiens OX=9606 GN=LMNB1 PE=1 SV=2	23.1168	23.1461	22.839	22.239	24.0015	22.7504	22.6894	22.691	22.6163	23.8508	23.2946	23.8908	23.6883	22.4916	23.4585	23.8152	23.6047	23.4741	24.0611	22.084	22.9564	23.2388	22.9628	22.7854	22.3765	23.1343	25.1323	23.1236	22.5494	22.6714	22.865	23.5192	22.3423	23.9725	22.4045	23.6639	22.483	22.5635	22.942		70	47	42	0.336748	0.6234	0.153995	0.280959	-0.181326
P30101	Protein disulfide-isomerase A3 OS=Homo sapiens OX=9606 GN=PDIA3 PE=1 SV=4	24.7624	24.5408	24.9563	25.22	24.8873	25.5555	24.6533	24.8463	24.7432	25.2009	24.9684	26.0218	25.2563	24.6142	24.8096	25.0897	25.2288	25.2205	25.1967	24.8054	24.675	25.4589	24.9669	25.0396	24.5915	25.4304	25.294	25.7437	23.7749	24.915	25.1792	24.7107	24.5605	26.5072	24.8983	26.132	24.6956	25.7463	25.0772		72	40	39	0.25928	0.703543	-0.0972927	0.087341	0.0379333
Q13228	Methanethiol oxidase OS=Homo sapiens OX=9606 GN=SELENBP1 PE=1 SV=2	25.1879	24.879	24.7001	21.7964	23.5398	20.7761	21.9086	22.1987	23.7982	23.9668	26.3398	24.9572	22.9929	22.798	22.6891	22.7536	24.1813	23.8965	22.5261	22.0717	20.787	22.4235	21.2755	21.276	24.1028	27.2143	23.4749	23.1699	24.7307	23.63	22.0639	22.4692	22.3504	23.6078	23.4184	23.6054	23.0996	23.3798	22.6208		82	37	37	0.303222	0.656965	0.308416	0.347907	0.488171
P68104	Elongation factor 1-alpha 1 OS=Homo sapiens OX=9606 GN=EEF1A1 PE=1 SV=1	25.7398	25.8333	25.9955	26.3421	26.0928	26.5501	26.1571	26.0172	26.0519	26.0174	25.3486	25.7689	26.0236	25.7675	26.0386	25.7639	25.9696	26.3376	26.6998	26.2623	25.9969	25.4708	26.5502	25.6441	25.6847	26.3126	25.8272	25.7911	26.3536	25.989	25.8989	25.8079	26.0173	26.1519	26.1833	25.6365	26.0268	25.9101	25.708		83	35	17	0.489073	0.490532	0.0935756	0.477356	-0.137025
Q15029	116 kDa U5 small nuclear ribonucleoprotein component OS=Homo sapiens OX=9606 GN=EFTUD2 PE=1 SV=1	21.1308	21.3095	21.8966	22.8351	21.5269	21.7443	21.2479	21.5304	22.2357	21.8143	21.2919	22.187	21.7275	20.8641	22.2066	21.3928	21.1669	22.3085	21.9137	21.0847	22.0721	21.4516	21.7633	21.277	21.6532	21.4275	22.0208	23.0366	25.9491	22.3828	21.4236	21.3713	21.0743	24.4419	22.3098	22.5828	21.2432	21.0446	21.6927		60	46	44	0.838838	0.276849	-0.445988	0.076886	-0.0485854
P43243	Matrin-3 OS=Homo sapiens OX=9606 GN=MATR3 PE=1 SV=2	23.0252	23.0939	22.7556	22.3433	23.1085	22.8423	22.2562	20.1828	21.8864	23.2091	22.3175	22.4389	21.8757	21.7007	23.4054	23.2819	23.2678	22.9735	22.9858	21.8647	23.1994	21.8243	23.3786	22.764	23.157	23.2395	24.175	23.4042	23.2139	23.395	23.8669	23.4783	23.4888	23.2012	23.1325	22.6242	23.1765	22.5678	23.3236		51	36	36	2.41954	0.0188531	-0.649283	0.198122	0.172508
P13667	Protein disulfide-isomerase A4 OS=Homo sapiens OX=9606 GN=PDIA4 PE=1 SV=2	23.7948	23.6517	24.4231	23.4261	23.7215	24.1025	23.4186	23.8675	24.2139	24.1048	24.7501	25.1233	25.1726	22.3994	24.0398	23.379	23.9421	24.5096	24.6059	23.3765	23.9093	22.5222	23.8773	22.8983	23.8275	24.8454	24.5115	24.4948	22.61	23.938	23.4618	23.6779	22.9899	24.3847	25.2837	25.783	23.7992	23.2802	23.5437		59	40	39	0.212453	0.750422	0.125422	0.337918	-0.227776
Q02413	Desmoglein-1 OS=Homo sapiens OX=9606 GN=DSG1 PE=1 SV=2	17.5458	17.078	NaN	16.1344	17.3086	16.1655	17.8804	19.5964	18.2428	NaN	17.7625	16.1796	16.4142	17.7892	18.4087	16.5244	16.8938	NaN	16.7835	17.6098	15.5522	18.0122	NaN	17.0091	15.847	15.8379	NaN	16.0876	25.8584	16.2422	17.716	16.1608	16.953	15.7956	15.892	17.3805	15.5126	18.483	NaN		43	32	32	0.0972379	0.879044	0.166562	0.0716641	0.0918395
P27708	CAD protein OS=Homo sapiens OX=9606 GN=CAD PE=1 SV=3	19.2166	20.4136	20.5986	20.9902	21.0675	21.1614	20.9968	20.8339	20.4385	21.0645	20.5259	21.2246	21.1823	20.4975	20.9315	20.5868	21.3756	21.2476	22.5548	21.2649	22.1686	21.2425	21.4224	21.4351	21.3429	20.7195	21.1112	22.0149	20.4979	21.3675	21.0165	21.0729	20.9265	21.4924	21.6505	22.7853	21.0675	21.0465	20.7485		36	59	57	1.47237	0.0945694	-0.413934	0.189936	-0.133218
Q15436	Protein transport protein Sec23A OS=Homo sapiens OX=9606 GN=SEC23A PE=1 SV=2	21.8294	22.0587	22.5766	22.74	22.1986	22.828	22.1418	22.7676	22.6957	22.3622	21.6798	22.7405	22.8653	22.1335	21.9525	22.5209	22.024	21.9788	22.2927	22.8594	22.3627	22.8241	23.6055	22.4057	22.9653	22.117	22.5482	22.8795	22.2339	22.7536	22.9874	22.6563	22.5856	23.1817	22.9337	21.7272	23.2026	21.8176	21.8546		73	35	32	1.05112	0.194359	-0.250438	1.17657	-0.31181
P12956	X-ray repair cross-complementing protein 6 OS=Homo sapiens OX=9606 GN=XRCC6 PE=1 SV=2	23.0332	23.3554	23.5368	23.3876	23.3712	23.3671	23.1792	22.5238	22.6332	23.556	23.0366	23.1863	23.0331	22.7169	23.6761	23.0536	23.4571	23.2199	23.2139	22.6564	23.5331	23.4199	23.2539	23.1943	23.837	23.4761	24.495	23.5657	23.0638	23.3605	23.1296	22.8833	22.3788	24.0299	23.4729	23.0502	22.9437	22.6615	23.1155		57	34	34	0.577757	0.425172	-0.149009	0.19112	0.0705034
Q14195	Dihydropyrimidinase-related protein 3 OS=Homo sapiens OX=9606 GN=DPYSL3 PE=1 SV=1	21.8534	23.4797	23.1736	22.7303	22.1953	23.965	22.5267	22.0025	23.0809	23.2357	22.2945	21.3532	21.584	22.1724	23.6908	23.147	22.6117	24.3662	22.1804	21.3799	21.6657	21.7146	22.5634	23.8022	23.0456	21.7357	23.7084	20.9399	22.4784	22.2842	21.9083	22.4934	22.4378	23.0459	22.3394	23.3805	21.9474	22.2798	23.6876		69	30	24	0.249796	0.713625	0.153355	0.200679	-0.191514
P28838	Cytosol aminopeptidase OS=Homo sapiens OX=9606 GN=LAP3 PE=1 SV=3	25.1064	22.8288	23.0289	24.6305	23.9262	22.2081	23.514	23.9442	24.6489	23.9934	25.4077	23.484	23.626	22.3283	22.4222	24.1274	23.5425	23.8187	23.9551	23.2505	22.3484	24.0256	24.055	23.5599	24.038	24.5053	23.9539	22.4145	22.7246	22.8728	23.6841	24.6061	23.6394	23.6739	23.4035	24.2882	24.0024	22.499	23.5062		77	32	32	0.197273	0.765973	0.121125	0.187193	0.184385
P07339	Cathepsin D OS=Homo sapiens OX=9606 GN=CTSD PE=1 SV=1	25.8194	24.8976	25.3905	25.4819	24.6112	25.2581	25.1948	25.9507	25.6929	26.1537	24.7473	24.7865	25.7845	25.0546	24.8893	26.3341	25.1806	25.1052	24.2631	25.3415	24.1995	24.6756	25.5166	25.2907	24.2247	26.5683	24.3806	24.0303	24.794	24.3422	25.9835	25.6628	25.094	23.4721	24.0301	24.6975	24.8027	22.7187	25.0678		64	26	26	1.75205	0.0584362	0.583628	0.166653	-0.103188
P01876	Immunoglobulin heavy constant alpha 1 OS=Homo sapiens OX=9606 GN=IGHA1 PE=1 SV=2	27.9085	26.5276	25.5499	25.4118	27.2657	25.387	27.2244	28.7075	27.462	26.9974	26.4716	27.0034	26.5149	25.7035	24.4809	26.657	25.8388	28.8246	27.5098	27.8434	22.6641	24.3392	24.4387	25.7865	24.8971	24.2858	23.3709	23.9059	24.4574	25.6986	25.6384	25.0529	23.4805	22.1303	22.7683	27.5074	23.0665	27.7548	25.2355		84	30	18	5.05639	0.000114286	2.21298	0.101997	-0.141628
P04632	Calpain small subunit 1 OS=Homo sapiens OX=9606 GN=CAPNS1 PE=1 SV=1	22.4504	22.7434	23.1908	22.0626	22.081	22.8554	21.0352	21.2185	21.3939	22.4424	22.3829	22.0241	22.7209	21.5221	21.9261	22.1697	21.4225	22.2448	21.8419	22.2335	22.8514	21.5368	22.9002	22.1493	24.0498	22.7883	22.8413	22.6319	23.3421	21.9734	22.5617	22.8249	22.2839	22.264	21.7508	22.2932	23.0368	20.3727	22.4125	Acetyl [N-Term]	85	18	16	1.01731	0.204363	-0.368465	0.511136	-0.269193
Q92817	Envoplakin OS=Homo sapiens OX=9606 GN=EVPL PE=1 SV=3	18.598	20.0876	18.9738	15.9877	18.5072	16.7985	19.7882	19.7465	18.2771	18.4643	20.2315	20.7861	20.3355	18.591	17.7543	22.9209	19.0119	17.7667	18.9469	17.5756	18.2435	20.0493	19.9998	19.85	20.3759	20.0838	20.6642	20.102	23.5774	18.9458	19.9916	19.1199	20.0999	NaN	18.8983	21.0987	19.0773	19.468	20.595		40	66	66	1.64735	0.0704629	-1.05588	0.595317	-0.803391
P55060	Exportin-2 OS=Homo sapiens OX=9606 GN=CSE1L PE=1 SV=3	20.2353	20.8392	21.1186	20.1893	21.113	21.979	21.715	21.439	20.6921	21.06	20.9307	21.6503	22.0731	20.6702	21.8859	20.5642	21.4244	20.9986	22.5749	21.9682	22.5373	22.0253	21.4953	21.8758	21.2273	20.7205	21.4709	21.6634	20.8366	21.4751	21.3006	21.4768	21.5717	21.6799	22.4846	21.2977	21.7587	21.4913	21.2329	Acetyl [N-Term]	67	48	48	0.989034	0.214133	-0.302975	0.331726	-0.219945
P08603	Complement factor H OS=Homo sapiens OX=9606 GN=CFH PE=1 SV=4	20.4187	23.6283	19.618	17.8034	19.6015	20.4539	21.5941	24.056	21.6174	19.3525	20.466	20.0646	21.3991	21.688	21.8729	20.427	19.7136	17.8527	21.7078	21.5628	16.5046	22.8485	18.6263	22.0153	22.0034	18.5709	21.0697	19.0663	19.3475	19.0835	16.5923	21.4439	18.7913	17.0096	20.1151	21.8641	18.2823	22.323	19.6778		41	42	37	1.03998	0.196981	0.995679	0.986477	-1.17267
P01009	Alpha-1-antitrypsin OS=Homo sapiens OX=9606 GN=SERPINA1 PE=1 SV=3	25.8319	24.1917	23.8714	23.6473	26.0737	24.8824	27.3773	27.579	24.6115	25.0415	26.2162	25.1374	25.3638	26.2188	24.7423	24.5634	25.1137	25.8383	25.6721	25.9418	23.3072	26.0403	23.6817	26.3192	23.7325	23.7975	23.0485	24.1826	23.6338	24.6999	23.4468	23.7481	23.9074	24.2194	23.3921	25.4841	21.7083	26.5999	24.1898		67	33	33	2.81177	0.00992732	1.23057	0.335721	0.354129
P07384	Calpain-1 catalytic subunit OS=Homo sapiens OX=9606 GN=CAPN1 PE=1 SV=1	23.174	23.3798	23.6239	23.0752	23.1297	23.3341	22.8086	22.4602	23.2553	23.4695	23.246	23.1749	23.0787	22.8877	22.6785	23.1813	22.7937	23.2087	23.0017	22.704	23.2501	24.1421	23.3509	24.2846	24.0403	24.4849	23.4845	23.4478	23.7682	23.2816	23.5085	23.6048	23.9681	23.3326	22.2063	24.7964	23.4768	24.1955	23.3826		62	42	42	3.73317	0.00220472	-0.601269	0.533877	-0.140465
P42224	Signal transducer and activator of transcription 1-alpha/beta OS=Homo sapiens OX=9606 GN=STAT1 PE=1 SV=2	22.5468	21.8133	22.2217	22.9963	23.46	22.8488	22.2652	23.0377	23.6519	23.9028	22.1039	22.4096	24.0186	21.1789	21.4085	23.2632	21.6447	23.0938	23.7048	23.6754	22.7355	21.5857	22.6635	22.5953	23.4042	22.1491	23.7039	20.8093	21.8291	21.8539	22.7426	23.8884	21.6984	23.2239	22.4348	21.9913	22.6112	21.4822	22.9032		54	32	32	0.637989	0.387858	0.325169	1.00428	-0.638247
P04083	Annexin A1 OS=Homo sapiens OX=9606 GN=ANXA1 PE=1 SV=2	25.3747	25.8746	25.1959	24.5338	26.5192	26.4944	26.304	25.8521	25.5542	26.1212	25.1321	25.8996	28.4803	27.4984	24.3952	26.323	24.7837	25.4084	26.8053	26.4167	27.6921	27.4678	26.4239	26.7568	25.2346	24.7485	26.0533	25.7163	25.7769	25.9599	26.4375	27.9619	25.1542	23.6919	25.1266	25.3767	26.5487	26.0426	28.3856		75	34	34	0.225571	0.737527	-0.186171	0.976017	-0.720003
P16615	Sarcoplasmic/endoplasmic reticulum calcium ATPase 2 OS=Homo sapiens OX=9606 GN=ATP2A2 PE=1 SV=1	21.4714	21.4218	20.5086	20.2369	21.0841	23.6849	20.7154	21.6378	20.5682	21.5259	21.3804	22.4411	22.0402	20.8647	21.038	22.2155	21.6166	20.7247	21.8765	22.2009	22.2942	21.8367	22.4045	22.6002	21.5303	21.3696	21.595	22.8972	20.9555	21.2793	22.35	21.7907	22.6583	22.3817	22.5044	22.5578	21.864	22.5686	22.6436		47	43	27	2.1766	0.0279635	-0.646889	0.50384	-0.378468
Q9Y678	Coatomer subunit gamma-1 OS=Homo sapiens OX=9606 GN=COPG1 PE=1 SV=1	22.0227	21.9898	22.5302	21.0905	22.2158	22.108	20.9602	21.7166	20.9456	22.1607	22.2367	22.6284	22.9171	20.5762	21.8107	21.6498	22.3046	21.8552	22.416	22.0347	21.9512	22.4055	22.184	21.9635	22.6184	22.2933	21.9154	22.5806	22.0559	21.9864	22.2288	22.1386	20.414	23.259	22.2936	22.986	20.5465	22.4285	21.9171		65	44	40	0.486795	0.492208	-0.205531	0.459767	-0.265176
O60701	UDP-glucose 6-dehydrogenase OS=Homo sapiens OX=9606 GN=UGDH PE=1 SV=1	22.1317	22.5135	23.2025	25.8492	24.1757	22.6858	23.0525	23.7557	23.0374	22.6374	22.223	26.4343	24.1561	25.9446	24.4737	22.901	25.7329	22.3334	21.406	22.411	23.4413	25.8941	24.3077	20.9387	23.9887	23.858	23.2161	27.4001	22.6965	23.7519	21.7756	23.3859	24.5231	26.3923	25.7578	22.2344	23.5728	21.8258	23.2998		75	32	32	0.207896	0.754251	-0.250318	0.675034	0.836826
P04040	Catalase OS=Homo sapiens OX=9606 GN=CAT PE=1 SV=3	25.7473	25.0689	23.595	22.8762	24.5058	23.2402	24.1621	23.5839	23.2822	23.2047	25.6509	25.0075	23.4352	24.3314	23.806	24.2741	24.3684	24.07	23.596	23.5268	21.3452	24.7609	23.5615	24.1863	22.9477	25.0695	22.995	24.1108	23.7797	24.1075	23.7234	23.453	24.4651	22.667	22.9145	24.4187	22.8262	24.9968	23.6429		68	35	35	0.75259	0.31994	0.383908	0.560216	0.407762
P13637	Sodium/potassium-transporting ATPase subunit alpha-3 OS=Homo sapiens OX=9606 GN=ATP1A3 PE=1 SV=3	21.5119	20.0675	19.9244	19.5779	20.9288	19.8408	21.0472	23.4492	21.4388	20.3735	20.2418	22.0664	20.1535	18.6457	19.658	20.2582	20.3204	20.775	20.4321	21.4923	22.1374	20.5925	21.9989	22.5752	21.0743	19.1185	19.6232	19.7568	19.9233	21.0098	20.7486	21.4169	23.0981	21.2606	19.26	22.146	20.6188	22.1396	24.321		46	43	22	0.863596	0.266836	-0.590861	0.169169	-0.202373
Q13200	26S proteasome non-ATPase regulatory subunit 2 OS=Homo sapiens OX=9606 GN=PSMD2 PE=1 SV=3	21.3834	21.8194	21.6898	21.9644	21.6711	22.3329	22.0497	21.7447	21.4965	22.2136	21.7146	22.1429	22.3241	21.6173	21.9224	21.8231	22.2906	21.4272	22.1585	22.1568	22.5524	22.1246	22.4916	22.2793	22.2227	22.0605	22.0446	22.0994	21.1245	21.6668	22.0448	22.0181	21.873	22.8019	22.4415	21.9718	22.2439	21.6469	22.0771		62	46	46	1.11736	0.172822	-0.196818	0.00709111	0.0028743
Q9BSJ8	Extended synaptotagmin-1 OS=Homo sapiens OX=9606 GN=ESYT1 PE=1 SV=1	22.3458	21.997	22.6334	21.336	22.3118	22.008	21.9668	22.3823	21.6885	22.3545	22.1011	22.0214	22.2919	21.5219	21.5856	22.4014	21.2979	21.166	23.2347	22.0351	22.5803	22.5686	22.6335	22.2547	21.4865	21.7828	22.2621	20.9611	22.1513	21.6228	21.6886	22.256	21.5258	21.9227	21.6705	21.376	21.2391	22.3178	22.1934		48	41	41	0.320495	0.639619	0.113338	1.87694	-0.53384
Q05707	Collagen alpha-1(XIV) chain OS=Homo sapiens OX=9606 GN=COL14A1 PE=1 SV=3	21.4421	21.3776	20.7632	17.8051	21.488	22.0949	21.8757	19.442	23.4304	20.1234	22.6363	20.4857	17.7791	20.4442	21.867	23.9255	22.7112	19.9011	19.1944	18.4331	20.5495	18.931	20.1474	19.6628	20.0415	18.568	18.6224	17.8325	19.9806	20.7093	20.1805	19.8033	20.1558	18.246	18.5264	19.1719	19.9042	17.7106	20.1511		38	50	50	2.53913	0.0157718	1.44549	0.176066	-0.352734
P23381	Tryptophan--tRNA ligase. cytoplasmic OS=Homo sapiens OX=9606 GN=WARS PE=1 SV=2	23.7165	22.8399	22.1955	24.1799	23.3101	22.9964	22.6945	22.7512	24.9798	24.3699	23.0153	23.1539	25.2167	22.6302	23.2471	23.7635	22.3977	24.4397	23.9636	22.4761	23.1637	21.3352	23.0447	23.0798	23.9758	22.7506	23.53	22.05	22.6681	22.7015	23.0517	24.6535	23.6582	22.7523	22.5197	22.5019	25.7008	22.0845	23.9243		63	25	25	0.500946	0.481013	0.303916	0.275733	-0.255511
P09543	2'.3'-cyclic-nucleotide 3'-phosphodiesterase OS=Homo sapiens OX=9606 GN=CNP PE=1 SV=2	21.1119	21.2907	21.445	20.4703	21.1961	21.7326	20.95	20.9804	21.3357	22.4296	21.1586	22.1638	21.6559	20.5906	21.5246	21.4573	21.184	21.298	21.3529	21.8414	25.2397	22.315	24.3444	23.6178	23.24	22.8419	22.5192	21.9886	21.8337	24.7276	22.8651	22.6439	25.8024	23.2456	22.3476	22.5223	21.8564	23.6827	23.4588		77	41	40	7.20597	0	-1.85692	0.0763213	-0.0445182
P12277	Creatine kinase B-type OS=Homo sapiens OX=9606 GN=CKB PE=1 SV=1	23.0223	23.0363	20.5669	19.6189	20.3674	22.125	22.9461	22.1304	20.9171	19.7693	22.5781	20.2733	20.2964	22.7336	21.6936	22.599	21.5098	18.4664	21.1726	22.3173	23.8704	22.8095	23.5537	24.43	22.2099	21.4359	20.6445	20.2908	21.1267	23.6328	22.0635	22.4441	24.2905	21.5034	23.7688	21.663	25.047	23.965	25.0721		72	24	23	2.52199	0.0160836	-1.42573	0.066471	-0.110748
P09104	Gamma-enolase OS=Homo sapiens OX=9606 GN=ENO2 PE=1 SV=3	21.233	21.7418	22.6442	22.5685	22.1075	22.526	22.6205	20.6965	22.3784	21.6038	21.6426	21.5519	23.3158	22.3565	21.658	22.0305	21.8766	22.3596	23.4352	22.2568	23.4981	21.7042	22.3501	23.2339	23.3652	21.0839	22.1878	21.5617	21.9125	23.4395	21.6838	22.2104	23.9152	21.735	22.0006	22.5252	21.4411	22.3975	25.9356		75	26	21	0.741767	0.32632	-0.405663	0.589659	-0.344294
P08758	Annexin A5 OS=Homo sapiens OX=9606 GN=ANXA5 PE=1 SV=2	25.8114	26.4834	25.9763	25.7709	25.354	25.7908	25.9453	26.3838	26.6332	26.5375	25.9484	26.0155	25.7831	26.3719	25.2903	25.5449	26.0336	25.7611	25.9009	25.6633	25.0718	26.156	25.7161	26.0011	25.756	25.714	25.4583	24.9743	25.2449	25.2897	25.4509	25.8169	25.5291	24.9399	25.2121	25.5422	25.0805	25.8502	25.522		80	33	32	3.47508	0.00315385	0.459127	0.137827	-0.0607402
Q01813	ATP-dependent 6-phosphofructokinase. platelet type OS=Homo sapiens OX=9606 GN=PFKP PE=1 SV=2	20.7609	22.5829	22.9031	21.7769	21.7954	22.5892	23.3971	23.2374	23.2803	22.7858	21.5868	21.2736	24.1613	23.1909	22.074	23.9448	23.2519	22.2838	22.9239	20.402	24.3197	23.9791	22.6893	23.2877	23.2193	23.5769	23.84	22.591	21.9149	23.0232	23.7095	23.9585	23.0373	22.9312	23.2144	23.0451	23.2896	23.3171	23.2449	Acetyl [N-Term]	47	34	31	2.20739	0.0262872	-0.762998	1.5709	-0.975237
P07099	Epoxide hydrolase 1 OS=Homo sapiens OX=9606 GN=EPHX1 PE=1 SV=1	23.7295	24.2417	23.3269	25.6595	23.1373	22.969	21.6155	22.9664	23.2444	22.6886	22.9223	25.1065	23.2321	23.6557	23.6157	23.2641	23.9869	21.9226	22.1572	22.0919	24.2687	23.8049	24.2545	21.4006	23.3179	25.4854	23.02	24.1774	22.4106	25.5434	23.9394	23.6418	24.4129	26.5388	24.668	24.5505	24.8422	23.1434	23.6902		72	34	34	1.52064	0.0872477	-0.781762	0.167669	0.192139
Q02218	2-oxoglutarate dehydrogenase. mitochondrial OS=Homo sapiens OX=9606 GN=OGDH PE=1 SV=3	21.126	21.2252	21.8288	21.5014	21.2249	21.8913	20.837	20.5939	21.8844	21.1063	20.6783	20.8808	21.5007	21.0564	21.9375	21.0742	21.0474	20.854	22.018	20.3376	20.7527	21.2165	21.1552	20.5919	21.7073	20.9622	21.5141	20.3649	21.3009	21.3508	20.6381	20.9524	21.1362	20.6254	21.758	20.6752	22.005	21.5507	21.4194		55	42	32	0.252121	0.710685	0.0893089	1.37474	-0.438285
O94979	Protein transport protein Sec31A OS=Homo sapiens OX=9606 GN=SEC31A PE=1 SV=3	23.7117	22.8466	24.9606	24.9587	24.9589	22.6435	22.2105	22.6588	24.3156	22.3277	23.567	22.2087	23.0753	22.3286	24.005	21.9706	22.8583	25.1378	23.5529	22.0588	22.4052	22.469	22.5878	22.679	22.2153	22.6698	22.9401	22.5727	24.4004	24.5096	23.4583	23.4039	22.3026	23.0889	23.5323	22.7644	22.5561	22.4627	22.0991		39	39	39	0.791578	0.299359	0.416869	0.18436	-0.226816
P38606	V-type proton ATPase catalytic subunit A OS=Homo sapiens OX=9606 GN=ATP6V1A PE=1 SV=2	23.3415	23.0279	23.3828	23.7729	23.3854	23.5203	23.4825	23.4277	23.4804	23.4569	22.5852	23.3325	23.1838	22.7517	22.9062	23.7874	24.0809	23.1778	23.6086	23.4856	23.6922	23.0639	23.7581	23.9562	23.2755	23.2859	22.2176	22.6736	22.8872	23.3763	23.4087	23.8371	24.0199	23.6608	23.3838	23.654	23.0897	23.6675	24.5451		76	36	36	0.258546	0.704351	-0.0859897	0.318697	-0.116021
Q14624	Inter-alpha-trypsin inhibitor heavy chain H4 OS=Homo sapiens OX=9606 GN=ITIH4 PE=1 SV=4	22.9238	22.9368	21.1425	20.9026	22.5586	22.3339	23.5362	23.7858	22.253	22.7201	23.5332	21.3299	21.5664	22.7598	22.4401	22.3508	22.5363	22.1683	22.1275	22.295	19.7576	22.4856	21.1644	21.4536	21.7729	22.4622	21.7996	22.1536	21.897	20.7834	21.5688	21.8719	22.5755	19.6642	20.445	23.0713	20.7961	22.908	21.5594		49	34	34	2.25323	0.0246897	0.821078	0.142486	0.128279
Q05639	Elongation factor 1-alpha 2 OS=Homo sapiens OX=9606 GN=EEF1A2 PE=1 SV=1	23.5333	21.2722	24.3442	15.7265	19.134	14.7827	18.3726	22.7123	21.5993	19.689	18.4139	18.0792	20.1523	22.3201	16.6975	17.5385	18.953	17.6551	18.1469	23.807	23.3508	23.6511	23.5761	20.7802	23.3484	NaN	17.3401	20.301	24.7139	24.7306	23.8599	19.9144	21.0158	18.6609	19.584	19.3	25.5682	21.2529	22.5256		64	27	9	1.92142	0.0444432	-2.2132	0.18653	-0.578616
P00338	L-lactate dehydrogenase A chain OS=Homo sapiens OX=9606 GN=LDHA PE=1 SV=2	24.8684	24.7534	26.4927	26.4617	25.6554	26.1478	25.4661	25.1727	26.0233	24.7855	25.1389	26.1243	26.7748	25.9594	26.1383	25.2445	26.0385	26.2624	25.4815	25.6593	25.8108	25.3245	25.8285	25.4748	24.8723	26.404	25.9043	26.8735	26.099	26.3813	25.7315	25.6315	25.5126	25.2019	25.6769	25.7249	26.16	26.0909	25.5016		89	31	26	0.156516	0.812068	-0.0678085	0.0400981	-0.0311319
P06737	Glycogen phosphorylase. liver form OS=Homo sapiens OX=9606 GN=PYGL PE=1 SV=4	22.0998	21.7953	21.2841	22.5337	22.726	22.9496	23.2432	21.9827	22.1547	22.4823	22.0852	21.6864	22.0472	22.4934	22.0607	22.203	22.3739	22.5885	21.8837	22.4694	22.0444	23.4531	22.6552	22.1847	21.791	22.4921	22.1184	22.6743	22.3618	22.6374	23.1857	22.6336	22.8583	22.0004	22.6054	21.7444	23.4532	22.4231	21.8059		60	46	37	0.799154	0.295109	-0.222991	0.681625	0.260197
P19367	Hexokinase-1 OS=Homo sapiens OX=9606 GN=HK1 PE=1 SV=3	22.473	22.1616	22.478	21.4609	24.4158	23.264	24.595	22.9164	22.5592	22.2685	21.5713	22.7266	22.9827	23.9195	22.1606	22.4176	22.5207	23.6222	23.1801	24.1768	22.9835	25.1905	22.2694	25.1143	22.6878	21.6806	21.9661	21.9518	24.0908	23.2832	21.6333	22.4121	23.0354	22.1429	22.3271	22.3727	23.0995	23.9165	23.2712	Acetyl [N-Term]	51	47	38	0.02729	0.968184	-0.0237828	0.0603125	-0.067407
P11678	Eosinophil peroxidase OS=Homo sapiens OX=9606 GN=EPX PE=1 SV=2	22.0887	22.499	21.7126	22.9566	22.3986	22.1108	22.1883	21.9162	21.9274	23.3361	21.3043	21.8554	21.1812	22.6535	21.3298	25.8069	23.933	20.6034	22.0335	21.8375	20.8946	22.016	21.0464	20.9519	20.5569	21.0024	20.5551	21.6813	20.7509	21.5548	19.9336	22.2293	21.6019	24.5387	22.0351	21.1204	21.0144	20.9329	21.8322		55	41	33	1.96559	0.0412194	0.902121	0.160931	-0.208774
Q9NY33	Dipeptidyl peptidase 3 OS=Homo sapiens OX=9606 GN=DPP3 PE=1 SV=2	22.0019	20.8053	21.7151	21.8272	22.0721	21.2026	22.4494	23.0742	21.3125	21.9459	23.0584	21.4112	21.7786	24.1987	22.1562	22.716	21.9682	21.6174	24.3602	20.8935	21.4172	22.5462	22.0421	21.8864	21.9683	21.7836	21.0215	21.6035	24.7804	21.6222	20.8723	23.9615	23.7043	22.0045	21.0146	22.5244	23.0402	22.2276	21.0198		62	33	33	0.0349792	0.959568	-0.0317858	0.0186992	0.0237529
Q12906	Interleukin enhancer-binding factor 3 OS=Homo sapiens OX=9606 GN=ILF3 PE=1 SV=3	22.584	23.6651	23.2772	22.8286	23.1377	23.6227	23.5416	23.0792	23.3005	23.736	23.2482	23.109	23.4187	23.2791	23.7791	23.5706	23.7382	23.1149	23.6591	23.0765	23.8247	22.9883	23.6251	23.3651	23.8719	22.9764	24.4761	23.3818	22.9795	23.1101	23.7648	23.5722	23.504	23.8674	23.8167	23.3235	22.9628	22.9812	23.6423		39	34	30	0.588348	0.417921	-0.137173	0.444581	-0.138594
P06744	Glucose-6-phosphate isomerase OS=Homo sapiens OX=9606 GN=GPI PE=1 SV=4	24.2691	24.5119	24.993	25.2236	25.5304	25.3194	25.3608	24.2883	24.4902	24.4568	24.7087	24.7337	24.843	24.8707	24.9528	24.196	25.2383	25.2739	25.2391	24.2093	24.8606	24.6632	25.0039	25.1155	24.7663	25.0395	25.0807	25.0945	24.8045	25.8032	24.5366	24.2544	25.3041	24.6948	24.8682	24.6827	25.3966	25.336	25.1223		51	28	28	0.531095	0.457863	-0.134442	0.0390713	0.0217586
P60842	Eukaryotic initiation factor 4A-I OS=Homo sapiens OX=9606 GN=EIF4A1 PE=1 SV=1	22.9748	23.5191	24.0625	23.8711	23.6956	24.4528	23.8085	24.1471	23.4805	23.8085	22.8552	23.8515	24.3068	23.8118	24.2603	23.9864	23.8327	23.7002	24.2439	24.2868	24.6862	24.2561	24.5588	24.3424	24.6831	23.8564	24.0229	24.6373	24.2017	23.8086	24.1068	24.9621	24.4949	24.0318	24.6631	24.0097	24.5577	23.9606	23.7814		71	30	16	3.04693	0.00675	-0.448076	0.747854	-0.255428
P37802	Transgelin-2 OS=Homo sapiens OX=9606 GN=TAGLN2 PE=1 SV=3	25.0984	25.6646	26.0745	25.2764	24.6794	26.0781	25.2368	25.0671	25.3084	26.9938	26.0511	25.1919	24.9837	26.1755	25.4258	25.7959	25.4741	25.7193	24.6755	25.2594	24.7353	25.1189	25.5087	25.0612	26.0242	26.791	27.1293	25.1287	26.4159	25.5593	25.3099	25.7207	25.2563	24.7496	26.6548	25.0845	26.4369	23.7656	25.9516		95	28	26	0.155289	0.813957	-0.0886612	0.488898	0.257829
P17858	ATP-dependent 6-phosphofructokinase. liver type OS=Homo sapiens OX=9606 GN=PFKL PE=1 SV=6	24.0332	25.0288	24.7708	25.0079	24.125	24.9762	25.0563	24.458	24.7942	24.8416	24.1694	24.6636	24.7081	24.7439	24.1044	24.8691	24.1862	24.5167	24.2702	24.6788	24.6969	24.945	25.089	24.9329	23.6232	25.1527	24.2464	24.1532	24.557	24.2863	24.5264	24.913	24.5333	24.9678	24.3163	24.5772	24.7008	24.3244	24.8306		58	33	29	0.00466264	0.995113	0.00156317	0.350499	-0.121067
Q96KP4	Cytosolic non-specific dipeptidase OS=Homo sapiens OX=9606 GN=CNDP2 PE=1 SV=2	24.038	23.9125	23.7903	24.3783	24.1363	23.3907	23.2387	24.088	24.0651	24.2381	23.411	23.9843	24.6402	22.6545	23.7209	23.6489	23.309	23.6923	24.154	23.685	23.9212	22.6178	24.5412	24.6573	24.4057	24.1725	24.4281	23.4484	23.0788	23.879	23.9829	24.0881	23.7646	24.6816	23.8235	23.9432	23.8721	23.6584	23.9172		72	27	27	0.395561	0.565457	-0.132326	0.881243	-0.312471
O00468	Agrin OS=Homo sapiens OX=9606 GN=AGRN PE=1 SV=6	21.7298	20.8399	22.3732	23.2499	21.5596	21.239	22.0342	21.0827	20.9917	21.4565	21.4258	21.0719	21.9197	22.4052	21.2104	20.4513	21.0211	22.8748	22.0354	22.7135	19.9325	22.8947	19.8223	21.1391	20.842	20.4079	19.8683	19.2039	19.721	20.8602	20.2941	20.611	20.1732	22.8214	19.5299	20.3704	20.2332	19.6987	20.14		32	46	46	4.10437	0.00116726	1.23354	0.952151	0.538602
P55268	Laminin subunit beta-2 OS=Homo sapiens OX=9606 GN=LAMB2 PE=1 SV=2	21.4239	23.0813	19.2049	16.5578	18.2147	18.6169	19.5122	18.7676	20.8272	18.6678	20.792	21.3553	19.0867	18.5934	21.1496	22.0336	20.1494	17.5737	19.5464	19.2558	20.1332	19.3733	19.4894	19.9009	20.4724	20.2941	20.6968	19.3507	20.1091	20.4873	19.9265	20.3528	19.9449	19.0597	19.9408	19.9128	19.7027	19.2757	20.4434		39	56	54	0.244009	0.719605	-0.219835	0.214676	-0.382748
P52790	Hexokinase-3 OS=Homo sapiens OX=9606 GN=HK3 PE=1 SV=2	21.1039	20.9469	19.6932	20.1316	22.1306	21.6008	22.7393	21.7905	20.1951	21.0236	20.3566	21.2941	20.6473	21.5389	18.4541	22.256	19.9361	21.1673	21.8628	22.6224	20.4538	22.9294	21.5144	22.1951	20.4419	20.6584	20.0283	19.051	19.6649	20.768	21.2343	21.2154	20.8444	18.5892	20.1545	21.5585	20.1297	22.3808	21.306		63	40	36	0.369573	0.590834	0.278874	0.254343	-0.293383
P20591	Interferon-induced GTP-binding protein Mx1 OS=Homo sapiens OX=9606 GN=MX1 PE=1 SV=4	20.9093	21.0572	20.9013	21.7163	20.7412	20.8287	19.7532	21.5603	20.6683	21.5365	21.0394	19.3616	20.3746	17.7027	15.6698	21.5525	20.0029	21.0933	21.0576	23.226	21.3282	18.4329	19.2224	19.2546	22.8506	21.837	23.2904	19.5338	21.5166	20.2053	23.2945	20.86	20.3618	23.4132	23.3092	20.6201	21.5791	21.0313	19.6413		66	31	28	0.615627	0.400997	-0.598277	0.556772	-0.788503
P34932	Heat shock 70 kDa protein 4 OS=Homo sapiens OX=9606 GN=HSPA4 PE=1 SV=4	22.003	21.7197	21.4087	22.1098	22.1002	22.4394	22.3782	21.5683	21.57	22.1166	21.9752	22.4068	22.4251	21.6531	22.0748	21.8806	23.2851	21.8304	21.9701	22.2624	22.4829	21.8345	22.4112	21.723	21.4678	22.7243	22.7056	22.6956	21.1661	21.8856	22.0923	22.1503	22.1429	22.7499	22.6034	22.2543	23.113	22.0053	22.3984		60	43	39	0.665604	0.369208	-0.183578	0.909093	0.292485
P13797	Plastin-3 OS=Homo sapiens OX=9606 GN=PLS3 PE=1 SV=4	23.1599	23.229	23.0154	23.6049	23.0412	23.7206	22.705	23.2342	23.9328	22.9936	22.3659	22.6095	23.585	23.2169	22.7288	22.5894	22.7453	23.7085	22.8763	23.3988	22.0322	21.8817	23.4165	22.8229	21.4217	22.0914	21.8923	22.0501	22.3482	22.7024	23.3717	22.5963	20.9737	22.4868	21.4839	21.2875	22.8644	21.5381	22.9342		64	36	28	4.64861	0.000373057	0.902213	0.585145	-0.22554
Q9NY65	Tubulin alpha-8 chain OS=Homo sapiens OX=9606 GN=TUBA8 PE=1 SV=1	21.8064	21.9741	21.7365	22.3518	22.2626	22.2186	22.0366	22.3443	22.7455	21.9146	21.2222	21.3217	21.4677	22.8117	21.9177	21.7224	21.9808	22.1061	21.8703	21.4431	22.0853	21.3088	22.353	22.0364	20.2635	21.8092	21.8819	22.2631	21.9763	22.55	22.1345	22.7563	21.8873	21.5934	22.702	21.4497	23.2358	21.9428	22.1081		54	28	7	0.124934	0.848118	-0.0549977	0.310935	-0.136858
P17661	Desmin OS=Homo sapiens OX=9606 GN=DES PE=1 SV=3	24.3474	24.9451	22.3121	21.9563	23.2318	23.673	22.763	22.6589	23.724	22.9709	24.5696	23.7102	23.0514	22.3751	23.7224	24.9955	23.1848	22.4727	23.4052	22.5168	23.2631	23.49	23.8036	24.4406	23.3012	24.2776	22.9158	22.1122	23.1962	23.136	24.1964	24.0028	24.1481	22.6046	22.4101	24.913	21.7608	23.7567	25.0918		70	42	36	0.286073	0.673999	-0.187563	0.504787	-0.410745
P31150	Rab GDP dissociation inhibitor alpha OS=Homo sapiens OX=9606 GN=GDI1 PE=1 SV=2	21.0186	21.8239	21.8875	22.0631	21.5096	22.1503	22.0713	21.2869	22.1117	21.4794	20.684	20.8948	21.8567	21.3334	21.4325	21.2053	23.414	21.7237	21.5386	20.8575	23.2422	21.5861	22.0629	22.7084	22.3269	20.8564	21.9611	20.647	21.52	22.6292	21.6454	22.3707	22.6798	21.5529	23.5745	22.1198	21.3218	22.2785	23.4385		63	25	16	1.51842	0.0874194	-0.515595	0.249595	-0.164878
Q15233	Non-POU domain-containing octamer-binding protein OS=Homo sapiens OX=9606 GN=NONO PE=1 SV=4	23.1464	23.6766	23.662	23.5264	23.4946	23.6698	23.0853	22.8483	23.1955	23.7924	23.377	22.5291	23.5272	22.8002	24.3438	23.6916	23.5839	23.819	23.9192	22.8053	23.3795	23.0933	23.7002	23.7675	24.6508	23.737	24.7763	24.0392	24.0506	23.8638	24.2973	24.3347	24.2372	24.0775	24.3413	23.554	24.2778	22.965	23.9195		66	31	29	2.94912	0.00786905	-0.525965	0.39486	-0.174287
Q14573	Inositol 1.4.5-trisphosphate receptor type 3 OS=Homo sapiens OX=9606 GN=ITPR3 PE=1 SV=2	20.1708	20.4423	21.7296	20.3016	20.3874	20.2396	19.1731	20.1305	20.1772	20.7552	20.8082	18.7783	21.5193	20.0953	20.0338	19.6472	17.8052	19.4157	17.3101	19.5722	19.9709	19.2665	20.0221	18.7679	21.6009	19.3578	20.2328	16.6232	20.5386	18.4869	19.4221	18.2768	18.6961	20.5345	19.3097	20.4432	18.3279	18.2182	19.0453		30	60	54	1.01148	0.205971	0.601399	0.446981	-0.456873
P17987	T-complex protein 1 subunit alpha OS=Homo sapiens OX=9606 GN=TCP1 PE=1 SV=1	21.9152	22.8439	22.8583	23.2297	23.2859	23.3046	23.496	23.1475	23.1868	23.3118	22.7463	23.181	23.2027	23.1127	22.6646	22.9995	23.4636	22.8737	23.8792	23.4034	23.3694	22.8413	23.473	23.6901	22.9814	22.5771	22.6394	23.4771	22.2163	23.0189	22.4579	23.0399	22.8811	23.5966	23.721	22.8258	23.1439	23.3116	22.6892	Acetyl [N-Term]	74	34	34	0.166273	0.799827	0.0552653	0.388552	-0.153644
Q9Y3Z3	Deoxynucleoside triphosphate triphosphohydrolase SAMHD1 OS=Homo sapiens OX=9606 GN=SAMHD1 PE=1 SV=2	23.0374	23.9099	22.5266	22.7017	22.8793	22.8255	22.2367	22.2761	23.1537	22.9366	21.9608	22.3606	22.5535	21.0277	22.3601	23.7771	21.9248	22.1328	22.9824	22.1317	22.2136	21.2588	22.9963	22.3288	22.5414	21.9354	22.6253	20.2271	21.5843	22.0015	22.9333	23.3483	21.6884	22.4105	22.3651	21.9367	21.7843	21.0324	22.4985		62	33	33	1.48088	0.0932944	0.494745	2.06762	-0.731577
P63104	14-3-3 protein zeta/delta OS=Homo sapiens OX=9606 GN=YWHAZ PE=1 SV=1	25.7263	25.4531	25.5035	25.8223	25.905	27.1532	25.9294	26.3569	25.964	26.7133	25.8105	26.163	26.6595	26.8085	26.7572	26.1677	26.4953	26.5663	26.4618	25.8651	27.4612	26.4076	26.6993	26.6223	26.8238	26.5377	25.9881	26.4676	25.5017	26.3248	25.7795	26.4757	26.6294	25.4477	26.1037	26.1791	27.0161	26.189	26.3439		89	28	21	0.488331	0.491181	-0.154226	0.106184	0.0610158
P16435	NADPH--cytochrome P450 reductase OS=Homo sapiens OX=9606 GN=POR PE=1 SV=2	21.4388	21.4443	21.6336	19.8101	20.6505	21.1269	20.3423	21.0336	19.4399	20.645	20.7147	21.6125	21.728	20.2229	21.1998	20.7916	20.9088	20.663	20.6292	21.008	21.7548	20.9535	22.4802	19.7614	21.6655	22.0483	21.2409	22.1193	21.3688	20.3293	21.9633	21.0591	21.9774	20.7019	22.5052	21.9819	21.7163	20.8319	21.2035		59	36	36	2.12604	0.0308599	-0.603751	0.25243	-0.16322
Q92597	Protein NDRG1 OS=Homo sapiens OX=9606 GN=NDRG1 PE=1 SV=1	22.7129	22.0649	22.5332	22.1074	22.7332	25.2853	22.9088	25.0722	23.2242	23.5486	23.4496	23.839	23.3761	22.7055	23.6503	23.169	23.4508	22.8125	25.9086	23.1834	24.8218	23.0549	24.7377	23.2315	23.7996	23.7473	24.3493	24.5716	23.2914	24.2922	23.4055	22.9437	23.231	20.8527	23.3083	22.5315	23.0792	24.5437	23.8757		63	14	14	0.237045	0.725531	-0.174733	0.686883	-0.582976
Q99832	T-complex protein 1 subunit eta OS=Homo sapiens OX=9606 GN=CCT7 PE=1 SV=2	22.8016	22.7297	22.5796	23.0684	23.1691	23.4975	23.584	23.2464	22.763	23.2023	22.8919	23.2337	23.2769	22.3274	22.8657	22.7584	23.6511	22.6039	23.4205	23.366	23.6152	22.8808	23.745	23.6021	23.0516	22.8512	22.6521	23.5189	22.0411	22.9298	22.4992	23.0179	22.9891	23.5766	23.8736	23.0233	23.4678	23.3114	23.0224	Acetyl [N-Term]	76	32	32	0.289097	0.670331	-0.0886129	0.0104796	0.00515477
O00159	Unconventional myosin-Ic OS=Homo sapiens OX=9606 GN=MYO1C PE=1 SV=4	22.7778	23.6374	21.9436	20.9778	22.1038	22.1524	22.8279	21.9343	21.9129	22.669	22.6711	23.3346	22.3129	20.7778	21.8928	22.618	21.4151	21.5219	22.2737	21.9973	22.4235	22.8654	22.8084	20.8632	21.2358	21.5207	21.956	22.3362	21.5339	21.8719	21.5707	21.8824	20.8057	22.4647	21.9422	22.098	21.6758	22.3067	21.6149		54	49	46	0.81786	0.286797	0.304653	0.333092	-0.242534
O60506	Heterogeneous nuclear ribonucleoprotein Q OS=Homo sapiens OX=9606 GN=SYNCRIP PE=1 SV=2	22.4991	22.8036	22.6232	22.6448	22.8462	23.432	22.463	22.2879	22.3584	23.3149	23.0513	22.7133	22.8251	21.9698	23.2908	23.1271	22.7939	22.8732	23.0152	22.8785	23.5184	22.4431	23.1154	22.8943	22.7339	23.2384	24.2108	22.9792	23.0957	23.1213	23.4502	23.1	23.7078	22.9449	23.3208	22.7111	23.127	22.5982	23.2124		53	32	22	2.04415	0.0355866	-0.342229	0.0913882	-0.041138
Q01518	Adenylyl cyclase-associated protein 1 OS=Homo sapiens OX=9606 GN=CAP1 PE=1 SV=5	23.0187	23.6158	24.1529	24.3805	23.6601	24.1173	23.7469	23.4403	23.4448	23.966	22.6177	23.0026	23.824	23.89	23.5188	23.6162	23.1489	23.4324	23.5775	22.7896	23.5445	23.9839	23.8009	23.8186	24.0753	22.6919	23.681	22.2184	22.6481	23.2909	22.8018	23.8778	22.9197	23.9423	23.4552	23.4462	23.3451	22.511	23.5874		58	28	27	0.634316	0.390492	0.198567	0.845004	-0.306351
P31146	Coronin-1A OS=Homo sapiens OX=9606 GN=CORO1A PE=1 SV=4	25.1515	25.6528	24.7194	25.7542	26.9059	25.4149	26.2848	25.448	26.0111	26.0786	24.7994	25.25	24.986	25.634	24.5545	26.4171	24.7924	26.4171	25.8474	25.2168	24.0313	26.2477	25.8621	25.6757	25.4424	24.4415	24.3715	23.1244	24.4818	25.3045	25.3487	25.9464	25.2978	24.3414	24.1356	25.0995	25.3104	25.3158	25.2453		59	33	32	1.72729	0.0606894	0.565538	0.416933	-0.262926
P26599	Polypyrimidine tract-binding protein 1 OS=Homo sapiens OX=9606 GN=PTBP1 PE=1 SV=1	23.0009	23.2781	23.2798	23.5194	23.2405	23.5902	23.0057	22.5365	22.6495	23.6441	23.4965	22.8488	23.4064	22.7544	23.9874	23.8078	23.3752	23.7809	23.3714	23.0248	24.0685	23.3572	23.8797	23.7665	24.1665	23.5852	24.1709	24.0809	23.5435	23.787	24.3973	23.7775	24.0844	23.6037	24.2721	23.5701	24.4372	23.0654	23.8101	Acetyl [N-Term]	62	21	18	4.5585	0.000440191	-0.584489	0.156531	0.0725386
P40763	Signal transducer and activator of transcription 3 OS=Homo sapiens OX=9606 GN=STAT3 PE=1 SV=2	20.5623	21.419	21.5381	19.3576	20.7688	22.1019	20.4445	20.6503	20.7114	21.7241	21.1738	22.2558	21.5981	18.7423	21.9417	20.8319	20.9386	20.5981	21.555	21.3463	21.725	21.8522	21.8726	20.9122	22.861	21.752	21.8713	21.2974	21.6876	20.7738	20.6419	21.419	21.1189	22.0176	22.5013	21.4935	20.5487	20.926	20.464		52	29	29	1.10513	0.176585	-0.446796	0.526611	-0.415692
P63010	AP-2 complex subunit beta OS=Homo sapiens OX=9606 GN=AP2B1 PE=1 SV=1	20.7839	20.8212	21.4543	20.6906	20.3468	20.892	20.3532	20.537	20.9335	20.6499	20.7806	21.0565	21.1216	20.5259	21.0681	21.2362	20.185	20.802	20.8712	20.9166	21.4354	21.1837	21.6176	21.4847	20.6686	20.6004	20.9784	21.0264	20.7389	21.1711	21.0032	20.861	21.0537	21.1804	21.1237	21.1471	20.3791	20.8627	21.9584		57	44	23	1.77837	0.0563636	-0.276295	0.80717	-0.20244
Q07065	Cytoskeleton-associated protein 4 OS=Homo sapiens OX=9606 GN=CKAP4 PE=1 SV=2	21.7927	21.8801	22.2137	20.4882	22.4342	23.2204	21.5767	21.1262	20.6119	22.1091	21.6738	23.6	22.9454	20.3841	22.1619	21.9595	21.6747	21.7062	22.7707	21.3098	21.1258	22.5377	21.6945	22.2734	22.1402	21.897	21.787	23.6228	21.2842	22.0014	22.6572	21.9082	21.4409	22.4602	22.0697	23.5554	20.8969	22.3421	22.39		63	41	41	0.425619	0.541171	-0.227752	0.590029	-0.44939
Q13576	Ras GTPase-activating-like protein IQGAP2 OS=Homo sapiens OX=9606 GN=IQGAP2 PE=1 SV=4	18.0328	18.6388	20.4568	20.9744	20.2503	20.4934	16.2654	17.1994	17.0381	18.7784	17.1531	18.9438	22.078	21.614	17.9288	18.4178	16.9449	16.5086	18.4381	16.7392	20.1291	17.8934	17.6779	17.1698	18.829	18.8489	17.7154	22.0879	23.1126	16.0872	16.6585	16.0085	15.8761	20.6989	17.9954	19.0434	17.6921	15.4423	15.8121		39	46	44	0.362734	0.598327	0.498474	0.708953	-1.05216
P16157	Ankyrin-1 OS=Homo sapiens OX=9606 GN=ANK1 PE=1 SV=3	22.018	20.1837	NaN	NaN	17.8024	NaN	19.5831	20.0489	18.1658	NaN	22.5899	19.2727	18.5899	17.7906	19.5121	21.5572	18.9997	18.9341	17.3684	17.3643	15.5707	21.7827	18.9827	21.0866	18.8709	21.7636	19.3091	20.3731	17.7011	17.4408	19.3052	19.6381	20.2862	15.8919	17.1545	21.2505	16.0525	21.6194	19.5865		35	49	46	0.138967	0.832877	0.220947	0.231022	0.460387
P98088	Mucin-5AC OS=Homo sapiens OX=9606 GN=MUC5AC PE=1 SV=4	18.389	22.6645	18.0299	17.947	18.826	19.0004	18.1167	17.9236	18.4398	18.4843	17.9988	19.2353	18.467	17.5526	21.533	20.666	22.7841	21.5419	18.5772	16.9127	19.1421	18.5846	19.0489	19.2779	19.6742	19.1291	18.8385	24.7698	18.7385	19.2587	19.6388	19.599	22.9194	19.2521	19.7881	23.952	17.8327	18.2199	19.9515		19	54	49	0.658771	0.373768	-0.720011	0.0181517	-0.0412091
O43143	Pre-mRNA-splicing factor ATP-dependent RNA helicase DHX15 OS=Homo sapiens OX=9606 GN=DHX15 PE=1 SV=2	22.0911	22.0036	22.642	21.9365	22.1952	22.6136	22.4581	21.8756	22.4557	22.2395	21.8782	21.9462	21.7698	22.1002	22.7208	22.7079	22.6581	22.4566	22.2965	22.3357	22.4636	22.4949	22.1877	22.6288	22.3201	22.1051	22.6543	22.091	22.5916	21.9048	22.3062	22.1879	21.7342	22.0241	22.3302	21.9356	21.7697	22.2439	22.3569		58	42	41	0.17743	0.787637	0.0411199	0.0721177	-0.0279891
P02647	Apolipoprotein A-I OS=Homo sapiens OX=9606 GN=APOA1 PE=1 SV=1	26.829	25.7649	23.8281	21.7431	26.1421	24.9515	27.2815	27.0796	23.9394	25.7729	27.3918	23.4837	24.5689	25.5277	26.1405	24.6158	25.5653	24.5915	25.7703	27.0366	22.048	25.4951	24.1156	25.0012	24.2279	24.396	23.6317	24.5707	23.4849	24.7363	24.3804	24.2941	25.3402	23.3088	23.4751	26.6333	21.919	27.2111	23.8564		76	37	37	1.69225	0.064655	1.07879	0.250225	0.394026
Q10567	AP-1 complex subunit beta-1 OS=Homo sapiens OX=9606 GN=AP1B1 PE=1 SV=2	20.9451	21.9936	21.6629	21.0521	21.3729	21.4176	20.169	21.6372	21.2631	21.5296	21.2017	21.3928	21.6918	20.8034	21.1553	20.9496	20.8859	20.2849	21.3798	21.1042	21.4598	21.9686	22.3841	21.4532	21.6868	21.6401	21.5172	21.3137	21.0746	21.5266	21.156	21.6457	21.1615	22.4817	21.8296	21.6835	20.1378	21.5538	21.4072		56	44	23	1.47587	0.0939529	-0.335991	2.28092	-0.528661
P49748	Very long-chain specific acyl-CoA dehydrogenase. mitochondrial OS=Homo sapiens OX=9606 GN=ACADVL PE=1 SV=1	23.4137	23.4959	22.9544	23.8286	22.7963	22.9328	22.7778	22.7822	23.1123	23.0139	23.368	24.1576	22.5176	23.6631	23.302	22.9677	23.1484	23.3644	23.0246	22.2784	22.8926	22.9731	23.5502	22.3333	22.7612	23.15	22.6905	23.7043	23.3499	23.4315	22.9324	23.151	23.0674	23.6261	23.887	23.5292	22.6589	21.8029	22.4376		62	36	36	0.265624	0.695914	0.0960902	1.08989	0.347704
O43390	Heterogeneous nuclear ribonucleoprotein R OS=Homo sapiens OX=9606 GN=HNRNPR PE=1 SV=1	21.4327	22.4758	22.2117	21.3526	21.9334	22.4252	21.7028	21.6659	22.0192	22.3013	21.5539	21.5108	21.8459	21.2857	22.2944	21.8641	21.7124	22.0732	22.4816	21.4867	22.5954	21.6345	21.6972	22.5845	22.9362	21.3215	22.9628	21.7955	22.2313	22.5509	22.0152	22.5692	21.9454	21.9283	22.4441	21.8919	22.2957	21.4199	22.3819		51	30	20	1.32922	0.121221	-0.287027	1.77699	-0.401946
P35527	Keratin. type I cytoskeletal 9 OS=Homo sapiens OX=9606 GN=KRT9 PE=1 SV=3	24.3922	22.9674	21.0867	23.5883	21.7447	21.8616	22.9902	23.5142	24.3803	22.0494	23.2717	22.9997	22.2967	23.3633	21.8406	22.5092	22.8034	22.9362	22.4717	22.247	21.9092	21.8465	21.842	22.4859	21.7574	22.4822	20.5825	21.4156	23.5043	21.0717	24.2766	21.0445	23.2954	21.0191	21.8412	22.4937	22.147	25.029	22.5394		87	30	29	0.95085	0.229314	0.524508	0.533819	0.415949
P36578	60S ribosomal protein L4 OS=Homo sapiens OX=9606 GN=RPL4 PE=1 SV=5	24.7402	24.9605	25.1051	25.3811	25.1607	24.9615	24.9471	24.3436	25.7412	25.1839	24.2809	24.7871	24.6474	25.6558	25.2149	25.7496	25.5191	25.2355	25.0123	24.452	25.1638	24.4025	25.2441	24.3893	25.2921	25.5258	24.8275	25.1718	25.1007	25.0245	25.6071	25.4552	25.5777	25.0125	25.3569	24.7335	25.7946	24.5257	24.791		46	26	26	0.149939	0.820671	-0.051093	0.073157	-0.0396188
Q96QK1	Vacuolar protein sorting-associated protein 35 OS=Homo sapiens OX=9606 GN=VPS35 PE=1 SV=2	23.41	23.0477	23.2233	22.6858	23.3264	23.115	22.936	23.2404	22.9643	23.0881	23.7627	23.5599	22.9969	22.874	22.5642	23.2229	23.2071	22.7305	22.8319	23.4555	23.1546	23.2887	23.2096	22.7728	22.8719	22.7806	22.7457	23.0197	22.9358	23.339	22.6959	22.8301	22.9578	23.3582	23.0092	23.3086	22.8422	23.3682	23.0691		52	33	33	0.461281	0.511488	0.0827713	0.0202314	0.00813436
P09525	Annexin A4 OS=Homo sapiens OX=9606 GN=ANXA4 PE=1 SV=4	24.0789	25.0865	24.2805	24.4473	24.213	23.8642	25.586	25.1379	23.8411	24.4714	25.023	25.3714	24.3548	24.3429	23.9708	25.4156	24.5231	23.9353	24.4923	23.9909	24.2537	25.5529	24.3444	24.9933	25.1548	24.7783	24.49	25.3877	24.7571	24.5009	24.2734	24.7555	24.7176	24.9107	24.1184	25.6425	24.3885	25.5529	24.352		83	35	34	0.915007	0.244289	-0.264162	0.00168341	0.00125939
P01871	Immunoglobulin heavy constant mu OS=Homo sapiens OX=9606 GN=IGHM PE=1 SV=4	24.6263	25.3022	23.0152	25.8808	24.3367	23.0546	26.6113	26.0404	25.1887	26.535	25.5812	26.1875	24.0138	24.6526	23.7969	25.3225	22.3786	25.4859	24.6349	25.9808	22.6535	24.7336	23.034	25.4742	24.2186	23.5219	26.0803	22.6611	23.0894	26.6299	24.38	23.7264	24.4775	24.4494	21.0825	27.4254	22.7088	26.5067	23.8984		59	26	26	0.842229	0.275839	0.681215	0.689178	0.701553
P09651	Heterogeneous nuclear ribonucleoprotein A1 OS=Homo sapiens OX=9606 GN=HNRNPA1 PE=1 SV=5	22.3914	22.31	22.7716	23.296	22.5273	22.2491	22.0353	21.4364	21.8883	22.5102	22.2892	21.6946	22.1088	22.7509	23.4985	23.1812	22.0431	22.837	22.6233	21.8543	23.197	22.1997	23.2204	22.9164	23.1374	22.1391	22.9272	23.5356	23.8958	22.8224	23.5089	23.387	23.6666	22.5599	23.5754	22.3521	23.4166	22.0029	23.0423		58	24	8	2.89312	0.00865997	-0.611627	0.215684	0.128763
P04843	Dolichyl-diphosphooligosaccharide--protein glycosyltransferase subunit 1 OS=Homo sapiens OX=9606 GN=RPN1 PE=1 SV=1	23.4816	23.3223	23.5821	23.4041	23.5942	23.5961	23.2487	23.7839	23.687	23.708	23.4364	24.1867	24.017	22.7741	23.2873	23.2144	23.8921	23.6584	23.9546	23.7521	23.697	23.8713	23.962	23.4802	23.4484	23.4623	24.1174	23.9386	22.6012	23.9326	23.7927	23.2394	23.144	25.062	23.5805	24.1812	23.7006	23.1767	23.3064		71	41	41	0.283319	0.676396	-0.0890832	0.327665	-0.109114
Q96NY7	Chloride intracellular channel protein 6 OS=Homo sapiens OX=9606 GN=CLIC6 PE=2 SV=3	16.9405	21.0045	22.535	22.121	18.6457	18.8728	21.1337	19.2575	20.7191	20.3879	20.7241	19.8781	19.9805	16.1855	20.5702	17.0779	18.1761	21.3926	18.6335	17.0887	NaN	16.9475	15.6001	18.0069	21.1206	23.6703	20.6214	NaN	23.2754	18.7375	18.415	NaN	20.1327	22.7454	21.5123	22.0149	NaN	22.5121	20.6035		63	31	29	0.596232	0.413346	-0.828123	0.0550407	-0.127334
P55786	Puromycin-sensitive aminopeptidase OS=Homo sapiens OX=9606 GN=NPEPPS PE=1 SV=2	23.7111	23.9615	24.2447	24.5746	24.098	23.8855	24.3059	24.1719	24.6839	24.3346	23.3983	24.0352	24.2289	24.8145	24.1057	24.5113	24.466	24.3551	24.051	24.383	24.4526	23.8901	24.3795	23.7569	24.551	24.5374	24.0845	24.5354	24.3196	24.3309	24.7246	24.8042	24.8447	23.8725	24.4471	23.7545	24.6412	23.7401	24.344		56	43	43	0.426751	0.540637	-0.100317	0.050967	0.0217254
P53618	Coatomer subunit beta OS=Homo sapiens OX=9606 GN=COPB1 PE=1 SV=3	21.7748	22.1261	22.2967	21.1081	22.0514	22.3662	21.6134	22.7363	21.6638	22.2533	21.9322	22.968	23.2631	21.3955	22.1285	21.6909	22.6148	21.4908	22.792	22.9344	22.5546	23.1308	22.9048	22.0966	22.5494	22.3155	22.2688	22.9842	21.7236	22.1489	22.3089	22.1132	21.5806	23.456	23.0119	23.2512	21.8543	22.4227	22.081		45	38	38	0.984982	0.21559	-0.300897	0.604729	-0.312402
Q6XQN6	Nicotinate phosphoribosyltransferase OS=Homo sapiens OX=9606 GN=NAPRT PE=1 SV=2	21.8546	21.6554	21.7742	22.1454	21.8016	22.5333	22.5848	21.3247	21.1266	23.2551	22.6719	21.2372	21.5961	21.9512	21.2284	21.3249	20.7699	21.8453	21.6511	22.1192	24.0495	22.168	21.7316	21.6322	23.9058	23.6031	22.9444	21.6714	22.0301	21.6112	21.9668	21.0481	21.6254	22.0907	21.8814	21.2475	21.9616	21.4287	21.0722		77	28	28	0.547331	0.447347	-0.265315	0.618877	0.326283
Q9UM54	Unconventional myosin-VI OS=Homo sapiens OX=9606 GN=MYO6 PE=1 SV=4	19.3093	20.2937	20.4633	18.9517	18.3308	20.9296	19.8887	20.8548	19.6534	20.1568	20.4904	20.491	20.7243	18.2504	19.9033	18.7735	19.478	18.5987	20.3019	22.0398	21.8227	20.8769	21.2467	20.8208	20.9779	21.1877	20.9126	20.445	19.7454	21.2889	21.3472	20.6974	21.2368	20.1564	20.9075	21.6486	20.3111	20.7698	21.654		41	48	48	3.72485	0.00224543	-1.05601	0.242493	-0.258122
O60664	Perilipin-3 OS=Homo sapiens OX=9606 GN=PLIN3 PE=1 SV=3	21.3609	21.7103	22.2282	21.8723	22.8402	22.0841	21.3933	21.3832	20.5447	22.027	21.6053	20.5439	21.937	21.695	21.4634	22.0241	21.2409	22.0548	21.1063	21.993	22.4943	21.7295	22.3017	21.2771	22.7786	21.6528	21.1725	23	21.6785	23.0475	22.3402	22.3409	22.0026	22.843	21.4546	21.851	21.3868	20.2487	22.2514		69	23	23	0.964738	0.223495	-0.33682	0.346668	-0.193877
P26641	Elongation factor 1-gamma OS=Homo sapiens OX=9606 GN=EEF1G PE=1 SV=3	24.2616	24.0369	24.959	25.1436	24.7406	25.1625	24.3615	24.3123	24.6404	25.0545	23.9478	24.5311	25.0126	25.0276	24.3974	24.3403	25.5735	24.8725	25.045	25.0585	25.541	24.7982	25.0614	24.3334	25.5503	25.0825	24.6215	24.8615	24.6526	24.8601	24.7348	24.2472	24.0828	24.8795	24.8193	24.9426	24.8879	24.8308	24.6168		72	26	26	0.296929	0.662823	-0.0867896	0.102079	0.0537402
P48506	Glutamate--cysteine ligase catalytic subunit OS=Homo sapiens OX=9606 GN=GCLC PE=1 SV=2	20.4358	21.5105	19.6967	22.6826	21.6708	20.4973	20.8656	21.2017	20.5831	19.6853	20.8057	22.0498	19.8172	22.5913	21.4177	20.5812	21.3226	19.0392	20.8631	18.9003	22.6334	23.4246	20.1604	19.8416	20.4835	20.9631	19.2614	24.7969	20.338	22.4344	20.0491	20.8337	21.0605	24.0083	21.6578	21.3086	20.9056	20.9741	19.5165		66	31	31	0.600743	0.410967	-0.486568	0.14405	0.177013
Q92499	ATP-dependent RNA helicase DDX1 OS=Homo sapiens OX=9606 GN=DDX1 PE=1 SV=2	21.4474	22.0231	22.2272	21.4504	21.7333	21.9178	21.6556	22.3382	21.6445	22.0287	21.387	21.7256	22.4224	21.5794	22.4694	21.6777	21.3224	21.4375	22.721	22.3712	21.829	22.4303	21.7866	21.9136	22.1746	21.881	21.9071	22.1005	21.4912	21.7576	21.8232	21.8619	21.403	21.4923	22.5061	21.9485	22.0255	21.7304	21.9117		56	35	35	0.045025	0.945453	-0.0143848	1.27939	-0.362495
P29590	Protein PML OS=Homo sapiens OX=9606 GN=PML PE=1 SV=3	21.8029	22.3986	21.497	21.3977	22.2378	22.9695	22.1183	21.8201	21.6293	23.4246	22.2253	22.628	23.779	20.3328	20.8786	22.5716	21.5602	21.2048	22.7087	22.2867	21.2452	21.7792	22.3969	22.4051	22.5193	20.8257	23.5386	21.9636	20.9179	20.3763	22.6663	23.0792	21.1016	23.5498	22.3873	22.2314	20.2162	22.6011	22.5405		63	44	44	0.0703867	0.912014	0.0556255	0.938709	-0.595825
Q13423	NAD(P) transhydrogenase. mitochondrial OS=Homo sapiens OX=9606 GN=NNT PE=1 SV=3	21.5713	21.3443	23.3205	21.2846	20.9508	20.5093	21.1463	20.082	20.774	22.1554	21.4749	22.052	21.8241	20.0503	21.0816	20.6584	22.2507	20.9081	22.2626	20.5343	21.8796	22.0083	21.7934	21.1268	22.4104	22.0372	22.0699	21.8512	22.4338	21.6574	21.6213	21.2571	20.8417	23.4433	25.1907	22.5381	22.0782	21.6061	22.3548		35	36	36	2.1409	0.0298412	-0.803969	0.0147486	0.0161377
P09874	Poly [ADP-ribose] polymerase 1 OS=Homo sapiens OX=9606 GN=PARP1 PE=1 SV=4	22.1117	21.7161	22.0948	22.8163	22.7964	21.277	21.7459	22.1043	22.4306	22.6217	22.1611	22.3938	21.9725	21.0023	23.1939	21.7573	23.8149	22.8721	22.9545	21.6181	22.1351	21.7839	22.2957	21.7708	22.1993	21.6524	23.0819	21.6708	20.5551	22.8748	22.0222	21.2417	21.4409	23.6099	23.1222	22.2191	22.0618	22.3657	22.1705		47	42	42	0.302794	0.656977	0.153089	0.411034	0.272996
O60716	Catenin delta-1 OS=Homo sapiens OX=9606 GN=CTNND1 PE=1 SV=1	22.8971	23.2341	23.0843	23.4565	23.2603	22.7025	22.9758	21.9155	23.4737	23.2923	22.6711	22.9991	22.8606	23.1697	22.9484	23.4936	22.9354	23.7175	22.8838	22.3995	23.176	22.5894	23.0461	22.866	23.2169	23.2524	23.0891	23.4442	23.1884	23.0196	23.7813	23.4634	23.4415	22.7739	23.0513	22.7367	23.4081	22.29	22.8998		47	35	35	0.253491	0.708756	-0.072715	0.104584	0.0522245
P19827	Inter-alpha-trypsin inhibitor heavy chain H1 OS=Homo sapiens OX=9606 GN=ITIH1 PE=1 SV=3	22.887	22.7324	22.0319	20.7432	23.0295	22.9073	24.0128	23.9145	22.6101	22.0727	23.3599	21.042	21.0636	22.5971	23.255	22.6413	22.5675	22.0561	22.5145	23.019	17.761	23.0286	20.639	24.2556	21.2306	21.6555	22.3402	21.2853	23.4018	21.7668	19.3204	18.95	23.6971	19.2391	23.301	23.3166	19.4752	24.0556	22.6485		35	25	25	1.16903	0.157918	0.901929	0.0883786	-0.0947912
Q9NZB2	Constitutive coactivator of PPAR-gamma-like protein 1 OS=Homo sapiens OX=9606 GN=FAM120A PE=1 SV=2	20.6989	20.5156	22.3926	21.3535	21.7283	22.3049	21.6718	20.797	23.013	21.4724	22.0626	20.6839	21.2819	21.605	23.1565	22.6649	22.792	22.4539	20.8263	20.9309	21.4402	21.0724	21.3334	21.7377	21.2982	21.04	22.1103	20.8867	22.5613	21.8525	21.0936	21.0168	21.032	20.2775	22.178	20.4023	20.1483	20.3993	21.278		43	38	37	1.33286	0.120533	0.501427	0.00749377	-0.00845391
Q15365	Poly(rC)-binding protein 1 OS=Homo sapiens OX=9606 GN=PCBP1 PE=1 SV=2	24.3316	24.8134	24.987	25.0731	24.7525	24.8435	24.4042	24.2007	24.4792	24.8513	24.2001	24.3316	24.8766	24.5743	24.8698	24.9107	24.7015	24.9677	25.1465	25.062	25.0835	24.9295	24.8687	24.9402	25.2506	24.8923	25.1681	25.3673	24.8673	24.9526	25.3065	25.3217	24.9869	25.3831	25.0734	24.9813	25.0776	24.7787	24.4353	Acetyl [N-Term]	92	22	16	3.1029	0.00624621	-0.316106	0.364424	-0.109157
Q86UP2	Kinectin OS=Homo sapiens OX=9606 GN=KTN1 PE=1 SV=1	21.9825	22.2885	22.2142	21.9851	22.2294	22.722	22.2714	21.9435	22.0464	22.4787	22.4516	22.5573	22.7752	22.7147	21.8731	21.4958	21.6267	22.2914	22.5023	22.3262	21.5899	23.3388	21.3547	21.1386	20.8506	21.6917	22.0419	22.1012	21.6361	21.6212	21.9104	22.4393	21.6505	21.1076	21.9465	21.9204	22.0423	21.6053	22.2654		45	54	54	2.27909	0.0235623	0.436031	0.0298931	-0.0137448
Q6FI13	Histone H2A type 2-A OS=Homo sapiens OX=9606 GN=HIST2H2AA3 PE=1 SV=3	22.534	21.7787	22.9518	21.9626	22.5349	21.0865	23.0767	21.0999	22.7084	21.7929	21.6865	20.5948	20.9022	22.862	22.1508	22.171	21.702	22.7931	21.7558	21.874	21.4235	22.1101	21.0799	21.5154	19.9047	22.0787	21.2938	20.6468	22.0436	21.9376	22.07	20.6808	21.2469	21.1229	21.3162	20.6989	21.9699	22.4591	20.5762		79	18	6	2.07932	0.0334145	0.623293	0.270054	0.205887
Q9UHD8	Septin-9 OS=Homo sapiens OX=9606 GN=SEPT9 PE=1 SV=2	22.4873	22.7956	23.259	22.6796	23.0584	23.0876	22.1964	21.8744	21.7341	23.3798	22.6316	21.4618	22.7898	22.6339	23.1872	22.9135	22.5107	22.9924	22.1895	21.9583	24.1448	22.6085	23.6542	22.3733	24.1051	23.9226	23.7496	22.27	23.4289	22.3862	23.2184	23.0237	22.9435	23.131	22.5565	22.9452	22.7247	21.7253	23.4805		59	39	38	1.75065	0.0585034	-0.482204	0.119836	-0.0772579
P17600	Synapsin-1 OS=Homo sapiens OX=9606 GN=SYN1 PE=1 SV=3	15.5533	17.824	NaN	16.2636	17.037	17.5341	17.4844	NaN	17.7382	NaN	18.3252	16.4642	18.6101	16.2529	17.5925	18.8564	18.2727	17.733	17.3602	17.07	22.7904	21.0354	21.249	23.4284	21.5042	18.4473	18.192	18.2743	19.9749	20.6806	17.6864	22.1712	23.334	22.2374	19.8073	21.9221	NaN	22.6435	25.7715		59	28	26	6.8748	0	-3.76489	1.05238	-0.750259
P55884	Eukaryotic translation initiation factor 3 subunit B OS=Homo sapiens OX=9606 GN=EIF3B PE=1 SV=3	23.5452	21.9296	21.7386	22.1937	22.8512	22.4452	24.3839	22.1092	21.8011	23.1195	23.4751	23.3229	22.3101	21.5993	21.8252	22.7024	23.1734	22.7085	22.4442	23.4829	22.3855	22.2628	22.7745	21.8424	22.4343	22.0572	21.8464	22.5317	22.3712	22.211	21.8893	22.0019	22.3378	21.9812	22.2358	23.7753	22.4707	23.0965	21.9482	Acetyl [N-Term]	60	33	33	0.90357	0.249134	0.318392	1.5639	0.725444
Q13263	Transcription intermediary factor 1-beta OS=Homo sapiens OX=9606 GN=TRIM28 PE=1 SV=5	21.3697	21.8952	21.8806	21.4113	21.9539	21.69	22.1296	21.6056	21.3708	22.3127	21.4819	22.1521	22.188	21.2703	22.2415	21.4762	22.1562	22.0338	22.4318	21.1329	22.0443	21.8412	21.8985	23.0993	21.883	22.2597	23.5035	22.0309	21.3794	22.0387	21.6223	21.8352	21.6025	22.0932	22.5161	22.9385	21.9042	21.5945	21.9932		58	32	32	1.2494	0.138729	-0.300168	0.0867824	-0.0422988
P14866	Heterogeneous nuclear ribonucleoprotein L OS=Homo sapiens OX=9606 GN=HNRNPL PE=1 SV=2	22.3787	23.1153	22.8006	22.3861	22.3047	22.987	22.0384	22.9098	22.5137	22.4765	22.1628	22.2402	23.0052	22.922	23.588	22.5778	22.6007	22.49	23.3047	22.7001	23.8653	23.3354	23.2959	23.8679	24.4151	23.1086	24.6413	23.633	23.3416	23.2671	23.8639	24.0713	23.5838	23.1027	24.2345	23.0247	23.9869	23.0811	23.2707		71	27	26	7.17188	0	-0.955977	0.972569	-0.291466
Q15084	Protein disulfide-isomerase A6 OS=Homo sapiens OX=9606 GN=PDIA6 PE=1 SV=1	23.5508	23.2654	23.5167	23.8869	23.8559	24.245	23.2469	23.1441	23.7579	24.5515	23.5547	24.2367	24.0531	23.3213	23.755	23.4056	23.8674	24.1875	24.1179	23.2137	24.5341	23.7714	24.1521	24.0085	24.1571	24.4113	24.0522	24.1289	25.7028	23.7818	24.3411	23.324	23.8504	24.5739	23.8551	25.1213	24.3074	23.4649	23.2318		54	25	25	1.79795	0.0546268	-0.40911	0.110146	0.0542783
P49411	Elongation factor Tu. mitochondrial OS=Homo sapiens OX=9606 GN=TUFM PE=1 SV=2	25.1927	25.1809	25.1688	24.8787	25.3179	24.4062	25.1391	24.3153	25.3396	25.1006	25.0921	25.3156	24.5503	25.0534	24.834	25.1821	25.1119	25.4814	24.8992	24.5765	24.8619	24.4057	25.0735	24.6749	25.2405	25.3588	25.0824	25.3604	25.1602	25.0772	25.3873	24.9933	24.9153	25.0732	25.0014	25.1263	25.457	25.007	24.9242		61	27	27	0.253963	0.708473	-0.0553263	0.464097	0.141621
P01031	Complement C5 OS=Homo sapiens OX=9606 GN=C5 PE=1 SV=4	21.4272	21.3284	18.7372	17.6585	21.703	20.2785	23.3468	23.7595	19.9975	20.0296	21.8207	21.996	20.6871	20.7624	21.0592	21.0381	21.0983	19.2952	22.3797	23.8225	18.5855	22.6538	20.3023	21.8102	21.2231	20.6834	20.2784	20.9237	23.1603	21.2113	20.1452	19.9962	20.1817	18.5473	19.7915	22.978	18.7671	23.2306	19.9797		36	44	44	0.32175	0.638474	0.350781	0.00887902	0.0186852
O75083	WD repeat-containing protein 1 OS=Homo sapiens OX=9606 GN=WDR1 PE=1 SV=4	23.8521	23.0661	23.5047	23.9008	23.5697	23.7494	23.3569	23.5572	23.0512	23.6638	22.8142	23.1947	23.7191	23.0634	22.7912	23.7897	23.519	23.6583	23.8799	23.3566	23.9711	23.5007	23.9899	23.2918	23.5193	23.0413	23.344	22.9737	23.7547	22.8569	23.0621	23.7578	23.3018	23.4439	23.2281	23.4155	23.3251	23.145	23.4521		72	32	32	0.26069	0.702351	0.0647488	0.508241	-0.163813
P52789	Hexokinase-2 OS=Homo sapiens OX=9606 GN=HK2 PE=1 SV=2	21.1063	19.8256	21.0909	22.0229	21.0132	20.2495	19.9495	19.7679	20.8863	18.8789	19.8366	20.2189	21.4671	20.8749	21.183	20.0115	20.0761	21.2425	21.5172	20.8935	20.6699	21.7878	20.7587	22.0196	20.6454	19.5092	20.0002	21.2741	21.7542	21.6145	20.1204	20.071	19.8875	21.3786	20.9193	20.1713	23.1873	20.2803	20.8382	Acetyl [N-Term]	58	42	34	0.519426	0.466718	-0.2832	0.0793364	-0.0765147
P23142	Fibulin-1 OS=Homo sapiens OX=9606 GN=FBLN1 PE=1 SV=4	22.7494	23.9132	24.0896	21.8536	21.5952	24.1431	23.447	23.2199	23.7865	23.767	23.2281	22.1817	20.8329	22.3508	23.8148	24.5075	22.4951	23.9695	22.2573	22.1487	20.3165	21.8528	22.3421	23.281	21.3179	21.39	21.9505	20.7532	21.553	20.9414	21.3313	21.9206	20.9916	19.5655	20.5845	21.3189	19.6778	22.395	21.3355		46	26	26	5.57734	4.49438e-05	1.71127	0.214209	-0.239848
P04004	Vitronectin OS=Homo sapiens OX=9606 GN=VTN PE=1 SV=1	24.459	25.4752	24.019	22.5003	24.8999	24.5189	26.5169	27.4609	25.2646	22.9801	25.1334	23.7974	23.9155	25.2101	25.2485	25.1932	24.4133	23.3501	26.7121	26.917	23.5689	26.4563	25.1439	26.1878	25.9878	24.6702	25.5003	25.779	24.8722	25.9206	23.8643	24.7438	24.5648	21.7355	23.0771	24.0276	23.1187	26.7737	24.0084		43	22	22	0.153113	0.816561	0.162381	0.585185	-0.67996
Q86UX7	Fermitin family homolog 3 OS=Homo sapiens OX=9606 GN=FERMT3 PE=1 SV=1	21.6023	21.7109	20.9703	22.579	22.7654	21.7588	22.5428	22.0955	21.7648	22.7419	20.2991	21.2776	21.5583	21.0503	20.1737	22.9141	19.9229	21.5898	22.4268	22.4408	20.2236	22.2571	22.5935	22.2176	20.659	21.4748	21.0432	19.3928	20.2684	21.2146	21.332	22.0173	21.299	20.6303	20.4158	21.2388	20.5664	21.4012	20.9706		63	33	33	1.44838	0.0983718	0.592609	0.698871	-0.52154
P01860	Immunoglobulin heavy constant gamma 3 OS=Homo sapiens OX=9606 GN=IGHG3 PE=1 SV=2	22.014	24.1352	23.0502	20.4238	20.1816	22.9667	22.4704	27.9098	25.4607	21.4859	21.5524	19.9315	24.0927	24.6136	24.4696	21.665	20.1029	21.285	24.906	21.69	19.6022	23.8127	19.7366	25.0636	22.6388	19.276	22.4997	17.3346	18.8139	21.0466	18.6761	22.6942	20.3341	18.1857	20.6407	23.2614	19.4086	22.2766	17.9123		61	21	6	2.24137	0.0252445	2.02486	1.51948	-1.99693
P02774	Vitamin D-binding protein OS=Homo sapiens OX=9606 GN=GC PE=1 SV=2	25.0053	24.7085	24.4941	25.5738	25.4844	25.4758	25.964	25.9889	25.3227	24.8527	24.982	25.1503	25.7895	25.9944	25.1101	24.9023	24.8152	25.6716	26.1477	25.2521	24.816	25.867	24.7286	25.3504	25.5953	25.0623	24.8902	25.133	24.8401	25.5286	24.0868	25.412	25.1942	25.0287	24.7813	25.3004	24.7829	26.1165	25.8237		74	29	29	0.50336	0.479013	0.158579	0.105039	-0.061723
P19823	Inter-alpha-trypsin inhibitor heavy chain H2 OS=Homo sapiens OX=9606 GN=ITIH2 PE=1 SV=2	23.0993	22.7836	20.8367	19.6098	23.2942	22.3415	24.1728	24.2875	21.9473	21.7558	23.7967	21.631	21.254	22.1744	22.49	22.2993	22.2391	21.6347	22.97	24.0518	19.4888	23.3007	21.4925	23.4757	21.6413	21.6952	21.6618	21.3156	22.0699	21.7755	21.5347	21.3062	22.8539	19.515	20.262	23.4094	20.5843	24.2814	21.4865		44	32	32	1.04207	0.196457	0.688711	0.0145047	-0.0227967
P04844	Dolichyl-diphosphooligosaccharide--protein glycosyltransferase subunit 2 OS=Homo sapiens OX=9606 GN=RPN2 PE=1 SV=3	23.189	22.7146	23.4323	23.2709	22.9776	23.0974	22.6718	23.5328	23.4483	23.7388	22.6392	23.7307	23.334	22.7991	22.8834	23.4371	23.2658	23.1508	23.9036	23.6084	23.691	23.617	23.7993	22.9671	22.9806	23.2921	23.3351	23.6776	22.5201	23.2693	23.6059	23.0253	22.8194	24.3234	23.3215	23.6779	23.0307	22.3381	23.0618		58	21	21	0.113825	0.860788	-0.0404613	0.385895	-0.142639
Q1KMD3	Heterogeneous nuclear ribonucleoprotein U-like protein 2 OS=Homo sapiens OX=9606 GN=HNRNPUL2 PE=1 SV=1	22.5064	23.0946	23.2035	22.2439	22.96	23.011	22.3274	21.4536	22.4317	23.2381	22.6763	22.5896	23.2061	21.885	23.114	23.242	22.4078	22.988	22.9125	21.401	23.1779	22.7861	22.6555	23.2966	23.4469	23.2578	23.5966	23.1073	23.5751	22.93	22.6099	22.8295	22.6283	22.677	22.7998	23.1216	23.0909	21.9152	23.399		53	40	40	1.46063	0.0964928	-0.350166	0.741801	-0.346126
P26639	Threonine--tRNA ligase. cytoplasmic OS=Homo sapiens OX=9606 GN=TARS PE=1 SV=3	22.0251	21.735	23.051	23.5234	22.6005	23.0593	23.0625	23.6858	22.7431	23.2817	22.1471	22.6811	23.547	23.1926	22.9576	22.1792	23.843	22.9559	23.2871	23.5578	23.5551	22.4641	23.9718	22.3554	23.0748	22.5923	22.7817	22.8103	22.7934	22.0669	22.8252	22.6665	22.8725	23.435	22.1632	22.6968	23.7262	22.9487	22.9756		61	39	35	0.167709	0.79808	0.0728732	0.223701	0.144248
O15061	Synemin OS=Homo sapiens OX=9606 GN=SYNM PE=1 SV=2	24.9058	23.5855	21.8809	23.1901	23.592	25.4001	23.1915	22.7484	23.041	23.0861	23.4968	23.797	22.5979	22.3301	22.2335	23.5349	24.7771	22.893	23.8315	22.2431	24.3256	21.8452	23.1132	24.8219	23.2362	23.3501	22.0594	22.9314	23.9484	22.9088	23.7064	23.1726	24.091	21.8182	22.6893	23.6437	24.034	23.6987	24.3028		36	51	51	0.0439658	0.946499	-0.0346522	0.0606808	-0.0710907
P41250	Glycine--tRNA ligase OS=Homo sapiens OX=9606 GN=GARS PE=1 SV=3	21.0938	20.9726	21.9815	22.2171	20.6698	21.286	20.8552	22.5676	22.0647	21.3923	20.3148	21.4067	21.6753	22.0881	21.865	21.5075	22.187	21.9047	21.9199	23.5228	21.9698	21.9381	22.4229	22.0038	21.4799	22.5036	21.3834	21.4361	21.3907	20.6671	22.266	20.9099	21.5899	21.5835	21.4268	21.9619	22.0979	21.7005	21.9225		51	30	30	0.0834816	0.895986	-0.0440298	0.0970197	0.0861879
P31040	Succinate dehydrogenase [ubiquinone] flavoprotein subunit. mitochondrial OS=Homo sapiens OX=9606 GN=SDHA PE=1 SV=2	22.3897	22.4641	23.3816	22.4909	22.1917	22.4871	22.0083	23.2312	23.0188	23.1894	22.3056	22.8748	22.8767	22.2279	22.8154	22.4178	22.253	22.2691	23.063	22.725	23.9	23.0088	23.3141	23.083	23.6234	22.7185	23.348	22.6757	22.9152	22.525	23.0876	23.0396	22.7669	23.3664	23.8696	23.0289	23.8297	22.7407	23.6674		58	26	26	3.71364	0.00228424	-0.550608	0.95733	-0.287964
Q13835	Plakophilin-1 OS=Homo sapiens OX=9606 GN=PKP1 PE=1 SV=2	20.0944	19.8399	18.1169	18.4874	19.3668	21.9036	16.9622	18.8927	NaN	16.6066	16.4691	20.7789	16.0264	16.1752	16.0444	19.0137	17.1138	18.0343	22.519	20.5896	NaN	18.3651	20.363	19.2108	19.3096	18.9621	16.5176	18.4599	25.3405	16.5302	19.9929	18.0096	16.9083	18.8867	20.2402	19.0018	17.0023	16.5508	17.0039	Acetyl [N-Term]	61	35	35	0.0667231	0.917014	-0.122286	0.978761	-1.51844
Q96TA1	Niban-like protein 1 OS=Homo sapiens OX=9606 GN=FAM129B PE=1 SV=3	21.4181	21.7969	21.8409	21.0583	21.495	21.8639	21.1911	22.3063	20.8877	22.6634	21.7245	22.0981	23.6046	21.5465	21.2093	21.3906	21.5293	21.0117	21.4	22.9632	22.9601	22.1895	22.3335	21.7777	23.0636	22.0294	22.5138	22.0764	21.5988	21.9778	22.4962	22.7584	21.1297	21.2521	22.1893	21.7431	22.179	21.3732	22.6899		48	28	28	1.14131	0.165611	-0.372743	0.221486	-0.168934
P11940	Polyadenylate-binding protein 1 OS=Homo sapiens OX=9606 GN=PABPC1 PE=1 SV=2	22.5919	22.9865	22.785	23.1859	22.9786	23.3768	22.7588	22.5173	22.6784	23.4217	22.4198	23.0241	23.1359	22.7474	23.1412	23.1465	23.3083	22.7277	23.4928	22.6944	23.4586	23.1375	23.4404	23.3207	23.5724	22.9722	23.6503	23.4036	22.9292	23.1536	23.075	23.5787	23.1893	23.3769	23.8788	23.1324	23.1838	22.784	23.0115	Acetyl [N-Term]	61	32	20	2.72717	0.0112481	-0.320305	0.304439	-0.0998523
P50454	Serpin H1 OS=Homo sapiens OX=9606 GN=SERPINH1 PE=1 SV=2	23.3047	23.3562	25.1797	23.0688	23.4627	25.2482	23.948	23.3571	23.6427	24.2786	24.0872	23.3079	24.3592	23.4341	23.5947	24.4736	24.0344	23.6863	23.6901	24.6779	23.0506	24.3969	24.2346	25.091	24.3985	25.2071	24.1589	22.7824	24.4063	24.4617	25.2034	23.632	23.0326	22.9378	23.0737	23.8606	23.0565	22.9981	24.379		60	20	20	0.00620055	0.993639	-0.00417826	0.574057	-0.319818
Q6P996	Pyridoxal-dependent decarboxylase domain-containing protein 1 OS=Homo sapiens OX=9606 GN=PDXDC1 PE=1 SV=2	22.3367	22.1314	22.9726	23.2156	22.1204	22.2931	21.5417	21.3859	21.5207	22.0373	22.0944	22.7582	22.2659	21.0428	23.6413	21.7143	22.4205	22.1751	22.1425	21.502	22.9967	22.0589	22.5879	22.1648	22.989	23.2814	22.7177	23.6429	23.2112	22.7857	22.3971	22.1801	23.9617	23.6026	24.2224	22.8584	23.4481	21.9952	22.5504		62	32	32	3.16113	0.00551748	-0.76344	0.282986	0.190663
Q16658	Fascin OS=Homo sapiens OX=9606 GN=FSCN1 PE=1 SV=3	22.3401	24.2282	24.5438	23.4546	23.7581	25.4257	23.7432	24.7784	23.3897	22.8792	22.4531	22.6885	22.5944	22.7384	23.1605	23.9467	23.0971	23.0675	25.0196	25.3536	25.3761	23.2044	24.8995	24.4717	25.5737	23.5225	24.2311	22.5835	24.0076	23.3117	24.3163	24.6357	24.3073	22.6546	22.7789	23.0635	23.6759	23.3639	23.5165		78	35	35	0.361237	0.599742	-0.235107	1.77521	-1.00757
P18669	Phosphoglycerate mutase 1 OS=Homo sapiens OX=9606 GN=PGAM1 PE=1 SV=2	23.7644	23.6858	24.6198	25.0519	24.5409	26.0393	24.2812	24.0938	24.2685	24.3499	23.9078	24.0548	24.4439	24.1647	24.522	24.1183	23.918	24.5426	24.5846	24.1361	24.1503	23.8504	23.9521	24.0834	24.6785	23.9644	24.3482	23.9498	23.9956	24.0682	23.9225	24.213	24.2572	24.2044	23.6962	23.328	24.0695	24.158	24.4765		84	21	8	1.36567	0.114445	0.282502	0.514375	-0.243475
P00367	Glutamate dehydrogenase 1. mitochondrial OS=Homo sapiens OX=9606 GN=GLUD1 PE=1 SV=2	22.7337	22.7067	23.0433	22.6564	22.2624	23.2706	21.8212	22.0221	22.549	23.0908	21.9972	22.6204	22.6233	21.8737	22.1028	22.3673	21.9061	22.5913	22.5074	22.243	24.8368	22.2152	22.6737	22.4808	23.9038	22.3888	22.2649	22.6915	22.2404	21.814	22.8632	22.7564	22.5886	22.7526	22.3264	22.6134	23.3686	21.6094	22.9851		59	29	11	0.731543	0.331483	-0.254427	0.778481	-0.264065
P04792	Heat shock protein beta-1 OS=Homo sapiens OX=9606 GN=HSPB1 PE=1 SV=2	26.2881	26.3467	27.1355	26.839	26.0061	28.5914	25.2653	25.7806	25.785	25.4845	27.3336	25.3133	27.0483	25.5303	26.08	26.7502	26.5504	25.6802	25.6228	26.602	27.5219	25.6196	26.9496	25.1377	25.8498	27.7133	26.5711	25.4354	27.3735	26.5145	28.0899	27.3448	25.7238	27.457	26.3943	25.5946	27.9093	26.8406	27.088		96	23	23	0.766517	0.312946	-0.389315	0.676874	-0.475078
Q99536	Synaptic vesicle membrane protein VAT-1 homolog OS=Homo sapiens OX=9606 GN=VAT1 PE=1 SV=2	23.7526	23.8435	23.2899	23.6111	23.4755	22.7246	23.5741	22.908	22.1959	23.5876	23.0992	22.8162	23.2578	23.4061	23.4771	23.8038	23.0039	23.1686	23.0367	22.1747	24.093	23.5038	23.3149	23.2443	23.5933	23.442	22.6523	22.8355	22.9199	23.545	22.3953	23.4911	23.2672	23.7606	22.6357	22.7228	23.1595	22.4185	22.5601		62	17	17	0.202994	0.75964	0.0758921	0.126852	0.072188
P11498	Pyruvate carboxylase. mitochondrial OS=Homo sapiens OX=9606 GN=PC PE=1 SV=2	18.3405	20.2574	20.814	19.8403	18.1814	20.1598	18.6763	20.2542	19.1593	19.9978	18.867	21.49	21.1286	17.3955	17.9588	19.5721	20.2084	18.1585	19.8889	17.2238	22.6928	19.6492	21.1432	20.0518	21.0427	21.7923	21.0075	21.0621	20.8845	21.2347	20.5461	21.1047	20.6358	22.6662	20.9635	22.1851	21.0687	20.3547	22.1258		50	42	42	5.2934	3.36134e-05	-1.79038	1.18609	-1.01172
P11586	C-1-tetrahydrofolate synthase. cytoplasmic OS=Homo sapiens OX=9606 GN=MTHFD1 PE=1 SV=3	21.9878	21.7257	21.7536	21.5545	22.4167	22.2403	21.7709	21.2681	21.5359	22.2601	22.003	22.5537	21.8949	20.7828	22.6494	21.6789	22.2821	21.4991	22.3231	21.9932	23.0853	22.0187	22.0294	22.1018	22.3905	22.5987	22.7796	23.1398	21.7214	22.4493	21.7293	22.2592	22.1975	22.2842	22.0569	22.0663	22.7752	23.241	21.4482		53	41	41	2.07108	0.033921	-0.426716	0.125461	0.0688639
P30838	Aldehyde dehydrogenase. dimeric NADP-preferring OS=Homo sapiens OX=9606 GN=ALDH3A1 PE=1 SV=3	20.0856	21.8965	19.148	21.0619	22.1638	20.6107	19.1472	19.1166	18.8478	19.2616	19.7731	24.9508	18.3374	20.2088	20.8289	22.1996	19.3568	19.0326	18.5907	19.7036	16.1857	18.5762	18.8048	17.6904	16.8151	20.1483	18.0836	28.4641	20.2707	18.9368	20.3121	17.5155	21.4715	22.5756	20.2685	17.4254	17.9947	18.0838	19.1545		63	25	23	0.577445	0.424977	0.806761	0.107025	0.208841
Q6UWP8	Suprabasin OS=Homo sapiens OX=9606 GN=SBSN PE=1 SV=2	19.5159	18.8133	19.1619	19.4746	NaN	18.9362	17.9248	18.0966	18.7822	15.3174	NaN	15.5207	15.8195	16.7471	15.1247	18.3405	NaN	18.3421	NaN	17.2275	15.5127	16.8511	16.1895	15.985	16.3979	15.7321	16.6277	15.9786	24.8317	15.4409	16.209	16.0123	15.7681	15.7782	15.1806	14.8215	17.3713	17.2588	NaN		74	27	27	1.04998	0.194363	1.14394	0.721947	-1.03477
P54886	Delta-1-pyrroline-5-carboxylate synthase OS=Homo sapiens OX=9606 GN=ALDH18A1 PE=1 SV=2	20.435	20.9937	22.3207	21.4688	20.7137	21.9338	19.948	21.0665	20.8679	20.6838	21.2864	22.1016	21.7609	20.4502	21.6091	20.913	21.8405	22.4392	21.3759	21.206	22.1374	21.5042	22.2225	20.8897	22.2733	21.9554	21.4191	22.4493	22.3487	22.8286	22.4543	20.7749	21.8635	22.9065	23.4558	24.184	23.649	22.2541	21.918		47	31	31	3.67554	0.00241221	-1.01812	0.129436	-0.102931
Q08380	Galectin-3-binding protein OS=Homo sapiens OX=9606 GN=LGALS3BP PE=1 SV=1	23.6812	23.6629	24.8549	22.0205	21.244	22.9221	23.1234	23.525	23.4722	23.1609	24.3218	24.5945	23.4498	23.3958	23.978	22.8826	22.4178	24.6784	21.1035	25.1287	23.9143	22.2181	23.7004	21.2089	24.3675	26.1949	24.2743	24.5441	25.0439	24.4201	25.0051	24.606	24.6847	21.4373	24.0662	24.9297	25.6042	25.0794	23.9832		44	28	28	1.33684	0.119996	-0.791848	0.739086	0.668888
Q15393	Splicing factor 3B subunit 3 OS=Homo sapiens OX=9606 GN=SF3B3 PE=1 SV=4	21.3491	22.2399	22.5756	22.7363	21.8429	22.5366	22.4292	21.8855	22.8867	22.2231	22.0058	22.1194	21.9017	22.7089	22.6145	22.8747	22.6255	22.1195	22.3061	22.5439	22.1987	22.3696	22.3416	22.3837	22.5095	21.7069	22.3881	22.2394	21.8218	22.3453	22.2856	22.502	21.7249	22.1371	22.4587	21.654	22.0208	21.7615	22.0015		42	43	43	0.899674	0.250789	0.176223	0.044551	-0.0229238
Q13085	Acetyl-CoA carboxylase 1 OS=Homo sapiens OX=9606 GN=ACACA PE=1 SV=2	21.2645	21.4278	21.9268	21.7285	21.0506	22.2036	21.7665	22.2387	22.1795	21.528	21.3292	21.6196	22.0851	22.7303	22.147	21.1351	22.4623	21.2682	21.7848	21.4602	22.3022	21.8763	22.0633	21.6514	22.3277	21.8973	22.1117	22.2888	21.8157	22.3965	21.207	21.7	21.9492	21.9426	22.7799	21.4859	22.9735	21.3559	21.806		27	51	51	0.896141	0.252297	-0.229557	0.0437625	-0.0263839
P50851	Lipopolysaccharide-responsive and beige-like anchor protein OS=Homo sapiens OX=9606 GN=LRBA PE=1 SV=4	19.9094	20.6693	21.3331	20.4301	20.3228	20.1748	19.3295	19.7905	20.1756	21.1074	20.6839	21.341	21.3451	20.4945	20.5539	20.2305	20.708	20.9274	20.1989	19.4531	21.6184	20.9322	20.8516	19.9997	21.2371	21.8447	21.1398	21.4929	20.6618	21.5358	20.541	20.8258	20.4518	20.5351	21.3408	21.3997	20.2876	20.7868	20.3098		24	55	50	1.98002	0.0401051	-0.477498	0.0291256	-0.0222369
P50990	T-complex protein 1 subunit theta OS=Homo sapiens OX=9606 GN=CCT8 PE=1 SV=4	23.1116	22.9831	22.8008	23.383	23.7277	23.6641	24.7728	23.2934	23.1685	23.571	23.2191	23.6832	23.4115	22.7242	23.0187	23.1847	23.9413	23.3486	23.5776	24.2079	23.4927	23.0056	23.634	23.8806	23.2851	22.9604	23.0613	23.6037	22.275	22.9473	22.5392	23.1529	22.9818	23.6707	23.8461	23.181	23.4101	24.1833	22.9304		75	37	37	0.576678	0.425454	0.174304	0.520616	0.231393
Q92598	Heat shock protein 105 kDa OS=Homo sapiens OX=9606 GN=HSPH1 PE=1 SV=1	21.6642	21.4375	20.9719	22.1943	21.0081	20.6842	21.9197	21.0508	20.9416	21.8319	21.2633	21.5756	21.4698	21.3559	21.9211	21.1399	22.5605	20.8851	21.5997	21.3416	21.4236	21.3593	21.3048	21.3166	20.4974	21.5026	22.0293	21.5311	20.6709	20.8387	21.2136	21.0898	21.7384	22.2201	21.2347	20.9981	21.7501	21.6626	21.0911		48	37	33	0.301125	0.658738	0.100143	2.08699	0.538195
O94973	AP-2 complex subunit alpha-2 OS=Homo sapiens OX=9606 GN=AP2A2 PE=1 SV=2	21.1569	20.2313	21.1018	20.1322	20.1924	20.7774	19.8502	20.4677	20.4307	20.4621	22.2591	20.8019	20.9366	20.1152	20.7811	19.6188	20.6017	19.4894	20.5318	20.9993	20.3751	21.2123	21.4331	21.0385	20.1701	20.4576	20.4894	21.1371	20.9246	20.2277	21.2114	20.8401	20.1625	20.9642	21.1831	20.2607	21.2093	21.2162	20.9924		49	34	25	0.908658	0.247305	-0.269186	0.182715	0.127979
P04275	von Willebrand factor OS=Homo sapiens OX=9606 GN=VWF PE=1 SV=4	22.0401	22.8949	19.4232	17.8117	21.3412	20.3829	21.9835	20.9808	21.8817	21.0315	22.3407	20.3907	19.2109	20.5525	21.3828	22.1779	21.053	19.5787	20.4558	20.5002	19.1352	21.2562	20.7199	20.929	20.5988	20.6016	19.2472	19.5224	19.9743	19.9597	20.4134	21.4315	21.2555	19.0818	19.5273	22.379	19.2494	22.5663	20.4024		26	54	54	0.617865	0.399808	0.43647	0.125422	-0.184393
P35241	Radixin OS=Homo sapiens OX=9606 GN=RDX PE=1 SV=1	21.2354	21.5351	21.266	21.138	20.7703	24.1894	20.3483	20.9455	20.7826	21.1302	20.813	21.6455	22.0442	21.7396	21.3867	21.134	21.9043	19.9295	22.6614	20.3529	21.9349	21.7418	21.4632	21.9112	21.521	21.3116	21.6562	21.7518	26.2949	21.4135	20.6959	21.3315	21.027	21.184	20.8353	21.2372	21.0785	20.3151	21.3643		50	32	19	0.302117	0.657557	-0.234988	0.917023	-0.646487
Q8WUM4	Programmed cell death 6-interacting protein OS=Homo sapiens OX=9606 GN=PDCD6IP PE=1 SV=1	23.8868	22.8479	20.7953	19.4558	21.9874	20.6663	21.9594	22.3965	21.3377	21.262	24.2246	22.8871	22.4054	21.9448	22.3876	22.0424	22.5008	21.2607	22.1991	22.0273	20.9186	23.2714	22.1225	22.5756	20.3742	23.8128	22.4074	22.3378	21.3911	21.9295	22.3404	22.6574	23.0295	22.5299	21.6819	23.6584	21.1656	23.6166	22.3985		57	42	42	0.449561	0.521555	-0.303575	0.270931	0.310241
P41252	Isoleucine--tRNA ligase. cytoplasmic OS=Homo sapiens OX=9606 GN=IARS PE=1 SV=2	22.6579	21.3091	21.0268	21.6726	22.5098	20.5049	21.9473	22.7668	21.9847	21.9255	21.9575	21.0883	21.3807	21.1026	21.2546	20.9634	22.7791	22.732	21.8861	21.7687	21.7522	20.9228	21.3494	21.0805	21.0523	20.9701	21.4471	21.5616	20.8371	21.8903	21.117	21.0054	20.9575	20.9604	22.1086	22.5477	21.4201	21.9084	21.1251	Acetyl [N-Term]	43	44	44	1.34453	0.118512	0.391785	0.482465	0.306246
P55265	Double-stranded RNA-specific adenosine deaminase OS=Homo sapiens OX=9606 GN=ADAR PE=1 SV=4	19.9857	21.1349	21.0597	19.6915	20.6789	20.9296	20.3573	21.1966	20.9092	22.217	20.7532	21.5097	21.5048	20.8063	20.6458	19.5225	21.3161	20.1356	21.9398	21.4869	21.3963	22.2068	21.1379	21.1062	21.6746	20.1083	23.0437	21.1495	20.47	21.0011	22.0705	21.2838	20.2372	21.5691	22.2232	20.7839	21.3972	21.235	21.0753		43	42	42	1.19616	0.151222	-0.435652	0.22825	-0.17666
P30153	Serine/threonine-protein phosphatase 2A 65 kDa regulatory subunit A alpha isoform OS=Homo sapiens OX=9606 GN=PPP2R1A PE=1 SV=4	22.2064	21.687	22.9106	22.3235	22.6002	22.401	22.2939	22.0065	21.2857	22.3617	22.0974	22.543	22.8472	21.7357	22.9479	21.8712	22.6607	22.4074	22.9562	21.8133	23.2893	22.0335	22.9749	22.0585	23.335	22.1584	21.8459	23.0469	22.5127	21.754	21.4707	22.476	22.7285	22.732	23.2643	22.6887	22.835	21.5063	23.1257		63	27	19	0.676542	0.362187	-0.219868	0.0385154	0.0231968
Q14240	Eukaryotic initiation factor 4A-II OS=Homo sapiens OX=9606 GN=EIF4A2 PE=1 SV=2	22.7061	22.9915	22.5875	24.3638	22.4413	23.6841	23.2049	22.3123	23.0301	23.2384	22.783	21.8874	21.9286	21.8302	22.2422	22.5407	23.2718	22.6955	22.9195	23.178	23.1841	21.5755	22.6847	22.8341	23.6223	23.1377	23.4624	21.3429	22.8738	23.063	23.5521	22.63	22.268	24.4958	22.9174	21.7574	23.2122	22.1579	22.9296		72	28	13	0.0566098	0.930131	-0.0345232	0.199571	0.1396
Q9C0C2	182 kDa tankyrase-1-binding protein OS=Homo sapiens OX=9606 GN=TNKS1BP1 PE=1 SV=4	20.6445	21.1138	21.5195	19.8179	21.3218	21.3396	21.795	19.7042	19.7854	21.2092	20.976	20.4848	22.0945	22.0457	21.1497	20.4782	20.9219	21.2115	20.5722	20.4334	20.5499	21.5877	21.1182	21.17	21.3992	21.5771	20.7865	20.6378	21.1875	20.6239	20.7063	21.1226	21.2584	20.9625	20.8893	21.8173	20.6307	22.2063	21.5776		39	48	48	0.584965	0.419884	-0.216906	0.107928	0.0907634
P30740	Leukocyte elastase inhibitor OS=Homo sapiens OX=9606 GN=SERPINB1 PE=1 SV=1	23.9138	23.8361	23.6228	23.9563	24.9118	24.4283	24.4473	24.1041	24.1132	24.7347	24.0147	24.6526	25.4771	24.8799	23.2358	24.5957	23.5856	24.6661	23.947	23.9667	24.1064	25.2034	25.1876	23.8203	25.4247	25.1622	24.2605	25.3615	23.4212	24.7986	23.2818	24.5356	24.1284	23.7357	23.8111	24.2772	24.3621	24.1552	23.9142	Acetyl [N-Term]	66	26	25	0.245944	0.717526	-0.111198	0.258475	-0.150651
P02790	Hemopexin OS=Homo sapiens OX=9606 GN=HPX PE=1 SV=2	25.0945	24.6101	23.677	22.8071	24.2732	24.2922	25.9504	26.4277	24.9734	23.8759	25.2579	24.2459	24.2312	25.6842	25.2782	23.8538	24.3028	24.3205	24.4198	24.3537	22.0852	24.4982	22.9266	24.4644	23.4777	22.8829	22.5441	23.1	22.6648	23.5063	22.8692	23.314	24.1875	22.2859	22.6795	24.3235	21.7182	24.791	23.1694		56	22	22	4.77974	0.000255814	1.36027	0.122366	0.123211
P07195	L-lactate dehydrogenase B chain OS=Homo sapiens OX=9606 GN=LDHB PE=1 SV=2	25.9591	25.2429	24.6801	26.032	25.4018	25.2488	25.2439	25.0268	25.4817	25.3568	25.2193	25.8558	26.3596	26.789	25.3888	25.041	25.5542	25.7803	25.3922	26.0271	23.8185	25.9519	25.8767	24.9315	27.1423	25.5932	25.7172	26.9552	24.712	25.5741	26.2989	25.5352	25.8362	25.569	26.1027	25.9358	27.5688	24.8761	26.3354		68	27	25	0.5633	0.434521	-0.252829	1.25849	0.426604
P49368	T-complex protein 1 subunit gamma OS=Homo sapiens OX=9606 GN=CCT3 PE=1 SV=4	22.7969	23.0651	22.8375	23.5252	23.4531	23.478	23.6473	23.2927	23.1595	23.5472	23.2645	23.4331	23.3128	22.8807	23.1048	23.1575	24.0642	22.9641	23.45	23.416	23.631	23.1825	23.9387	23.7681	23.1501	23.2334	22.9713	23.6314	22.3834	23.2316	22.9051	23.3115	23.2533	23.5256	24.173	23.1523	23.8514	23.7981	23.2633	Acetyl [N-Term]	64	31	31	0.366967	0.593559	-0.0945932	0.260063	0.0861689
P36871	Phosphoglucomutase-1 OS=Homo sapiens OX=9606 GN=PGM1 PE=1 SV=3	23.2167	22.8543	24.3841	23.334	23.1224	23.4192	23.4875	23.3994	23.4728	23.0926	23.6884	22.8899	22.7064	22.9043	22.8091	22.7068	23.1725	23.2376	22.6625	25.0695	22.9498	22.6798	22.517	22.3646	23.1049	23.2213	22.4921	21.816	23.5485	24.0219	23.2543	22.7159	22.6767	23.165	22.1166	22.4351	23.0327	22.322	23.1771		66	34	34	1.83833	0.0513781	0.459868	0.258978	0.162752
P00387	NADH-cytochrome b5 reductase 3 OS=Homo sapiens OX=9606 GN=CYB5R3 PE=1 SV=3	24.4851	24.7356	24.533	24.2295	24.0722	25.3566	24.5318	23.3973	24.9125	24.5411	24.5124	23.9481	23.2123	24.3233	24.2081	25.3233	24.7462	24.3624	23.9463	23.8673	24.178	24.1188	24.225	24.4123	24.0833	24.2458	23.5654	23.3157	24.1179	23.7732	24.5904	23.8079	24.1803	23.9828	24.0552	23.9244	23.3519	23.9548	23.9252		75	20	20	1.85389	0.0500614	0.372287	0.0678347	-0.0463036
O75874	Isocitrate dehydrogenase [NADP] cytoplasmic OS=Homo sapiens OX=9606 GN=IDH1 PE=1 SV=2	23.4096	22.8982	24.0098	24.3612	23.2648	22.4948	22.3882	22.6275	22.5317	23.5196	23.3573	24.9118	23.755	22.5621	22.8789	23.0292	23.5772	22.9499	23.1743	22.4281	23.4613	23.231	24.0594	22.4398	24.1768	25.4656	23.6467	24.8164	24.0739	24.8274	23.6215	23.7965	23.6502	25.599	23.9736	23.5464	24.7261	21.8752	23.2352		64	26	24	1.97963	0.0401167	-0.699968	0.307149	0.216728
Q13838	Spliceosome RNA helicase DDX39B OS=Homo sapiens OX=9606 GN=DDX39B PE=1 SV=1	21.7707	22.9945	22.7198	22.0804	21.2335	22.5529	22.1664	22.5189	22.356	22.1351	21.4799	21.8779	22.7032	22.0275	23.1073	22.1764	21.2428	21.6937	22.8078	22.4652	22.6859	22.6476	22.5021	23.3164	23.8596	22.6178	24.0262	22.6678	22.524	22.3344	22.1196	23.4104	21.9411	22.2981	23.4867	21.4122	23.7273	21.974	21.7851		58	24	9	1.65249	0.0698513	-0.49642	1.18222	-0.447197
P36776	Lon protease homolog. mitochondrial OS=Homo sapiens OX=9606 GN=LONP1 PE=1 SV=2	21.1814	20.8648	21.2711	19.134	20.4475	20.0767	19.8887	20.9506	20.5655	20.7131	20.6485	22.1216	21.9268	19.3908	21.2034	20.2997	22.5305	19.3194	21.6507	22.0015	20.9529	20.7022	21.3508	20.6655	20.6354	20.5839	21.7713	21.9097	20.4385	21.0837	22.8396	21.2522	21.5223	21.9258	22.8411	21.5863	22.4562	20.8931	21.5248		51	35	35	1.47806	0.0937769	-0.608346	0.137321	-0.155471
P01833	Polymeric immunoglobulin receptor OS=Homo sapiens OX=9606 GN=PIGR PE=1 SV=4	23.4046	22.4177	24.5113	19.5462	21.1192	18.9287	20.2355	22.6944	21.5743	21.4598	24.3926	25.8839	22.0361	19.7327	20.9357	20.8665	22.0842	23.7485	19.5445	19.5651	18.3748	18.1179	25.1572	18.0685	20.3346	24.7933	24.7186	20.2555	23.7302	22.1363	20.2044	19.0358	19.2491	22.205	21.618	24.0435	19.1319	23.0036	21.0083		51	32	32	0.251783	0.711141	0.40846	0.175318	0.386629
P22102	Trifunctional purine biosynthetic protein adenosine-3 OS=Homo sapiens OX=9606 GN=GART PE=1 SV=1	21.7334	21.6002	21.2043	21.5945	22.1543	22.1444	21.9289	22.7109	21.5429	21.6937	21.9487	21.8775	22.1322	22.3857	23.0097	21.8744	22.3832	21.8284	21.8665	22.6596	23.1032	22.6908	23.2568	22.4995	22.329	21.6608	22.8829	23.14	20.7812	22.3452	21.6483	22.3914	21.644	21.6458	22.2916	21.5187	22.5154	21.6602	22.4294		50	39	39	0.643694	0.38404	-0.21971	0.420863	0.18037
Q13724	Mannosyl-oligosaccharide glucosidase OS=Homo sapiens OX=9606 GN=MOGS PE=1 SV=5	21.1589	21.4119	21.5141	21.5231	21.2645	21.3922	21.5222	21.5082	21.0305	21.7287	22.4788	22.299	21.6732	19.6564	21.2121	22.5569	20.9811	21.5416	22.134	22.5818	21.7436	21.6597	23.4825	21.0821	21.6968	22.9479	21.2797	20.4336	20.213	23.0534	23.3029	20.3588	20.5265	22.6577	20.8842	22.6356	21.0795	20.1832	21.184		61	35	35	0.0523913	0.935193	-0.0417702	0.115581	-0.0927629
Q03252	Lamin-B2 OS=Homo sapiens OX=9606 GN=LMNB2 PE=1 SV=4	22.7553	23.1052	22.2012	21.8735	23.4448	22.5377	22.5117	21.7011	22.4515	22.9878	23.2133	22.9947	23.2861	21.9411	22.8709	22.6886	22.8687	22.4746	23.4368	21.7278	23.3026	22.2269	22.6756	23.1403	22.7163	22.5266	23.2306	23.2937	22.4678	24.0788	23.2202	22.4509	22.6479	22.7634	22.6556	22.4971	23.0332	23.2563	22.9336		55	44	39	0.887522	0.255843	-0.247302	0.356572	-0.196044
Q13501	Sequestosome-1 OS=Homo sapiens OX=9606 GN=SQSTM1 PE=1 SV=1	18.861	17.2031	20.5527	22.6528	21.9317	20.4027	17.8259	19.2725	20.9941	18.3468	20.574	20.066	19.9265	19.4155	18.879	19.2698	20.567	19.4477	18.9896	18.5395	20.8138	19.6666	20.5156	19.0658	20.8299	20.1335	19.7357	19.7474	21.355	22.4109	17.7565	20.1216	19.5284	26.0567	20.2005	19.3521	19.8493	18.3276	20.6767		69	17	16	0.689793	0.353819	-0.637443	0.183163	-0.276715
O43795	Unconventional myosin-Ib OS=Homo sapiens OX=9606 GN=MYO1B PE=1 SV=3	19.9736	20.5404	21.0037	16.3877	19.6347	19.5839	19.1985	19.5566	18.3011	18.2675	19.9094	21.557	20.9898	19.8896	19.1347	19.4459	19.6576	19.0638	19.5403	20.3787	19.6275	21.2701	20.4538	18.7649	21.0278	21.177	21.1669	18.8889	20.1232	19.1718	20.0837	20.8094	18.0951	19.7475	18.5694	19.5657	17.9879	18.93	20.3759		41	40	35	0.214524	0.748454	-0.180144	0.402407	-0.44239
Q92841	Probable ATP-dependent RNA helicase DDX17 OS=Homo sapiens OX=9606 GN=DDX17 PE=1 SV=2	22.1981	22.8174	22.7263	22.472	22.7396	22.4356	21.9542	21.0636	21.7655	23.0025	22.544	22.039	22.5264	21.5131	23.0114	22.5614	22.2537	23.0357	22.9222	21.2522	22.6628	21.8586	22.5392	22.4146	23.1557	22.849	23.5395	23.2975	23.4463	23.3114	23.1072	22.9511	22.8961	22.828	23.1559	22.6215	22.5738	21.8751	22.833		57	42	29	2.22974	0.0255164	-0.496016	0.141938	-0.0975121
Q16531	DNA damage-binding protein 1 OS=Homo sapiens OX=9606 GN=DDB1 PE=1 SV=1	21.3591	21.6378	21.8225	21.9448	21.52	21.6014	21.8534	21.3064	21.9781	22.0725	21.6298	21.6226	21.6996	21.5261	21.8181	21.4925	21.9718	21.4263	21.657	21.6714	22.006	21.4074	21.7347	21.4047	21.6075	21.9632	21.7761	22.0755	21.2272	21.6819	21.9178	21.3046	21.3055	22.0311	21.8491	21.6752	21.8495	21.8325	21.5293		41	41	41	0.0622404	0.922751	-0.0130745	0.392536	0.0827865
Q3LXA3	Triokinase/FMN cyclase OS=Homo sapiens OX=9606 GN=TKFC PE=1 SV=2	20.752	21.3871	21.7793	21.7328	20.9849	21.0253	20.7918	20.1508	21.041	21.5333	21.3283	21.3908	20.9893	20.7802	21.0212	20.8575	20.6864	21.1484	20.5739	20.5959	22.2798	20.151	20.9296	19.5593	21.7905	22.5926	21.5072	22.622	21.6284	19.3737	20.5896	21.4929	21.0672	22.0039	20.7084	21.5528	21.8092	20.229	20.9026		63	26	26	0.338212	0.62195	-0.171948	0.202064	0.0926188
O00429	Dynamin-1-like protein OS=Homo sapiens OX=9606 GN=DNM1L PE=1 SV=2	20.9833	20.5502	20.6256	21.2327	21.0695	21.4322	21.1393	21.2658	20.0831	21.3151	20.8036	20.9004	21.4015	21.0114	20.8532	21.087	22.2952	21.423	22.2744	22.0754	21.0444	21.7076	21.5817	21.6056	21.9555	20.4037	21.2391	21.7661	20.4238	21.2287	21.7478	21.6216	21.1762	21.8453	22.1764	21.6152	21.56	21.273	21.9308	Acetyl [N-Term]	64	36	36	0.996033	0.21181	-0.277466	0.334754	0.187978
P43304	Glycerol-3-phosphate dehydrogenase. mitochondrial OS=Homo sapiens OX=9606 GN=GPD2 PE=1 SV=3	20.99	20.4921	20.9185	20.3154	19.383	20.6009	19.8675	19.9265	19.4706	20.0707	22.3523	20.3226	21.1434	20.0287	22.6364	19.04	19.5947	19.6108	22.9234	19.4329	22.8143	23.7367	19.9876	20.8379	23.7311	20.2042	21.4687	25.2476	22.1939	21.2815	20.1932	22.3771	20.3407	23.5173	22.173	21.0963	21.9259	20.7004	21.2758		64	39	39	2.77341	0.0104915	-1.39151	0.0288455	0.041585
Q12905	Interleukin enhancer-binding factor 2 OS=Homo sapiens OX=9606 GN=ILF2 PE=1 SV=2	22.8717	23.281	23.1687	23.431	22.8231	23.3882	23.5786	22.6994	23.2527	23.3424	22.9459	22.5898	22.8098	23.1358	23.8323	23.686	23.3705	23.4589	23.4291	23.4499	24.053	23.0247	23.7908	23.6629	23.9732	23.5146	24.3396	23.6879	23.6025	23.2499	24.0107	23.7823	23.9563	23.4771	23.8536	23.0014	24.0286	23.1366	23.712		86	22	22	3.47855	0.00314347	-0.449472	0.286826	0.102451
P47897	Glutamine--tRNA ligase OS=Homo sapiens OX=9606 GN=QARS PE=1 SV=1	20.3692	20.6507	21.078	21.1134	20.7071	20.9524	21.076	20.9445	20.5585	21.0757	20.6408	21.2125	20.8693	20.265	21.3456	20.6511	20.5313	20.9446	20.6746	21.1581	21.1193	20.6781	21.0551	20.7169	21.614	21.1992	21.6287	21.4189	21.3598	20.3199	20.8612	20.4368	21.0658	21.8625	22.0736	21.2467	21.1467	21.1895	20.7533		55	35	34	1.73646	0.0597494	-0.303595	0.320464	0.0973711
P05107	Integrin beta-2 OS=Homo sapiens OX=9606 GN=ITGB2 PE=1 SV=2	21.5425	21.2593	21.4437	22.2833	23.8966	22.1851	24.7917	23.6307	22.6016	21.8963	20.7352	22.0556	22.365	24.1001	20.2559	22.7076	20.9089	22.4705	22.9873	23.648	20.3507	24.4061	21.7275	24.1446	21.4702	21.5424	21.2807	20.8318	19.9711	22.5666	21.4061	22.138	21.656	21.1682	21.1065	21.7974	20.3325	25.0207	20.7402		47	31	30	0.838438	0.27703	0.616809	0.245925	-0.31976
P61764	Syntaxin-binding protein 1 OS=Homo sapiens OX=9606 GN=STXBP1 PE=1 SV=1	24.5458	23.9301	23.2466	24.1492	23.0801	23.0658	23.8822	26.8334	24.7462	23.0698	22.3874	23.6787	23.9932	23.9762	23.3986	22.4317	22.3774	23.2394	24.8985	23.552	23.1032	23.865	22.9874	25.0458	24.3661	21.3496	23.1509	22.0227	21.912	23.0017	21.7175	23.2207	23.4619	22.8862	22.5166	25.0081	21.8387	23.9384	25.1245		63	28	28	0.877673	0.260098	0.539	0.60339	-0.547187
P21399	Cytoplasmic aconitate hydratase OS=Homo sapiens OX=9606 GN=ACO1 PE=1 SV=3	22.3321	21.7082	22.6588	21.4333	21.6999	21.3614	21.1447	21.7669	21.9187	22.5731	22.156	21.872	22.099	21.9559	21.4307	21.5701	21.8453	22.101	21.5556	23.1027	22.2264	21.6384	21.9743	21.547	21.9736	22.2974	21.0814	20.9453	22.1238	21.8419	23.0191	21.3053	21.2872	20.7818	21.2144	21.5095	21.7654	21.6349	22.4414		50	32	32	0.610901	0.403658	0.198035	0.374342	0.179778
P50991	T-complex protein 1 subunit delta OS=Homo sapiens OX=9606 GN=CCT4 PE=1 SV=4	23.0463	23.1141	22.8063	23.6198	23.5985	23.6587	24.1699	23.1365	23.0441	23.5381	23.1714	23.3204	23.3398	22.7858	23.0481	23.3398	24.1601	22.9969	23.4295	22.9235	23.7818	22.8087	23.9467	23.8105	23.3202	23.317	22.7993	23.7829	21.9796	23.1016	22.998	23.3046	23.5345	23.6748	24.1223	23.2091	23.9232	23.7299	23.225		63	33	32	0.215225	0.747769	-0.075477	0.152734	0.0695198
P27816	Microtubule-associated protein 4 OS=Homo sapiens OX=9606 GN=MAP4 PE=1 SV=3	22.913	22.843	22.8808	23.0047	23.0826	23.4756	22.3957	21.7219	22.7512	23.2059	22.5625	21.7524	23.3087	23.0663	23.0382	22.6621	22.8023	23.0951	22.2919	21.7367	23.5655	21.9606	22.6863	22.6993	22.7519	22.2322	22.8871	22.0189	22.1531	22.9637	22.4826	23.1369	22.9341	23.2258	22.8029	22.7265	22.4123	21.2247	23.1642		46	42	42	0.241638	0.721212	0.0964445	0.152401	-0.0913106
P02649	Apolipoprotein E OS=Homo sapiens OX=9606 GN=APOE PE=1 SV=1	24.4213	23.6843	22.6834	23.5193	23.9475	22.4431	26.6246	26.2242	22.5228	24.1688	24.4438	22.5705	22.7656	22.4759	24.0231	23.4577	23.3512	22.6	24.4447	25.6865	22.9744	23.5019	23.0371	23.9011	23.0208	25.1012	24.0604	23.4965	22.8646	24.7137	24.446	22.2346	24.1633	23.3735	22.4766	24.519	21.8735	25.5997	22.5492		82	33	33	0.271221	0.689395	0.228856	0.322602	0.414746
P35222	Catenin beta-1 OS=Homo sapiens OX=9606 GN=CTNNB1 PE=1 SV=1	20.0756	21.4874	21.9124	21.1869	19.3053	21.2114	20.5899	20.8067	22.4268	20.1477	19.6759	22.1623	21.9185	21.3913	21.125	20.4245	20.2208	19.8345	22.2898	21.2165	21.301	21.2608	21.4716	21.4345	21.5285	20.9392	21.8067	22.5032	23.2131	21.1955	21.0799	21.4506	20.282	21.3546	21.4763	21.3128	20.2017	21.2763	21.5397		52	30	24	0.992868	0.212931	-0.431003	0.858198	-0.615885
P48681	Nestin OS=Homo sapiens OX=9606 GN=NES PE=1 SV=2	21.8648	22.3062	21.3536	21.6607	22.1496	22.3089	21.3678	20.9454	22.1094	21.8427	21.286	20.8978	21.3702	20.1788	21.5495	22.3099	20.8604	21.6369	21.4096	20.3866	21.9078	21.3795	22.0333	22.4113	21.7751	21.9072	22.31	20.4192	22.4056	22.0493	22.8908	22.9557	23.1403	21.1352	21.3042	23.0837	21.0311	21.3568	22.4868		38	49	49	1.57015	0.0800645	-0.509356	1.47816	-0.576787
P28331	NADH-ubiquinone oxidoreductase 75 kDa subunit. mitochondrial OS=Homo sapiens OX=9606 GN=NDUFS1 PE=1 SV=3	20.8227	21.294	20.206	21.0483	20.3029	19.482	20.3737	20.58	20.8563	21.5127	20.8086	21.3696	19.7508	20.52	20.6378	21.2242	21.249	20.9058	20.2065	19.952	19.9116	20.6639	22.0185	20.2861	21.4565	21.665	20.4244	21.7456	20.389	20.8064	21.5812	20.5909	20.9531	20.8076	20.9713	21.8075	20.681	20.6123	22.0082		56	32	32	1.19083	0.152141	-0.364858	0.953243	0.402754
P05091	Aldehyde dehydrogenase. mitochondrial OS=Homo sapiens OX=9606 GN=ALDH2 PE=1 SV=2	25.8482	25.2959	24.6618	24.0315	23.3782	21.8314	22.3436	23.1258	24.0438	23.8769	24.216	26.0448	23.6058	22.4462	23.9086	24.0158	23.33	23.2325	23.4803	22.8048	22.9935	23.2256	23.7391	22.438	23.4155	24.715	23.7961	25.6551	24.5978	24.8035	23.6509	23.1194	23.6969	25.5476	24.5392	25.1117	23.7185	23.2774	24.1564		68	29	25	0.32875	0.631357	-0.23428	0.0813475	0.110316
P45974	Ubiquitin carboxyl-terminal hydrolase 5 OS=Homo sapiens OX=9606 GN=USP5 PE=1 SV=2	21.3665	21.7661	21.0394	21.1082	22.1271	21.884	23.8421	22.3764	21.1472	21.8244	22.0147	22.476	23.098	23.4342	21.796	21.9684	21.5554	21.9122	22.7494	23.3769	22.2847	24.0018	21.9955	22.8021	22.9113	21.9152	22.0998	22.7779	20.594	21.415	20.8781	22.467	21.7536	21.4434	22.1051	22.1933	21.7956	23.5566	22.6741		50	33	32	0.0701068	0.912031	-0.049731	0.266523	0.22871
O60814	Histone H2B type 1-K OS=Homo sapiens OX=9606 GN=HIST1H2BK PE=1 SV=3	20.6208	21.233	21.566	21.8322	22.2789	20.0727	22.4193	19.6587	21.528	21.2365	21.5095	20.1443	20.3633	22.3468	20.5212	21.5232	21.355	22.4554	20.7931	20.5523	20.2809	21.7633	20.2777	21.4112	19.5731	21.5904	20.8075	19.2698	20.8324	21.0742	20.6128	19.7419	19.5634	20.5146	19.2052	19.8164	21.041	19.8093	19.6316		75	21	1	2.57428	0.0147808	0.841737	0.456323	0.361167
Q9Y6U3	Adseverin OS=Homo sapiens OX=9606 GN=SCIN PE=1 SV=4	20.0873	19.094	17.9608	19.5933	20.3226	16.8864	19.0273	20.8629	21.1512	17.9631	17.466	19.1835	20.6644	21.4315	22.6684	19.6463	23.4343	21.7344	18.72	20.6272	20.8288	22.3978	23.2568	20.6087	22.8271	20.5519	17.529	19.4873	18.3599	22.2595	21.1951	18.3403	22.782	19.9077	23.5528	22.0847	21.7184	21.6382	20.8859		58	32	32	1.33777	0.119923	-1.13754	0.519038	0.813659
P56192	Methionine--tRNA ligase. cytoplasmic OS=Homo sapiens OX=9606 GN=MARS PE=1 SV=2	19.6026	19.991	20.9165	19.868	20.6188	21.1233	20.4227	20.4232	19.3444	20.7221	20.7812	20.6092	20.3443	20.9977	21.837	20.4431	21.2985	21.0589	21.6658	20.4089	21.0552	21.2702	21.0913	20.879	21.2669	20.6855	21.7701	21.6706	20.4154	20.6475	20.1411	20.3292	20.7351	21.4091	21.7401	20.8771	20.7748	21.5289	20.3496		46	32	32	1.22866	0.14404	-0.357027	0.214461	0.150378
Q9UQ35	Serine/arginine repetitive matrix protein 2 OS=Homo sapiens OX=9606 GN=SRRM2 PE=1 SV=2	22.2125	21.0887	22.2063	22.0825	23.0502	21.5193	21.2174	20.4897	23.6166	21.4577	21.7972	20.2156	21.1596	21.2112	22.8651	21.4948	22.6472	23.1213	21.8113	20.122	22.2244	20.8034	21.5456	21.9219	21.8475	21.4068	21.4444	22.2021	26.3008	22.3857	22.9422	21.9	22.2525	21.3057	21.7686	21.2551	22.7198	21.1641	21.9413		19	37	37	0.415578	0.548787	-0.300785	0.0866835	-0.103571
Q13435	Splicing factor 3B subunit 2 OS=Homo sapiens OX=9606 GN=SF3B2 PE=1 SV=2	20.5056	21.3406	22.7058	22.0278	21.1027	21.8649	20.9428	21.329	21.0488	21.8976	21.1714	21.016	23.8657	21.934	23.7431	21.1486	21.1471	20.745	21.6672	21.0998	22.3519	22.4005	22.0033	22.6148	22.1518	21.4043	22.4783	22.1428	22.7045	21.1423	21.7264	21.2745	21.3549	22.7786	22.4441	21.5001	21.4578	20.822	21.9675		51	42	42	0.688316	0.354607	-0.317475	0.335934	-0.310473
Q9H4A4	Aminopeptidase B OS=Homo sapiens OX=9606 GN=RNPEP PE=1 SV=2	22.3402	22.1755	22.3981	22.0015	21.8599	22.3368	21.9253	22.1099	21.4885	21.8676	22.5218	22.2325	21.8894	21.6521	22.3876	22.0906	22.4469	22.464	22.3043	22.7091	22.5703	22.2747	22.3679	21.4488	21.959	23.0421	21.9638	22.5059	21.9069	22.3737	22.0683	21.7762	22.1108	22.3499	23.255	23.3973	23.4226	22.8628	22.2215		73	32	32	1.07105	0.187239	-0.254537	0.572251	0.159158
Q9Y3I0	tRNA-splicing ligase RtcB homolog OS=Homo sapiens OX=9606 GN=RTCB PE=1 SV=1	22.1196	22.4182	22.2737	22.5954	22.3741	22.8921	21.8176	21.656	22.2526	22.6061	22.1756	22.2371	21.8637	21.8842	22.1075	22.198	22.2187	22.8347	22.3631	22.1495	22.5652	21.9683	22.5422	21.8439	22.5093	22.6018	22.627	23.0218	22.3986	22.5829	22.8602	22.2316	22.4387	22.4876	22.8483	22.3854	22.9014	22.1788	22.4585		62	27	27	1.73359	0.0600529	-0.245566	0.0117099	-0.00498535
O60610	Protein diaphanous homolog 1 OS=Homo sapiens OX=9606 GN=DIAPH1 PE=1 SV=2	22.0007	21.2563	20.4308	20.3887	21.2508	20.4106	21.3512	21.5595	19.536	20.8116	23.0335	21.5497	21.2629	20.8096	20.6365	21.1404	21.6145	19.8755	20.6814	20.7223	21.4422	22.1684	21.7186	21.0172	21.0114	22.4288	21.8634	20.6655	19.9333	20.6938	20.5248	21.3766	21.2295	21.3828	21.0381	22.1196	20.4855	22.5284	20.8488		37	38	38	0.585464	0.419691	-0.272103	0.443611	0.326563
Q08J23	tRNA (cytosine(34)-C(5))-methyltransferase OS=Homo sapiens OX=9606 GN=NSUN2 PE=1 SV=2	22.1139	21.7094	21.5393	21.6182	22.6303	22.8062	22.5211	21.9703	22.5868	22.0828	21.7499	21.0039	21.6327	21.9396	21.7997	22.4608	21.748	21.94	21.1907	21.7057	21.9712	21.947	21.9515	21.7075	20.7153	21.9659	21.3319	21.0347	21.2965	21.8666	22.0751	21.3473	21.1664	21.9537	21.1885	20.9101	21.0024	21.5902	21.8928		53	35	35	2.13329	0.0303683	0.415652	0.499827	-0.220085
P13489	Ribonuclease inhibitor OS=Homo sapiens OX=9606 GN=RNH1 PE=1 SV=2	22.9361	23.2411	23.2574	22.0862	22.7097	23.4551	22.9157	23.0662	21.9383	22.73	23.0151	23.3286	23.5694	22.3981	22.8975	23.0913	22.7955	22.1066	23.253	23.2517	22.278	23.3762	23.3382	23.655	23.1108	22.851	22.7513	23.2957	23.4144	24.043	22.9162	23.479	22.5937	22.6818	23.2738	22.8698	23.1026	23.087	22.7511		75	22	22	0.761426	0.316234	-0.196208	0.795312	-0.295412
P51659	Peroxisomal multifunctional enzyme type 2 OS=Homo sapiens OX=9606 GN=HSD17B4 PE=1 SV=3	24.2792	24.1728	22.5659	22.8149	23.0904	22.2142	22.4661	22.7049	22.7322	22.5349	23.0451	24.3083	23.0122	22.6144	22.1296	23.221	23.953	22.9573	22.8346	22.7487	23.1366	22.3268	23.3444	22.2922	21.2954	24.0831	22.784	23.3028	22.8453	23.366	23.3508	22.8964	22.8677	23.7205	23.4943	23.7533	25.4978	22.0206	22.1845		45	27	27	0.0935909	0.882791	-0.0622494	0.169327	0.127622
P00491	Purine nucleoside phosphorylase OS=Homo sapiens OX=9606 GN=PNP PE=1 SV=2	22.5249	22.3007	22.8395	23.0929	22.7174	22.7699	21.7505	21.732	22.682	22.2611	20.5819	21.5505	22.4294	23.1373	23.2833	22.7835	23.0728	23.0938	22.0343	22.6359	22.4334	22.765	22.2497	21.6112	23.3871	22.5722	22.1281	21.9674	22.7258	22.0026	23.0109	23.074	23.5184	22.0382	22.6092	22.4593	23.2253	23.0005	22.3613		83	21	21	0.276845	0.683535	-0.122601	0.0266973	-0.0233454
P19012	Keratin. type I cytoskeletal 15 OS=Homo sapiens OX=9606 GN=KRT15 PE=1 SV=3	18.6403	21.3958	21.1957	18.3933	18.1053	19.7982	17.9875	18.5996	18.6148	18.5943	18.5833	18.1771	18.2274	18.0309	18.5938	18.2394	18.0613	18.4359	22.7687	18.1275	17.2414	19.0573	17.5136	18.1391	17.3415	16.7628	20.7564	17.0449	23.3758	21.3339	18.1168	17.2963	17.0972	17.408	16.7242	17.2131	17.3429	NaN	17.5124		66	35	15	0.812395	0.28884	0.746417	1.69001	-1.33099
Q99714	3-hydroxyacyl-CoA dehydrogenase type-2 OS=Homo sapiens OX=9606 GN=HSD17B10 PE=1 SV=3	23.6218	23.3964	23.6477	24.1024	23.2096	23.372	23.7037	22.9098	23.8878	23.3466	23.3801	23.7626	23.472	22.9631	23.3469	23.6093	24.0422	24.0493	23.1485	23.5894	23.1563	22.9369	23.5399	23.856	23.6773	24.0315	23.3248	24.3086	23.6289	23.9169	24.3613	23.5928	23.9127	23.8422	24.4222	23.6002	24.7713	24.7785	23.8581		90	15	15	1.7866	0.0556639	-0.341237	0.822287	0.222118
Q8WWI1	LIM domain only protein 7 OS=Homo sapiens OX=9606 GN=LMO7 PE=1 SV=3	21.712	21.8186	20.9999	19.5258	20.5562	20.7341	20.4552	20.4201	20.1284	21.4767	21.1154	22.0996	22.5016	20.3162	21.3152	20.744	21.2546	20.1591	21.3856	20.6426	22.0706	20.8659	21.3919	21.2623	22.3237	21.7742	21.5241	21.8469	20.7818	21.6735	21.8104	21.1512	21.6548	21.5363	21.765	21.0677	21.417	20.9444	21.5418		32	46	46	2.01807	0.0372119	-0.526884	0.133025	-0.116397
P46459	Vesicle-fusing ATPase OS=Homo sapiens OX=9606 GN=NSF PE=1 SV=3	21.1053	21.4507	21.3151	20.4195	21.3861	20.9392	20.974	21.7325	21.0476	21.7547	21.2834	22.1062	21.541	20.9205	21.3036	21.4006	21.6521	20.9704	21.6622	21.9923	23.0421	22.6147	22.6521	22.3068	22.1444	21.9176	21.8502	22.2316	21.3292	22.1494	22.221	21.9359	22.5397	22.0244	22.4492	22.4546	21.6321	21.979	23.2304		58	39	38	6.82316	0	-0.899756	0.144648	-0.0695629
P22695	Cytochrome b-c1 complex subunit 2. mitochondrial OS=Homo sapiens OX=9606 GN=UQCRC2 PE=1 SV=3	22.9667	22.6177	22.0837	23.0387	22.3283	23.0643	22.822	23.0033	22.8556	23.4432	22.7846	23.3177	22.71	22.3625	22.6355	22.8281	22.4306	23.3118	22.8622	23.0396	22.4758	22.9304	23.3875	23.0482	23.3977	23.4491	23.1663	23.9128	22.7599	23.4386	23.5735	23.0977	23.3992	22.9926	21.9908	23.5992	24.2609	23.411	23.7839		54	20	20	2.48383	0.0169479	-0.441791	0.760474	0.21707
P42166	Lamina-associated polypeptide 2. isoform alpha OS=Homo sapiens OX=9606 GN=TMPO PE=1 SV=2	20.5129	20.316	19.7208	20.7384	20.5293	19.6346	20.1716	19.2142	21.3249	20.59	20.9075	20.2995	19.5448	19.9359	20.1093	20.5787	21.6663	20.6499	20.6073	19.1635	20.0931	19.2572	19.6339	20.2754	19.461	18.4559	21.3735	20.0869	19.27	18.8555	19.099	20.2665	19.9183	20.2398	19.4128	19.2318	18.8653	20.8715	19.3772		58	31	17	2.12166	0.0310498	0.624214	0.430507	0.267948
P47712	Cytosolic phospholipase A2 OS=Homo sapiens OX=9606 GN=PLA2G4A PE=1 SV=2	20.4382	20.5949	20.416	19.4036	19.9355	20.8731	20.3313	22.7378	21.7752	19.1684	20.8907	23.2171	20.2498	20.9588	22.327	19.6879	20.9895	20.6301	20.4701	19.7495	21.1249	20.355	20.7197	19.7581	19.9009	20.0764	19.1384	23.8999	19.5226	20.764	17.2916	18.6787	22.9382	19.7973	22.422	22.2499	20.3017	21.7007	20.5959		47	29	29	0.139182	0.832589	0.150852	0.00856035	-0.0122048
P14780	Matrix metalloproteinase-9 OS=Homo sapiens OX=9606 GN=MMP9 PE=1 SV=3	20.3688	21.7496	19.363	19.1336	23.9287	23.2588	23.9411	21.658	20.3448	20.5462	21.119	21.925	22.2928	24.9989	21.5923	21.6975	21.0767	23.5083	21.7803	21.7122	16.7024	25.5566	19.4197	23.3032	20.1019	20.379	17.6516	21.163	19.3378	22.9507	20.1333	19.5633	23.3617	16.4047	20.7706	21.8325	18.4437	24.3898	19.4313		52	31	31	1.14374	0.164995	1.22627	0.0123453	0.0251782
P49419	Alpha-aminoadipic semialdehyde dehydrogenase OS=Homo sapiens OX=9606 GN=ALDH7A1 PE=1 SV=5	21.1527	21.6395	22.3806	23.6495	19.1663	21.3153	20.7852	19.7734	20.76	20.2602	20.6285	22.0484	20.5479	20.4458	21.7468	20.6547	20.8388	21.0574	20.1862	20.9359	21.4792	20.6566	20.6839	20.4545	20.663	22.9953	22.8497	22.4917	22.1187	20.6683	20.5812	21.798	21.7062	21.1385	22.0482	21.8628	22.4349	20.6714	21.2158		66	26	26	1.03216	0.199483	-0.502281	0.605582	0.517978
P14868	Aspartate--tRNA ligase. cytoplasmic OS=Homo sapiens OX=9606 GN=DARS PE=1 SV=2	23.0113	23.1926	23.1586	23.7262	23.3248	23.4658	23.5835	23.2745	23.2301	23.4849	23.0896	23.562	23.8932	23.1415	23.015	23.3272	24.1501	23.5121	23.5182	24.0314	24.7536	23.4845	24.042	22.9675	23.3216	23.6799	23.7507	24.1085	22.7532	23.7731	23.9033	23.6274	23.2152	23.9776	23.7765	23.2096	23.9853	23.1723	23.2756		72	35	35	0.792572	0.298896	-0.185228	0.317676	0.106366
O95782	AP-2 complex subunit alpha-1 OS=Homo sapiens OX=9606 GN=AP2A1 PE=1 SV=3	21.3059	21.227	20.165	20.2737	20.2033	21.1824	21.1242	22.2403	21.4623	21.736	20.8756	20.8284	20.6025	20.0667	18.3596	21.1053	20.0124	21.6277	21.9334	21.615	21.2739	20.9804	21.4313	21.7721	20.3178	20.4396	21.1974	19.878	18.5555	20.6504	19.6947	21.3722	20.394	21.3981	21.1061	21.5719	18.9855	20.8113	21.8419		54	40	31	0.267136	0.694073	0.177757	0.508011	-0.413211
Q9P2J5	Leucine--tRNA ligase. cytoplasmic OS=Homo sapiens OX=9606 GN=LARS PE=1 SV=2	20.632	20.4368	20.223	20.1432	20.5353	20.3934	20.6145	20.8996	20.2466	20.6698	21.3288	21.4778	20.4841	20.4886	20.8971	20.6044	22.3074	20.9207	21.0588	20.8303	22.7321	21.088	21.6774	22.6269	21.4413	22.0686	21.385	21.9656	19.718	22.0107	22.3262	21.9356	23.4845	21.6631	21.7865	22.9258	21.5405	21.7187	23.4114		38	37	37	5.39567	3.63636e-05	-1.21438	1.09221	0.394873
P54136	Arginine--tRNA ligase. cytoplasmic OS=Homo sapiens OX=9606 GN=RARS PE=1 SV=2	22.6074	23.5517	24.246	23.6152	23.0461	23.8164	23.5183	24.0197	23.8533	23.1104	22.7609	23.6766	23.8637	23.979	23.8314	22.8677	23.7155	23.181	23.7459	24.4115	23.587	24.1962	24.0328	24.0453	24.1791	23.3855	23.8489	24.1007	23.2341	23.862	23.4861	23.9959	23.0458	23.9933	23.9883	23.5736	23.8949	23.777	23.3176	Acetyl [N-Term]	61	39	39	0.790128	0.300122	-0.194583	0.355674	-0.176254
P62258	14-3-3 protein epsilon OS=Homo sapiens OX=9606 GN=YWHAE PE=1 SV=1	25.2618	25.1169	25.2099	25.3959	25.1763	25.0062	25.5291	24.9937	24.8234	25.4694	25.6378	25.4358	24.9935	25.5805	25.4056	24.9248	25.423	25.4662	24.9937	24.8049	25.5426	25.0986	25.3632	25.4419	24.906	25.3139	25.9577	25.8551	25.1878	25.7359	24.8763	25.1973	25.4921	25.3323	25.6282	25.1977	25.9702	25.1708	25.6518	Acetyl [N-Term]	73	22	19	1.23669	0.141584	-0.184399	3.58314	0.374425
P02730	Band 3 anion transport protein OS=Homo sapiens OX=9606 GN=SLC4A1 PE=1 SV=3	24.4843	22.9765	16.5576	16.9803	21.2679	NaN	22.6233	22.7364	20.6037	19.0099	24.9193	22.172	21.2837	21.0907	21.69	23.7299	21.5958	21.3633	20.6694	20.7739	19.6696	24.0228	21.4692	23.5717	20.8239	24.207	21.9038	22.7703	20.4571	20.7733	22.0445	22.5296	23.2193	20.3596	20.2727	23.6941	19.756	24.3709	21.7645		38	24	24	0.463211	0.51002	-0.586945	0.106895	0.290292
P00390	Glutathione reductase. mitochondrial OS=Homo sapiens OX=9606 GN=GSR PE=1 SV=2	22.276	22.389	22.3188	24.0886	22.6115	21.8656	21.5394	21.3129	21.6587	22.0697	21.7237	23.9833	22.7213	23.0019	22.5258	22.3149	24.8348	22.3047	22.2801	21.3601	22.0631	22.8018	23.0176	21.198	21.5818	22.4509	20.6064	24.2554	21.3591	22.6213	21.676	22.3752	22.4221	24.3243	23.2903	21.9263	22.5435	20.133	21.6847		72	24	24	0.322479	0.637972	0.23111	0.691008	0.53709
Q15437	Protein transport protein Sec23B OS=Homo sapiens OX=9606 GN=SEC23B PE=1 SV=2	20.1818	20.7468	21.9285	21.1751	19.8442	20.716	19.8305	21.5649	21.0162	20.3939	20.7039	21.7122	21.2789	19.1891	21.3221	20.5299	20.7293	20.9208	21.1337	21.0131	21.7393	20.2717	20.8107	19.469	20.7612	21.6403	20.2035	21.7102	21.6604	20.2535	20.9046	20.6423	21.2827	21.8717	21.572	22.2738	20.6631	21.1264	20.7251		65	31	28	0.524049	0.463269	-0.234058	0.520364	-0.321227
P61247	40S ribosomal protein S3a OS=Homo sapiens OX=9606 GN=RPS3A PE=1 SV=2	24.7068	24.8797	25.1881	25.8055	25.1029	25.0904	24.9124	24.3391	25.8808	25.0512	24.0206	24.5765	24.5246	25.5156	25.1802	25.4878	25.2528	25.553	24.8163	24.5403	25.1032	24.2867	25.1915	24.5466	25.3031	25.2306	24.8287	25.222	25.5738	25.4108	25.6966	25.6531	25.6087	24.7295	25.4005	24.5915	25.8767	24.4338	24.7973		65	24	24	0.318617	0.641011	-0.10955	0.0378614	-0.0239709
Q15019	Septin-2 OS=Homo sapiens OX=9606 GN=SEPT2 PE=1 SV=1	22.4911	23.0213	23.0409	22.4672	22.4377	22.9663	22.0315	22.1994	22.618	22.8367	22.4663	22.0314	22.4055	21.9698	22.5991	22.8265	22.5513	22.9416	22.2346	22.5926	23.5862	22.4195	23.1023	22.8589	23.3534	23.1827	23.2158	21.6701	23.1186	22.6728	22.8865	22.875	22.8388	22.1493	22.2784	23.022	22.3112	22.4207	23.3269		61	21	20	1.28929	0.129605	-0.268253	0.654302	-0.186298
P40926	Malate dehydrogenase. mitochondrial OS=Homo sapiens OX=9606 GN=MDH2 PE=1 SV=3	24.7245	24.3392	25.5554	24.6696	24.1856	24.9622	24.6538	24.9123	23.9304	24.8226	24.2883	25.0157	25.2844	24.2723	24.8183	24.6379	25.6696	25.1038	24.8426	24.4852	26.1495	24.3861	25.7991	24.4025	25.2979	25.015	25.063	25.7236	25.3365	24.368	25.9623	25.1613	25.1914	25.2717	25.8502	25.474	26.6263	24.5924	25.9899		70	26	26	2.76479	0.0106477	-0.591897	0.0641035	0.0360047
P48643	T-complex protein 1 subunit epsilon OS=Homo sapiens OX=9606 GN=CCT5 PE=1 SV=1	22.8387	22.8829	22.6709	23.2096	23.3479	23.3296	23.6612	23.3137	22.9817	23.4074	23.1103	23.4078	23.4136	22.5688	22.8485	23.186	23.8833	22.6307	23.4068	23.3058	23.8628	23.0708	24.0436	23.8826	23.2891	23.0864	22.7205	23.8269	22.3287	23.0854	22.661	23.1914	23.1248	23.9013	24.111	23.3666	23.7246	23.6172	22.8755		69	28	27	0.714543	0.340982	-0.186065	0.000332316	-0.000156595
P01859	Immunoglobulin heavy constant gamma 2 OS=Homo sapiens OX=9606 GN=IGHG2 PE=1 SV=2	25.1249	24.5467	23.4246	23.2159	24.7459	22.5634	25.4732	26.0419	24.8857	23.9648	25.0908	23.6694	23.1889	23.5786	23.3637	22.1026	22.7214	23.9368	24.8224	23.9719	20.3913	22.874	22.5589	24.6312	22.9621	22.5586	23.0203	21.7028	24.228	23.8453	22.8138	21.3128	22.8917	21.6553	21.5097	25.4814	21.9668	25.756	22.3016		51	19	6	2.2288	0.0255462	1.15528	0.0185644	-0.025644
O75390	Citrate synthase. mitochondrial OS=Homo sapiens OX=9606 GN=CS PE=1 SV=2	24.694	24.3584	25.0187	24.683	24.3241	24.2764	23.7968	24.0951	24.1535	24.3951	24.4683	24.9713	24.2487	24.786	24.3144	24.614	24.8369	24.4173	25.1326	24.4072	24.2745	25.1811	24.9654	24.242	24.2543	23.9695	24.2944	24.9068	24.6046	24.2953	24.4746	24.5628	24.4859	24.9456	25.173	24.2376	25.0891	24.6239	24.955		55	23	23	0.455883	0.516265	-0.10752	0.139297	0.0555102
P40121	Macrophage-capping protein OS=Homo sapiens OX=9606 GN=CAPG PE=1 SV=2	25.0421	24.3131	25.033	25.3109	24.4856	24.5549	24.2475	24.4203	24.6799	25.3252	23.8702	24.4481	24.7142	23.9111	23.3319	25.4498	23.742	24.8111	25.0065	23.1405	25.18	23.4868	25.0015	23.4973	24.3855	24.7553	23.9876	23.7261	24.5944	24.3807	24.1592	25.0866	24.0979	24.0764	23.8519	24.6386	23.7115	22.938	24.2972	Acetyl [N-Term]	67	19	19	0.81105	0.289304	0.289122	0.911971	-0.450541
Q9BUJ2	Heterogeneous nuclear ribonucleoprotein U-like protein 1 OS=Homo sapiens OX=9606 GN=HNRNPUL1 PE=1 SV=2	21.5558	22.2297	22.0056	20.9678	21.4529	21.8574	21.705	21.4467	21.9487	22.0847	20.8374	21.4114	22.0255	20.9871	22.094	21.8043	21.0177	21.562	22.6761	22.0192	21.5874	21.8987	21.5636	22.4381	22.7259	21.6475	22.9481	21.6323	22.2175	21.9355	22.5702	22.6548	21.7313	21.2238	22.2974	21.2933	22.8665	21.5302	22.0605		43	27	27	1.4561	0.097238	-0.358839	1.53813	-0.462003
P34897	Serine hydroxymethyltransferase. mitochondrial OS=Homo sapiens OX=9606 GN=SHMT2 PE=1 SV=3	22.5043	23.8478	24.1211	23.8492	23.2249	23.9379	23.8551	23.0876	23.9282	23.0235	23.6933	23.2647	23.4589	24.7237	23.4853	23.6529	23.7927	23.5687	23.593	23.0483	23.374	23.5915	23.2496	23.5298	23.5724	23.3074	23.6132	23.448	23.1004	23.0653	23.6491	24.1352	23.7938	22.8574	24.1819	23.3933	24.31	24.4019	22.8661		66	25	24	0.0840868	0.895273	0.0335693	0.232926	-0.122211
Q9Y6C2	EMILIN-1 OS=Homo sapiens OX=9606 GN=EMILIN1 PE=1 SV=3	22.584	24.0374	22.8737	22.196	21.9714	23.1413	23.2092	21.4077	23.1538	22.5865	22.3336	21.8188	20.8793	22.416	23.2032	23.8408	22.4381	22.8716	22.1498	20.9917	17.933	20.8063	20.9369	21.6051	21.2046	18.738	20.1398	19.1098	19.8091	19.2663	18.9044	20.2604	19.0453	18.1875	18.092	20.6284	17.7269	19.9869	20.49		38	32	32	9.90658	0	2.88042	0.194234	-0.18354
P62805	Histone H4 OS=Homo sapiens OX=9606 GN=HIST1H4A PE=1 SV=2	30.5354	30.9866	30.8235	31.2415	31.1655	30.3127	31.3043	30.1391	31.5459	31.0767	30.9786	30.1372	29.7129	31.4541	30.9135	31.3741	30.6925	31.4918	30.4247	30.8774	30.2756	30.3992	30.3929	30.4163	30.3004	30.8729	30.5552	30.0913	30.7361	30.5994	31.3637	30.7034	30.8863	29.6502	30.254	29.8269	30.8137	30.9002	30.2448		62	20	19	1.76377	0.0574527	0.370865	0.545646	0.25244
P35606	Coatomer subunit beta' OS=Homo sapiens OX=9606 GN=COPB2 PE=1 SV=2	22.0719	22.4093	22.5295	21.9789	22.2289	22.7338	22.005	22.5848	22.2638	22.4221	22.3508	23.0914	23.1588	21.733	21.9949	22.4972	22.4993	22.1495	22.8212	22.7308	22.7664	22.9411	23.0239	22.4694	22.9389	23.1789	22.3275	23.1275	22.4096	22.3853	22.8346	22.4357	22.3016	23.6158	22.8918	23.4656	22.3983	22.8284	22.5993		48	34	34	2.38457	0.0199491	-0.373541	1.16242	-0.305551
P61981	14-3-3 protein gamma OS=Homo sapiens OX=9606 GN=YWHAG PE=1 SV=2	23.5902	23.5525	24.3164	24.5389	24.1799	24.9111	24.3409	24.0478	23.9025	24.3932	23.6414	24.2836	24.9176	23.9412	23.8488	24.1705	24.578	24.2617	24.1746	24.1453	24.9637	23.8575	24.926	24.3693	24.4711	24.0493	24.3961	24.3661	24.3584	23.9908	24.3623	24.9679	24.6885	24.4011	24.6427	24.0728	24.3631	23.8076	25.3742		80	25	18	1.30069	0.127403	-0.256802	0.23915	-0.0993291
O60218	Aldo-keto reductase family 1 member B10 OS=Homo sapiens OX=9606 GN=AKR1B10 PE=1 SV=2	21.3228	22.2148	21.2098	26.3352	23.4447	23.2147	22.6288	21.3587	22.2951	22.9933	21.8971	21.0651	21.9295	25.5725	21.8131	21.3258	22.7897	22.1082	21.3546	21.0903	21.5558	25.1033	21.4402	21.7097	20.7836	21.0541	22.0315	24.1107	21.6492	25.0028	22.4955	22.0067	24.0695	27.2556	24.6646	21.0893	22.2669	22.1731	20.7138		77	22	22	0.24195	0.721068	-0.295261	0.497571	0.653751
P21397	Amine oxidase [flavin-containing] A OS=Homo sapiens OX=9606 GN=MAOA PE=1 SV=1	22.7014	22.1121	23.2541	20.4628	20.8621	19.3997	18.069	20.0567	20.299	19.3973	19.9816	24.8292	21.0802	21.9686	21.4619	19.3272	21.6476	21.5522	20.476	20.4183	18.6791	23.2123	22.2592	17.2033	21.7759	21.5485	20.6823	23.3614	22.4948	22.576	21.48	21.6036	21.9036	23.6137	22.7102	23.9829	23.982	21.046	22.0551		55	24	21	1.09452	0.179979	-0.935821	0.217338	0.372431
P00738	Haptoglobin OS=Homo sapiens OX=9606 GN=HP PE=1 SV=1	26.7981	26.8204	24.3768	22.496	27.4285	25.6743	28.3658	28.5781	26.2841	26.4707	27.2036	25.6588	26.0085	27.9425	27.5268	26.309	27.1965	26.3133	26.2153	26.2994	23.3314	26.6946	24.7255	25.338	26.0377	24.764	22.8747	24.5542	24.5999	25.9957	25.7718	24.9252	26.7484	23.4585	24.2641	26.3712	22.4666	26.7564	25.4373		60	27	18	2.88269	0.00876487	1.49228	0.0954875	0.159563
Q00839	Heterogeneous nuclear ribonucleoprotein U OS=Homo sapiens OX=9606 GN=HNRNPU PE=1 SV=6	24.1089	25.1257	24.7404	24.11	24.6296	24.6447	24.4219	24.6695	23.8927	24.8452	24.5192	24.3736	24.81	23.6372	25.0416	24.7496	24.5449	24.2823	25.1594	24.4311	24.7609	24.5855	24.829	24.8042	25.306	24.3011	25.9277	24.6088	24.2107	25.1429	24.9401	25.0755	24.4682	25.3162	25.429	24.5409	24.8754	24.0874	24.8377		36	26	26	1.51849	0.0874439	-0.307712	1.15432	-0.321172
P31948	Stress-induced-phosphoprotein 1 OS=Homo sapiens OX=9606 GN=STIP1 PE=1 SV=1	23.1229	23.0366	23.9578	23.7309	23.6451	23.4715	23.1286	23.012	23.0544	23.7812	23.2059	23.6974	24.0957	23.5598	24.0099	23.2813	24.5171	23.2802	23.5129	23.2855	23.8613	23.3447	23.5112	23.0418	24.1701	23.7888	23.7494	23.557	23.1314	23.8086	23.298	23.3642	23.6257	24.0891	23.6567	23.3201	24.2526	23.023	23.6716	Acetyl [N-Term]	65	38	38	0.254556	0.708177	-0.0735746	0.28256	0.122559
O95373	Importin-7 OS=Homo sapiens OX=9606 GN=IPO7 PE=1 SV=1	19.4474	20.5427	21.6546	21.3143	20.4937	22.0504	21.0913	20.9874	19.8341	20.8872	20.5104	21.7253	22.1123	20.4525	21.3512	20.6239	21.7285	20.3849	21.393	21.4622	21.5386	21.0882	21.8229	21.5007	20.6351	21.329	21.4864	21.9	20.6956	20.4185	20.7763	20.5389	20.9447	22.1694	21.6927	21.4548	21.357	19.9925	20.9371	Acetyl [N-Term]	38	30	29	0.37867	0.581443	-0.170197	0.164172	-0.135517
P54652	Heat shock-related 70 kDa protein 2 OS=Homo sapiens OX=9606 GN=HSPA2 PE=1 SV=1	18.8211	19.076	18.1633	19.3515	19.2647	19.785	19.7154	20.288	19.3773	17.1845	25.3095	19.5374	17.1153	18.4205	19.5603	20.409	18.6875	18.8441	19.2668	16.8875	18.158	18.9837	19.5009	19.6527	17.1691	20.0093	19.8036	18.9147	22.6621	19.9357	17.947	19.1573	20.8879	16.4568	16.8729	20.7036	16.1764	21.1015	17.783		56	33	20	0.148898	0.822021	0.207123	0.0486404	0.107814
P33991	DNA replication licensing factor MCM4 OS=Homo sapiens OX=9606 GN=MCM4 PE=1 SV=5	16.255	17.6562	18.0782	19.9189	18.7252	20.0113	18.3654	20.3458	18.3318	20.6951	19.2145	19.705	20.5438	19.2123	20.5525	19.4701	20.847	18.4485	21.5123	19.0466	22.2261	20.168	21.0566	20.6353	21.3854	18.9446	22.1809	20.394	24.267	20.8914	20.0876	21.6473	21.9384	21.0962	21.1615	19.0213	19.2091	20.3268	19.5774		57	37	37	3.09509	0.00630872	-1.50664	0.069906	-0.111854
P21281	V-type proton ATPase subunit B. brain isoform OS=Homo sapiens OX=9606 GN=ATP6V1B2 PE=1 SV=3	23.1986	22.6852	23.1486	23.6883	23.3421	22.7894	22.7031	22.5276	23.002	23.403	22.7599	22.8112	22.7926	22.377	21.4894	23.809	23.5329	23.4147	23.0613	22.6016	23.1491	22.458	23.1358	23.2227	22.792	22.8647	21.0349	22.632	23.0365	22.8631	23.0856	23.0447	23.7218	23.002	22.6048	23.1717	22.7096	22.6145	24.163		71	27	19	0.0959713	0.88083	0.0459991	0.183761	-0.110308
P17844	Probable ATP-dependent RNA helicase DDX5 OS=Homo sapiens OX=9606 GN=DDX5 PE=1 SV=1	24.0963	23.499	22.9513	22.9821	23.2982	22.7914	23.3594	23.2778	23.2264	23.4855	24.7724	22.6837	22.8906	23.2229	23.3436	23.4318	23.2675	23.0039	23.1938	23.0206	23.1893	22.997	23.4369	23.0757	23.2222	23.5248	23.5062	22.9131	23.4153	23.0051	23.572	23.5217	23.7846	23.222	23.3074	23.2229	23.3131	23.4919	23.3443		52	40	27	0.0939476	0.882533	-0.0293266	0.489221	0.211892
P50993	Sodium/potassium-transporting ATPase subunit alpha-2 OS=Homo sapiens OX=9606 GN=ATP1A2 PE=1 SV=1	NaN	17.5182	NaN	15.6979	NaN	NaN	NaN	NaN	17.9159	NaN	NaN	NaN	NaN	15.9345	NaN	NaN	NaN	NaN	NaN	NaN	21.4229	16.8261	18.2383	18.3561	19.9594	16.405	15.4217	17.5849	18.0075	18.2325	NaN	19.9699	20.0375	19.568	NaN	19.8251	16.3286	19.7647	22.0786		37	32	14	1.21934	0.146119	-1.94085	1.83872	-1.9008
P68431	Histone H3.1 OS=Homo sapiens OX=9606 GN=HIST1H3A PE=1 SV=2	18.9148	20.8927	23.4965	21.0873	18.2924	21.0093	20.2256	22.5362	22.6418	17.0972	18.4972	18.3801	21.9745	22.9166	23.834	19.0573	19.5772	17.2845	23.0042	20.2064	20.0871	23.2149	16.9265	22.7945	21.2399	17.0496	21.4636	19.1156	17.0104	18.8495	17.3165	21.283	19.4671	18.8309	21.981	17.9864	18.6063	18.67	19.6771		77	24	3	0.857805	0.269985	0.989964	1.0501	-1.61377
Q99613	Eukaryotic translation initiation factor 3 subunit C OS=Homo sapiens OX=9606 GN=EIF3C PE=1 SV=1	22.3105	21.7411	22.1146	21.8747	22.4174	22.446	21.3831	21.2481	21.8912	22.616	21.7252	22.5334	22.4157	21.3616	22.3888	22.0447	22.7282	22.0533	22.513	21.9057	21.8388	21.7463	22.0992	21.5364	23.0868	21.6267	22.4357	22.3176	22.288	21.4518	21.4993	21.6556	21.4161	22.7729	21.9787	22.4557	21.8009	21.3992	21.5796		42	33	33	0.44752	0.522993	0.139021	0.0214112	-0.0123882
P13611	Versican core protein OS=Homo sapiens OX=9606 GN=VCAN PE=1 SV=3	20.6849	21.9631	24.0444	23.4741	21.2455	24.1517	24.187	23.0162	23.882	23.0329	21.5692	21.1299	20.6332	23.1801	24.2834	24.3393	23.1745	23.8056	21.1393	22.9654	20.9138	21.7022	21.9267	23.3974	21.768	20.9608	22.0588	21.0259	22.5481	21.3152	20.5532	21.8728	21.8531	20.186	20.3964	22.1902	18.3971	22.9694	22.3136		11	29	29	2.6937	0.0119951	1.30304	0.0936713	0.149734
P08575	Receptor-type tyrosine-protein phosphatase C OS=Homo sapiens OX=9606 GN=PTPRC PE=1 SV=3	24.2361	23.5533	22.4956	22.1767	23.7288	23.3125	24.7524	25.0105	23.8798	23.7383	25.0833	23.6077	23.4571	23.5113	23.7766	24.0511	23.9902	23.0412	23.7842	23.5763	22.5202	23.9768	23.0647	23.465	23.2315	23.2686	22.8456	22.6269	20.9638	22.8599	23.0652	23.0615	23.668	22.4784	22.7495	24.9942	22.9751	24.5554	22.9988		32	37	37	1.72406	0.0610245	0.613462	0.0844827	0.0748695
P04899	Guanine nucleotide-binding protein G(i) subunit alpha-2 OS=Homo sapiens OX=9606 GN=GNAI2 PE=1 SV=3	22.9359	23.1832	22.1962	22.8366	23.189	22.7434	22.575	22.9893	23.0191	22.8072	22.5111	22.7792	22.8084	22.3603	21.9373	23.6174	21.4785	22.5364	22.9241	22.1989	22.653	23.0427	22.9943	23.4771	22.9513	21.6514	22.7296	20.7993	21.9381	22.3451	22.3992	23.3218	22.5715	22.6227	21.9379	22.5549	21.8067	22.7653	22.9781		68	22	13	0.47976	0.497122	0.179229	1.8714	-0.512746
Q96HE7	ERO1-like protein alpha OS=Homo sapiens OX=9606 GN=ERO1A PE=1 SV=2	22.2227	21.2592	22.8149	23.077	22.8975	23.1642	23.1413	22.8172	22.5338	23.126	22.4848	24.6144	25.0111	24.1583	22.1883	23.0224	21.7808	22.2077	22.7403	23.6795	21.9728	26.1499	23.2618	23.6535	23.7902	23.2387	23.2352	25.4966	22.3476	24.9109	22.7224	23.3879	22.2769	24.3241	22.9097	22.8144	23.6383	24.0526	24.4362		63	22	20	1.34502	0.118529	-0.6645	0.0457333	0.0531112
Q16891	MICOS complex subunit MIC60 OS=Homo sapiens OX=9606 GN=IMMT PE=1 SV=1	22.0684	21.5961	22.3785	21.1926	22.0783	21.3913	21.3843	22.5972	20.7886	22.6922	21.5973	22.7966	22.7969	20.5921	22.1439	21.4015	22.8025	21.7966	22.6297	21.4015	22.3766	22.1912	22.3143	21.8162	22.132	21.9373	22.3049	22.6704	20.7909	22.0205	22.1696	21.9444	21.0845	23.5548	22.9426	22.9839	21.5063	21.4754	22.3569		49	35	35	0.528342	0.459852	-0.229109	0.122626	-0.101288
P01008	Antithrombin-III OS=Homo sapiens OX=9606 GN=SERPINC1 PE=1 SV=1	24.3172	23.1891	22.5077	21.6805	24.1358	23.1774	24.9293	25.0572	23.3225	22.7708	24.4572	23.0374	22.8721	24.3556	23.8382	23.2446	23.397	23.482	23.6596	23.8796	21.2699	24.1195	22.5462	23.4901	23.5867	22.5947	22.4612	23.1221	22.8068	23.5685	22.4928	23.169	23.5593	22.3363	21.6094	24.1316	21.3592	24.5012	22.5573		61	25	25	1.60969	0.075376	0.65596	0.200327	0.186624
Q9NSE4	Isoleucine--tRNA ligase. mitochondrial OS=Homo sapiens OX=9606 GN=IARS2 PE=1 SV=2	22.7524	21.975	22.4913	22.4918	21.102	21.3368	21.2014	21.9193	21.7437	22.3035	21.5271	22.3344	22.0241	21.3933	22.3481	22.0317	22.146	22.5838	20.659	22.6237	21.6993	22.0292	22.8355	21.3942	21.4669	22.8985	21.035	22.205	21.907	21.7841	22.895	22.1482	23.1029	21.9933	23.2733	23.0662	22.7339	21.6996	21.9712		41	33	33	0.733172	0.330609	-0.268392	1.09896	0.456935
P30043	Flavin reductase (NADPH) OS=Homo sapiens OX=9606 GN=BLVRB PE=1 SV=3	25.7174	25.3057	24.6212	24.7776	24.6258	24.4442	24.8118	24.6316	24.7511	24.692	26.1222	25.2934	24.6217	24.6254	24.2722	25.1713	24.4595	23.9632	24.9032	25.0593	24.4195	25.3889	24.63	25.101	24.6819	26.1215	24.8735	25.3343	24.7579	24.8721	24.8835	25.2135	25.1345	25.434	24.2181	25.156	25.1654	25.1479	24.636		87	15	15	0.565487	0.432799	-0.165441	0.185664	0.104187
P31946	14-3-3 protein beta/alpha OS=Homo sapiens OX=9606 GN=YWHAB PE=1 SV=3	24.2879	24.4326	24.425	24.896	24.6902	24.9109	24.5595	23.9005	24.1632	25.0921	23.7812	24.3545	24.7395	24.2924	24.4497	24.5911	24.4919	24.8832	24.2933	24.172	24.4795	24.3628	24.8461	24.7246	24.4087	24.3267	24.3857	23.8557	24.5644	23.8297	24.2102	24.4835	24.618	24.3822	24.2641	24.3928	24.9956	24.0305	24.9242		78	20	10	0.171937	0.793273	0.0448115	0.0400592	0.0175193
Q99460	26S proteasome non-ATPase regulatory subunit 1 OS=Homo sapiens OX=9606 GN=PSMD1 PE=1 SV=2	20.9213	21.2065	21.4194	21.3607	21.226	21.533	21.409	20.8762	20.6586	21.5711	20.7612	21.0506	21.6627	21.0086	21.5103	20.9961	21.6073	20.5845	21.5659	20.9649	21.8267	21.8495	20.995	21.6725	21.7058	21.0217	21.803	21.3145	20.764	21.4331	20.96	21.5163	21.0757	22.3091	21.6449	21.37	21.6491	21.4542	21.8101	Acetyl [N-Term]	47	36	36	1.73693	0.0597972	-0.28821	0.210292	-0.0792067
P27695	DNA-(apurinic or apyrimidinic site) lyase OS=Homo sapiens OX=9606 GN=APEX1 PE=1 SV=2	22.9826	23.0257	23.0476	24.0627	23.1637	22.7971	22.7827	22.4062	23.7573	23.2082	23.4654	22.7071	22.2759	23.5871	24.8363	23.1665	23.6532	24.122	23.3492	22.2674	22.8426	22.2619	22.8645	22.0776	24.5481	23.21	23.7425	23.886	23.1279	22.792	22.4931	21.7402	23.303	22.6203	23.0216	22.0506	23.6548	23.678	23.1197		68	17	17	0.528168	0.45993	0.231391	0.824781	0.426177
Q7L576	Cytoplasmic FMR1-interacting protein 1 OS=Homo sapiens OX=9606 GN=CYFIP1 PE=1 SV=1	22.5895	20.85	21.1919	21.5599	22.2505	21.1744	21.4311	22.0238	21.8541	21.309	21.0526	20.7092	21.2549	20.3573	20.8684	21.1153	20.3946	22.5303	21.8001	20.9217	21.261	20.8697	21.5491	20.609	20.4938	20.4068	21.4076	20.5033	20.9566	21.7196	20.8906	21.4963	20.8064	21.5334	20.7114	21.8968	20.5931	21.6168	20.995		37	40	22	0.937309	0.23504	0.292641	0.403764	-0.254071
O00571	ATP-dependent RNA helicase DDX3X OS=Homo sapiens OX=9606 GN=DDX3X PE=1 SV=3	21.5696	21.618	21.7297	21.5491	21.5914	22.1418	21.8106	21.3656	20.9015	21.8262	21.3006	21.6031	21.1161	21.1941	22.2049	21.4814	22.2276	21.8531	21.7484	21.1692	21.8184	21.4804	22.2312	21.4968	21.7637	22.2317	21.7711	22.2249	22.4848	21.3793	22.0466	21.9696	22.7295	22.1415	22.3714	21.976	22.2271	21.5748	21.5679		56	35	11	2.49983	0.0165899	-0.372873	0.404245	0.14283
P42167	Lamina-associated polypeptide 2. isoforms beta/gamma OS=Homo sapiens OX=9606 GN=TMPO PE=1 SV=2	21.4649	21.6495	21.4727	21.8123	22.1531	21.4006	21.0602	21.1514	21.8618	21.9095	22.2795	22.0352	21.9905	21.5808	22.5064	22.4821	22.3423	22.2043	22.1414	20.6568	22.0326	21.0242	22.0769	21.667	21.645	20.7864	23.8161	22.7075	20.5462	21.4714	20.9011	21.995	21.8642	22.4619	22.0443	21.5248	21.222	22.0407	21.289		61	25	11	0.122982	0.850729	0.0647973	0.01008	-0.00671416
Q05193	Dynamin-1 OS=Homo sapiens OX=9606 GN=DNM1 PE=1 SV=2	19.7886	19.9513	20.0418	19.296	19.8332	21.563	20.0593	20.0125	19.8295	20.2938	19.4642	20.4756	20.0154	20.1422	19.774	19.8373	20.6763	19.3453	20.3723	20.0337	22.4371	20.8707	21.27	22.2458	20.6324	19.5067	20.3488	19.8427	20.4622	20.2195	19.7561	20.9348	21.9242	21.3443	20.7656	21.174	19.9934	20.7684	23.5807		47	36	25	2.96959	0.00761271	-0.911166	0.470657	-0.220983
P00352	Retinal dehydrogenase 1 OS=Homo sapiens OX=9606 GN=ALDH1A1 PE=1 SV=2	23.4695	23.8293	23.493	20.7668	22.1497	20.0804	21.9819	21.6527	22.0399	22.5092	22.7557	22.8279	21.9634	22.9482	23.0034	22.6918	25.3484	20.7434	23.1142	20.2122	20.5185	22.3375	20.7446	20.282	21.3398	23.8017	18.4131	22.0591	23.2105	20.1353	21.1483	21.2306	21.5068	19.4309	22.528	21.5643	20.5597	21.8231	20.0037		51	24	21	2.16461	0.0286118	1.18763	0.0487289	0.0802148
P62701	40S ribosomal protein S4. X isoform OS=Homo sapiens OX=9606 GN=RPS4X PE=1 SV=2	24.6368	24.6057	24.9754	25.4253	24.8141	25.025	24.6942	24.1693	25.4524	24.8155	24.2298	24.2395	24.2428	25.2253	24.8539	24.9007	25.0825	25.2909	24.5467	24.6863	24.5969	23.6036	24.723	24.221	25.0577	24.9007	24.1421	24.7662	25.0527	24.6457	25.4858	25.3097	25.3763	24.3767	24.8882	24.3094	25.3755	24.2054	24.1228		73	25	18	0.312996	0.646453	0.103009	0.196623	0.0865246
P10909	Clusterin OS=Homo sapiens OX=9606 GN=CLU PE=1 SV=1	24.0405	24.7769	22.8485	21.7489	24.1762	23.2266	25.5701	26.2616	23.3525	22.6039	25.3295	23.8312	22.7315	23.7868	24.632	24.7305	24.3146	22.6104	25.4698	25.0149	23.0784	25.293	24.662	25.1825	24.8525	24.3698	25.0712	25.2363	23.6055	25.1905	22.6654	23.4298	24.5001	21.2045	22.7233	23.7182	21.1587	26.3351	23.5694		40	22	22	0.053474	0.933624	0.0609351	0.16056	-0.221924
Q9NZN4	EH domain-containing protein 2 OS=Homo sapiens OX=9606 GN=EHD2 PE=1 SV=2	23.4146	23.9818	21.2259	19.8646	20.7471	22.3622	19.8838	20.6408	21.7199	20.7019	23.2107	23.4479	21.4784	19.7968	21.6404	22.0673	20.963	20.3724	21.4494	20.5745	20.9622	20.1571	20.4804	20.7099	19.9392	20.0152	19.6034	18.7825	20.816	19.2442	19.9973	20.8738	19.1171	19.1036	19.0694	19.9412	19.3102	18.8565	20.5388		62	29	27	4.63302	0.000363636	1.60781	0.38516	-0.480445
P52597	Heterogeneous nuclear ribonucleoprotein F OS=Homo sapiens OX=9606 GN=HNRNPF PE=1 SV=3	23.4608	23.9174	23.8861	23.6751	23.6186	25.3006	23.059	23.6392	23.3873	23.9548	23.7435	23.4576	24.0098	22.9843	24.0036	24.2941	23.8317	23.7987	23.8151	23.655	25.1269	23.4713	24.6784	23.657	24.3853	24.1602	24.8082	24.2574	24.7515	23.7175	25.07	24.9688	24.706	24.7107	24.4888	23.8482	25.1253	24.3037	24.0917		66	19	17	3.77435	0.00208791	-0.663653	1.13754	-0.383154
Q9H4M9	EH domain-containing protein 1 OS=Homo sapiens OX=9606 GN=EHD1 PE=1 SV=2	21.49	21.513	21.3784	19.7746	21.6869	21.3664	21.2688	21.1581	20.5141	21.8104	20.9903	21.6094	21.8588	21.5817	19.9094	21.9476	20.6914	21.0677	20.6773	20.9465	21.1477	21.7726	20.8457	22.5087	22.1624	21.8756	19.9714	19.601	20.6248	20.872	20.8471	21.2079	20.3661	19.6881	19.6546	20.6031	20.288	20.7692	21.1592	Acetyl [N-Term]	61	27	16	0.759433	0.316881	0.321776	0.634165	-0.331782
O43242	26S proteasome non-ATPase regulatory subunit 3 OS=Homo sapiens OX=9606 GN=PSMD3 PE=1 SV=2	21.8681	21.4479	21.2539	21.4028	21.1625	20.9624	21.4418	21.1049	21.2323	21.592	21.8101	22.06	21.694	21.3504	21.3158	21.1686	21.6652	21.3623	21.9725	22.3348	22.0491	20.8145	22.0826	21.4506	21.3161	21.1393	21.7035	22.0521	21.3646	21.765	21.8809	21.6531	21.843	22.1968	22.2762	21.6004	21.9274	22.0587	21.8931		60	32	32	1.22198	0.145619	-0.230253	1.37997	0.321628
Q14247	Src substrate cortactin OS=Homo sapiens OX=9606 GN=CTTN PE=1 SV=2	22.2149	22.4305	23.78	22.5204	22.3127	23.0459	21.5783	22.0925	21.7696	22.7351	22.1625	22.786	24.1754	22.2273	22.9941	22.4891	23.0053	22.203	22.6543	21.366	23.6621	22.7683	23.2205	21.8223	23.2431	23.1103	22.8258	23.6981	23.3794	22.496	22.3361	23.2961	22.9046	23.7204	23.205	23.1295	22.6807	22.1432	23.2998		54	31	31	1.68787	0.0651166	-0.469768	0.725941	-0.405183
Q562R1	Beta-actin-like protein 2 OS=Homo sapiens OX=9606 GN=ACTBL2 PE=1 SV=2	21.7441	21.4968	22.7954	23.4478	21.3572	22.1398	23.3292	20.9328	21.6681	21.3039	21.6483	21.7311	21.6567	22.6261	21.5131	22.5215	20.386	21.8786	21.1512	22.005	21.6971	22.5327	22.2933	22.3814	21.6958	22.1618	21.6294	20.7756	22.0898	21.4513	21.9806	20.9492	20.8573	22.011	20.8785	21.761	21.5857	21.3662	23.148		53	19	6	0.216919	0.745877	0.116862	0.266572	0.218242
P61158	Actin-related protein 3 OS=Homo sapiens OX=9606 GN=ACTR3 PE=1 SV=3	22.0774	22.9507	22.9777	23.6774	22.9013	23.5241	23.023	22.9413	23.6247	22.9155	21.7013	22.1963	23.1264	23.1855	22.3211	22.8895	22.2111	22.8442	22.725	22.7321	22.3126	23.5312	22.929	23.6	23.2045	22.1727	23.0313	21.5672	22.2336	22.1479	22.4771	23.4798	22.2476	22.4658	22.5928	22.3042	22.504	22.0258	22.497		67	22	17	0.730523	0.332125	0.231265	1.29693	-0.447495
P40227	T-complex protein 1 subunit zeta OS=Homo sapiens OX=9606 GN=CCT6A PE=1 SV=3	22.8867	22.9071	22.5546	23.1607	23.5915	23.6458	23.7429	23.4136	22.9393	23.2648	23.1664	23.2877	23.0984	23.0134	22.8554	23.2075	23.9023	22.9715	23.3582	23.0856	23.5473	23.1493	23.8935	23.8554	23.1389	23.1671	22.8088	23.5154	22.4436	23.0796	22.7895	23.1125	23.0419	23.5397	23.8892	23.428	23.6397	23.7642	23.336		57	25	25	0.498874	0.482768	-0.120467	0.0510463	0.0218161
Q14112	Nidogen-2 OS=Homo sapiens OX=9606 GN=NID2 PE=1 SV=3	20.8699	21.7745	19.2134	19.8715	19.6846	21.9694	21.42	20.3337	22.0259	20.1	20.0649	19.6773	19.5657	21.2241	20.7713	22.5574	20.9091	19.6648	19.4722	18.384	20.884	21.4332	21.5296	22.9635	21.5201	19.9315	20.6611	18.7631	20.581	19.8778	20.2993	21.7621	20.566	17.9163	19.9222	21.122	19.7634	20.7586	20.8762		29	34	33	0.1177	0.856526	-0.108163	0.441967	-0.464164
O75923	Dysferlin OS=Homo sapiens OX=9606 GN=DYSF PE=1 SV=1	17.9378	19.9992	17.6442	19.6463	19.8757	21.1164	20.8668	20.1507	17.7957	16.8477	20.8718	18.3926	19.12	21.3092	18.2969	19.1391	17.5912	17.6507	18.3632	18.2286	17.8249	21.601	18.8103	18.4951	18.4654	18.5742	17.7138	17.6608	18.425	18.0908	18.7411	18.4878	18.5385	15.5919	16.7561	18.8187	17.889	20.1403	16.6836		26	41	38	1.10853	0.175594	0.762815	0.25169	-0.368584
P54819	Adenylate kinase 2. mitochondrial OS=Homo sapiens OX=9606 GN=AK2 PE=1 SV=2	23.8417	22.9652	23.9081	23.5737	23.1422	22.615	22.8849	22.9825	23.3575	23.5422	23.2011	23.5081	23.3708	23.364	23.6707	23.1086	23.8647	23.9502	22.9302	22.6085	23.8097	22.9228	23.5003	22.4361	23.6617	22.9657	23.9153	23.7796	23.4387	23.8839	23.8091	23.7247	23.1912	24.5156	23.595	23.769	25.2815	22.5898	24.5764		77	20	20	1.13676	0.166805	-0.331341	0.973459	0.302091
O75976	Carboxypeptidase D OS=Homo sapiens OX=9606 GN=CPD PE=1 SV=2	17.3793	18.8195	19.7091	19.1179	17.1957	18.5253	16.4582	19.6034	17.1848	19.8074	18.4352	19.1944	21.9171	20.949	19.4214	18.8184	20.1277	18.8775	18.603	19.4258	21.9112	21.8438	23.2015	16.7184	20.9204	19.591	18.2727	19.3878	19.4026	19.0935	20.2491	21.565	19.5909	21.0002	19.9312	20.3765	19.5927	20.2296	20.9928		33	37	37	2.0761	0.0335602	-1.22522	0.052528	0.0869254
P06702	Protein S100-A9 OS=Homo sapiens OX=9606 GN=S100A9 PE=1 SV=1	25.558	25.3575	23.4694	23.7558	28.8696	28.4266	28.2612	26.0452	24.7127	26.4988	25.7679	27.9826	26.5783	29.0733	26.0461	25.801	25.388	28.8516	27.3362	27.6406	21.2911	28.8132	25.7822	27.9415	24.7068	22.5569	22.9029	25.7204	26.4801	27.5828	23.945	24.3803	26.4964	21.2584	25.0457	25.8188	23.4921	29.8885	23.6323		73	15	15	1.43104	0.101384	1.42706	0.291997	0.513649
P31943	Heterogeneous nuclear ribonucleoprotein H OS=Homo sapiens OX=9606 GN=HNRNPH1 PE=1 SV=4	22.3236	23.044	22.4963	21.9568	22.1968	22.6367	22.4013	22.7355	22.696	22.4748	22.3159	21.8762	22.8185	22.7725	23.5667	22.5754	22.2156	22.123	23.2829	22.8246	22.4707	23.0114	22.9831	23.6371	24.238	22.6035	24.0525	22.588	22.6078	23.2362	23.2287	23.9783	22.8424	22.3128	23.9749	22.2002	23.331	22.5802	23.0679	Acetyl [N-Term]	57	21	12	2.48138	0.0170138	-0.535702	0.828756	-0.279229
P29508	Serpin B3 OS=Homo sapiens OX=9606 GN=SERPINB3 PE=1 SV=2	19.1873	20.6861	19.2122	19.5562	19.3929	25.73	19.0488	20.0433	20.0571	19.7287	18.0024	19.8444	19.639	20.7712	20.4905	19.8163	20.4015	18.5294	20.0038	19.2334	21.3776	20.684	20.4916	19.7078	20.2605	19.168	19.2984	20.2946	21.4582	19.0339	19.403	20.2922	21.2314	20.4452	19.8562	19.0139	18.0514	18.5319	19.5255	Acetyl [N-Term]	63	22	9	0.0604797	0.92541	0.0673825	0.806176	-0.982251
P32455	Guanylate-binding protein 1 OS=Homo sapiens OX=9606 GN=GBP1 PE=1 SV=2	22.0378	21.7802	21.7152	23.3652	22.5274	21.9961	21.906	21.9669	23.1144	23.0571	21.5583	21.7745	23.5801	21.346	20.6812	22.6156	20.593	22.3164	22.842	20.9894	22.0883	21.264	22.484	22.3785	21.5686	21.8532	22.716	21.8492	22.0197	22.1863	21.9986	23.4337	21.39	23.4024	22.0762	21.8894	21.7941	20.6888	22.5018		62	28	19	0.00684742	0.992797	0.00483013	1.12936	-0.675691
Q12797	Aspartyl/asparaginyl beta-hydroxylase OS=Homo sapiens OX=9606 GN=ASPH PE=1 SV=3	21.6429	19.8267	20.1783	20.2676	21.1691	20.1629	18.7975	19.7674	18.1169	20.1661	19.8909	20.2083	22.6941	22.792	17.4336	18.8821	19.8715	19.5332	19.9292	20.9341	22.2503	23.3562	18.0845	20.2064	21.7077	19.3282	21.9397	22.5284	19.9834	21.2684	21.8399	22.4461	21.4688	22.2833	19.966	20.9754	22.4678	19.1182	21.9684		45	30	30	1.81376	0.0533876	-1.10717	0.0343765	0.05903
P04439	HLA class I histocompatibility antigen. A-3 alpha chain OS=Homo sapiens OX=9606 GN=HLA-A PE=1 SV=2	NaN	16.1628	16.4984	17.4262	15.6041	17.2381	15.501	22.3331	23.3843	22.446	18.1716	21.0124	17.5211	17.09	21.9145	17.8712	17.2892	NaN	16.3534	20.5036	17.2352	16.6978	22.4704	17.0371	22.9172	NaN	15.9962	20.5011	17.3119	22.7271	20.5679	16.4206	21.6906	16.7226	17.5113	17.0386	17.6028	18.0877	16.5687		59	20	4	0.0181887	0.979514	-0.0435743	0.333284	0.931993
Q9Y666	Solute carrier family 12 member 7 OS=Homo sapiens OX=9606 GN=SLC12A7 PE=1 SV=3	17.5917	16.8637	16.7593	20.0448	NaN	18.0789	17.9874	18.9001	16.9213	18.6597	18.4604	18.8448	20.169	18.2863	18.6693	NaN	16.8698	17.948	17.5132	18.0032	18.2524	18.6021	19.3085	16.8202	18.8222	17.2718	20.992	18.1728	NaN	NaN	16.9139	17.8957	17.7962	23.91	19.6697	19.7965	NaN	19.4408	18.107		37	28	27	0.834639	0.278138	-0.717909	0.397245	0.419447
P78347	General transcription factor II-I OS=Homo sapiens OX=9606 GN=GTF2I PE=1 SV=2	20.2306	21.1791	21.7318	17.9957	20.2389	21.1845	20.0444	19.6849	18.6148	20.92	21.2963	21.0833	21.6318	19.1367	20.3491	20.5917	20.063	19.049	21.5519	20.0629	20.6949	20.9495	20.7714	19.0837	20.6397	21.8512	22.4481	20.837	20.3379	20.2075	20.9722	22.2391	19.9394	20.76	21.0371	21.0527	20.3632	20.1559	20.9386		48	37	37	0.923065	0.240769	-0.472132	0.840667	-0.691166
P30041	Peroxiredoxin-6 OS=Homo sapiens OX=9606 GN=PRDX6 PE=1 SV=3	24.3695	24.739	24.4718	24.8799	24.1365	24.4876	24.3987	24.567	24.5185	23.8922	24.7993	25.2396	24.0935	24.6028	24.5935	23.8911	25.1798	24.0673	24.6937	25.4162	24.6627	24.3259	24.3756	24.4107	24.0661	24.8164	23.9065	25.2446	23.8537	24.9042	24.1914	24.6027	24.9361	25.2431	26.3099	24.3076	26.0657	24.5535	24.715		83	24	24	0.428687	0.538993	-0.158206	0.821612	0.276374
P04003	C4b-binding protein alpha chain OS=Homo sapiens OX=9606 GN=C4BPA PE=1 SV=2	25.0207	25.375	25.5733	24.2496	23.4485	25.8346	23.73	24.9211	24.5516	22.5696	24.8056	23.6344	26.4993	24.9912	24.4566	23.5138	22.5207	21.9501	24.6602	23.4128	23.8168	25.6669	23.5561	25.78	25.6058	24.2418	25.4757	23.9582	23.6596	22.9963	22.3849	25.3976	22.9393	24.8105	24.6983	23.9039	23.3304	24.5188	23.4778		59	27	27	0.0664546	0.917345	0.0638967	1.65156	-1.17252
P11717	Cation-independent mannose-6-phosphate receptor OS=Homo sapiens OX=9606 GN=IGF2R PE=1 SV=3	19.3801	20.0913	20.6605	20.7097	17.7881	20.2343	19.0685	22.6017	21.0731	19.3512	18.5201	19.429	20.5484	21.4116	20.883	19.4299	19.5599	18.7923	19.842	21.1545	19.0843	21.0258	20.7183	21.6195	19.8262	20.32	19.406	17.795	19.9941	19.2769	21.1963	18.4564	19.8863	20.2745	20.4672	18.1213	20.7075	17.6354	18.8263		25	49	49	0.390057	0.57016	0.3087	0.36117	-0.410332
P31930	Cytochrome b-c1 complex subunit 1. mitochondrial OS=Homo sapiens OX=9606 GN=UQCRC1 PE=1 SV=3	21.5409	22.2029	22.6415	21.9134	20.9185	23.1097	21.4295	23.0716	22.6551	22.1239	20.8271	22.3472	23.3598	22.2157	22.9565	21.3158	21.4067	21.699	23.0456	22.1971	21.9006	23.1079	22.6248	23.2395	23.6294	21.9323	23.7177	23.0976	21.6228	22.3595	22.0435	23.3439	21.5952	22.5685	22.9312	22.3501	23.1997	22.2947	22.8408		56	21	20	1.48574	0.09242	-0.50372	1.12017	-0.60214
P33176	Kinesin-1 heavy chain OS=Homo sapiens OX=9606 GN=KIF5B PE=1 SV=1	20.3444	21.0358	21.8746	20.3809	20.9348	21.3181	20.1737	21.1147	21.1552	20.6909	20.8471	20.6336	21.385	21.2553	21.5938	20.272	20.8745	20.5762	21.3596	20.6638	21.1422	21.7233	21.4366	20.7839	21.4114	20.4884	21.6445	21.1022	20.9159	21.2751	21.1045	21.3311	20.4816	21.6175	21.7027	21.1378	20.7703	20.4821	20.6217		45	40	28	0.722365	0.336578	-0.190148	1.46241	-0.430709
O95340	Bifunctional 3'-phosphoadenosine 5'-phosphosulfate synthase 2 OS=Homo sapiens OX=9606 GN=PAPSS2 PE=1 SV=2	20.8102	21.8477	22.3286	22.6952	21.6657	22.7172	21.1505	20.2879	21.8718	21.8154	20.7697	22.3876	21.4792	21.6279	22.1836	22.165	21.7881	22.8417	21.3891	21.1569	21.1415	21.5247	21.5288	21.4395	23.1937	21.5808	22.2433	21.7905	22.6066	21.0235	22.3079	21.6731	21.3712	21.444	21.8309	22.436	21.5853	19.364	20.5975		57	29	27	0.235229	0.727159	0.134074	0.00252158	-0.00234754
O00410	Importin-5 OS=Homo sapiens OX=9606 GN=IPO5 PE=1 SV=4	20.5913	20.8531	21.861	20.8488	21.2989	21.3103	21.1861	20.6433	20.8271	21.2573	21.3677	21.2278	22.3376	20.6231	21.6918	20.7929	21.581	21.0177	21.6277	21.2804	21.6032	21.1059	21.575	20.3372	21.5234	20.5289	22.5752	21.648	20.2657	21.7704	20.9304	21.3456	21.0488	22.3166	21.4496	21.0224	21.0425	21.5739	21.0827		46	34	34	0.227113	0.73557	-0.0911563	0.270759	-0.131442
P0DOX7	Immunoglobulin kappa light chain OS=Homo sapiens OX=9606 PE=1 SV=1	21.6891	19.4772	19.4495	20.532	20.5765	19.3169	21.753	22.8138	22.016	21.7183	20.0978	20.007	19.9175	19.5606	18.4542	19.6179	20.1038	21.1663	21.4029	20.6783	15.3838	17.2893	17.6178	20.842	19.741	12.7983	19.4431	17.3376	19.7947	19.379	19.5746	19.2036	19.746	16.1868	17.1173	21.2999	16.5534	21.7839	19.4013		68	18	3	3.14338	0.0056955	2.07039	0.00928638	0.0138699
P06748	Nucleophosmin OS=Homo sapiens OX=9606 GN=NPM1 PE=1 SV=2	24.934	24.495	24.9554	25.3676	25.0517	25.0472	25.4805	25.361	25.4805	25.0478	24.8062	25.4282	25.2763	24.8033	25.1826	25.3697	25.7124	25.6357	25.2285	25.065	25.6518	24.4626	25.7646	25.6237	25.0791	24.3969	25.5729	25.6711	25.2674	24.5757	25.3794	25.191	24.6363	25.7262	25.1604	24.9862	26.365	25.0536	24.7031	Acetyl [N-Term]	65	14	14	0.107035	0.8694	-0.0381443	0.25312	0.0833544
Q71DI3	Histone H3.2 OS=Homo sapiens OX=9606 GN=HIST2H3A PE=1 SV=3	18.7491	21.0218	22.9689	22.1415	20.4369	20.6241	20.817	22.7639	22.843	19.7744	21.206	20.529	21.5499	23.6598	24.2633	19.6215	20.5444	21.4698	23.1116	22.1429	21.6603	23.5298	20.6159	22.7967	21.1674	20.9886	22.7075	20.7733	20.4509	21.1542	20.1749	21.7545	20.3214	21.8761	23.3142	19.4358	20.9832	21.8828	20.9185		77	23	2	0.108577	0.867072	0.116887	0.16082	-0.26951
P39023	60S ribosomal protein L3 OS=Homo sapiens OX=9606 GN=RPL3 PE=1 SV=2	24.4744	24.7264	25.0316	25.1779	24.7065	24.5626	24.3034	24.3302	25.6434	24.5086	23.7463	24.1231	24.3234	25.1939	25.0895	25.1012	24.8545	24.9756	24.7726	24.2043	24.6859	23.9696	24.8009	24.3883	25.3443	24.8724	24.6385	24.7354	25.04	24.9055	24.968	25.4374	24.8942	24.4733	25.1019	24.2079	25.4679	23.8928	24.1926		49	23	23	0.119579	0.854441	-0.045251	0.452073	-0.195068
P50570	Dynamin-2 OS=Homo sapiens OX=9606 GN=DNM2 PE=1 SV=2	21.3109	21.9122	21.9592	20.8207	21.7632	21.353	21.2623	21.5656	20.808	21.7149	21.2569	21.8709	21.7759	20.8571	21.0682	21.6381	21.5012	21.0218	22.1072	22.1456	21.8289	21.9408	22.4746	21.7014	21.8546	22.0596	21.4522	21.6725	22.0164	21.8046	21.8725	21.6025	20.7885	22.4303	21.6062	21.8429	20.8144	21.6146	21.6467		49	38	27	1.1479	0.163839	-0.252475	0.946568	-0.30537
P48735	Isocitrate dehydrogenase [NADP]. mitochondrial OS=Homo sapiens OX=9606 GN=IDH2 PE=1 SV=2	23.6761	23.2697	23.7531	23.0721	23.3397	23.2495	22.4412	23.7267	23.3027	24.403	23.3674	25.5158	23.6762	22.7659	24.8665	23.5168	23.9932	23.7554	24.1602	24.4438	22.5991	23.9075	24.5181	23.0363	23.1658	22.9453	24.7659	24.7416	23.2293	23.757	24.939	23.1342	24.4294	24.2148	24.5433	25.0387	22.6713	24.7828	23.6656		59	27	25	0.337544	0.622692	-0.184477	0.420919	0.290524
Q02252	Methylmalonate-semialdehyde dehydrogenase [acylating]. mitochondrial OS=Homo sapiens OX=9606 GN=ALDH6A1 PE=1 SV=2	23.2206	23.0935	23.019	20.8022	22.3853	21.5984	20.8434	21.1498	22.1796	22.8316	23.9471	23.2678	22.9843	21.5724	22.0425	21.7757	22.4513	21.794	21.5171	20.8688	22.6607	22.6641	22.0123	21.9787	22.7715	24.9004	22.8763	22.7171	23.0687	22.9552	22.2293	22.1491	22.3316	22.5886	23.1266	23.0993	24.1369	21.7189	22.3007		60	27	27	1.43337	0.100879	-0.58468	0.0333705	-0.0399503
Q14839	Chromodomain-helicase-DNA-binding protein 4 OS=Homo sapiens OX=9606 GN=CHD4 PE=1 SV=2	19.2128	20.7965	19.1163	19.004	19.849	19.5764	19.9364	19.5026	18.7536	20.1056	20.9288	18.912	20.6156	18.7635	19.949	19.6105	20.2525	19.2762	19.8886	19.4238	20.204	19.0689	20.1	22.0339	20.3774	19.6424	21.7825	19.2244	18.763	20.1818	20.0216	20.2655	20.1838	20.2186	20.2139	19.9218	19.3737	21.1543	19.9008		29	42	33	1.24349	0.139738	-0.464866	0.176609	-0.130494
O15067	Phosphoribosylformylglycinamidine synthase OS=Homo sapiens OX=9606 GN=PFAS PE=1 SV=4	21.2823	21.3665	21.1854	21.6556	21.1671	21.1846	21.0691	20.4487	21.2708	22.1096	21.4056	21.8423	21.1237	21.0989	21.5821	21.6106	21.8562	21.6662	21.4229	21.1737	20.8441	20.7883	21.3526	21.0741	21.3747	21.6492	21.4475	22.2812	21.326	21.0783	21.6313	21.4342	21.7917	20.968	21.6951	21.4	22.7055	21.084	21.7496		43	35	35	0.255101	0.707822	-0.0805069	1.35417	0.32415
P08123	Collagen alpha-2(I) chain OS=Homo sapiens OX=9606 GN=COL1A2 PE=1 SV=7	25.5484	25.7373	25.3591	24.8633	25.9016	26.9119	26.7158	25.065	27.4337	26.1773	26.6965	24.4471	24.348	26.3459	26.2919	27.83	26.4496	26.254	24.8453	25.573	24.5094	26.429	25.9622	27.0039	24.8576	25.1816	25.445	23.8284	25.807	25.1288	25.8576	25.0685	24.6469	23.3735	24.0505	24.549	23.5818	24.22	26.232		21	29	29	2.17637	0.0279536	0.901164	0.00406687	0.00520132
Q92945	Far upstream element-binding protein 2 OS=Homo sapiens OX=9606 GN=KHSRP PE=1 SV=4	23.0146	23.4668	23.2614	22.6957	23.4683	22.8791	22.4604	22.3526	22.8085	23.5382	23.4742	22.5754	23.0127	21.7791	23.2118	23.5112	23.4161	23.175	23.8015	22.6513	24.7806	21.7852	24.196	23.3448	23.565	22.732	23.8731	23.3922	24.022	24.354	23.9732	23.696	26.0162	23.2334	23.4663	23.381	23.0092	22.9298	23.8161		47	30	28	2.09072	0.032751	-0.633682	0.600266	-0.26523
P14543	Nidogen-1 OS=Homo sapiens OX=9606 GN=NID1 PE=1 SV=3	22.1938	23.6468	21.0123	19.9122	19.6562	21.1182	21.5984	20.383	22.0981	20.198	21.4836	21.8865	20.5471	21.3898	21.9444	22.7321	21.9618	19.5344	21.2099	19.6632	21.1106	21.6851	20.9763	22.1227	21.4605	20.5616	21.1921	19.9165	20.5748	20.5321	19.7792	21.6834	20.9254	19.8878	20.8029	21.5327	20.9212	21.4348	21.3791		36	34	33	0.370889	0.589645	0.23592	0.259647	-0.308546
P23396	40S ribosomal protein S3 OS=Homo sapiens OX=9606 GN=RPS3 PE=1 SV=2	25.1256	25.1338	25.4338	26.1769	25.4476	25.5042	25.3823	24.6475	25.9557	25.5167	24.9415	24.9111	24.793	25.7276	25.507	25.8776	25.8	26.1311	25.2283	25.4782	25.455	24.7836	25.5522	25.0119	25.9014	25.8487	25.0309	25.8878	26.2608	25.7346	26.354	25.9567	26.282	25.1559	25.7073	25.0792	26.1999	25.2537	25.1374		81	24	24	0.607285	0.406092	-0.17417	0.443485	0.182268
Q16851	UTP--glucose-1-phosphate uridylyltransferase OS=Homo sapiens OX=9606 GN=UGP2 PE=1 SV=5	22.8288	22.2699	22.5053	22.9559	22.9629	22.5247	23.0465	23.6422	22.9779	22.6641	22.7382	22.694	23.0431	22.8284	22.5554	22.1632	22.4488	22.861	22.4135	22.8401	22.0872	23.1301	22.7029	22.8115	22.7298	22.8648	22.2199	22.0792	21.717	23.4813	22.1118	23.0833	21.8581	22.5407	22.0386	23.1132	23.2077	22.5605	22.2365		61	26	26	0.76577	0.313452	0.191658	0.117561	0.0466887
P38919	Eukaryotic initiation factor 4A-III OS=Homo sapiens OX=9606 GN=EIF4A3 PE=1 SV=4	22.2813	22.6821	22.6534	22.834	22.6759	22.5223	22.7824	22.464	22.684	22.6669	22.1564	22.1482	22.0817	22.5841	23.0021	22.9921	22.7986	22.8205	22.7488	22.7496	23.4161	22.3833	23.0516	22.7196	23.3361	23.0303	23.3699	23.1109	23.4705	22.9483	23.6772	23.1474	23.1217	22.5923	23.0169	21.9512	23.5151	22.7097	22.8652		70	28	25	3.03212	0.00678997	-0.40639	0.0250445	0.00878349
Q9HC35	Echinoderm microtubule-associated protein-like 4 OS=Homo sapiens OX=9606 GN=EML4 PE=1 SV=3	24.4875	24.3501	24.3027	23.1796	24.1295	24.6398	24.4144	23.3693	25.7777	24.3344	25.1827	23.5281	23.1647	23.8138	25.0651	25.8906	24.5566	24.1437	23.74	24.5249	23.3645	24.1309	23.6527	24.6337	23.7739	24.2486	24.1974	23.364	24.4981	24.0261	24.1642	23.6467	23.0177	23.0102	23.3707	23.3598	22.9856	23.3264	24.0563		46	37	37	2.18911	0.0273936	0.601989	0.0853287	-0.0800989
Q9UKV3	Apoptotic chromatin condensation inducer in the nucleus OS=Homo sapiens OX=9606 GN=ACIN1 PE=1 SV=2	22.3189	22.3211	22.1924	22.255	21.9918	22.0747	21.7301	21.9559	21.9893	22.564	21.8306	22.5374	22.2516	21.729	22.6043	22.2928	22.6715	22.0012	22.3371	21.5727	22.9373	22.1568	22.3495	22.0592	22.4919	22.616	22.9134	22.3714	21.9853	22.1708	22.3185	22.4492	22.3324	23.4066	22.6177	22.6273	22.5857	21.851	22.3009		33	37	36	1.9281	0.0441132	-0.288453	0.0211453	0.00868127
O60763	General vesicular transport factor p115 OS=Homo sapiens OX=9606 GN=USO1 PE=1 SV=2	21.7795	21.7037	22.274	21.5064	22.1293	21.9082	21.7498	22.6843	21.7931	21.9142	21.9269	22.4914	22.1939	21.4188	21.5973	21.8422	22.2812	21.6988	22.9498	23.2582	22.26	22.0536	22.5601	21.7139	21.8116	22.1969	22.2831	22.0461	21.9011	21.9944	22.6837	21.9272	21.6673	22.5095	22.1629	22.2395	21.8722	22.1017	21.9295		39	28	27	0.141411	0.829941	-0.0457046	0.424528	-0.19861
P34931	Heat shock 70 kDa protein 1-like OS=Homo sapiens OX=9606 GN=HSPA1L PE=1 SV=2	NaN	17.8235	17.0981	17.7702	17.8976	18.3294	17.743	NaN	18.1014	17.5091	17.1438	17.3359	17.6523	18.681	17.3887	NaN	17.0467	NaN	17.5345	17.4227	16.9512	18.1242	15.7608	NaN	17.6182	18.1921	17.9345	NaN	NaN	NaN	16.4161	16.7864	16.7912	NaN	17.4512	NaN	17.1504	17.5744	16.444		34	20	3	1.44036	0.0997995	0.486043	0.448848	-0.216565
P01834	Immunoglobulin kappa constant OS=Homo sapiens OX=9606 GN=IGKC PE=1 SV=2	25.7922	23.2114	23.7435	26.1594	25.286	22.497	24.4412	25.3876	24.7239	23.507	24.7477	23.8178	22.5198	23.3113	23.2032	23.4237	23.5303	26.2027	24.5885	24.8627	21.0967	21.8138	21.7936	23.4504	22.7347	21.9627	20.7571	21.5548	23.1391	24.5479	23.6085	21.9594	22.5212	21.187	21.0732	24.6456	21.684	24.52	22.2619		100	15	2	4.54769	0.000436019	1.81041	0.567154	0.575601
P33993	DNA replication licensing factor MCM7 OS=Homo sapiens OX=9606 GN=MCM7 PE=1 SV=4	20.2401	19.2354	20.475	21.9688	21.5912	20.6315	19.4661	20.6261	20.6271	21.1124	20.943	20.3438	20.8236	19.5083	21.4971	21.1156	21.404	21.9202	21.8098	20.5773	22.2617	20.6499	21.3037	21.3616	21.3128	20.559	21.8896	20.9949	20.8304	22.0775	21.3213	21.7794	21.6265	21.2786	21.3245	20.9239	19.7824	21.6072	21.648		52	30	30	1.47399	0.09425	-0.495389	0.0448591	0.0458681
P17301	Integrin alpha-2 OS=Homo sapiens OX=9606 GN=ITGA2 PE=1 SV=1	19.2906	19.7777	19.6837	19.4871	18.4882	20.8073	20.1889	20.388	19.555	19.8129	18.3815	20.9625	22.34	21.5636	19.6546	18.928	16.5999	19.3968	20.0198	22.4035	19.5776	22.2756	19.9668	20.8879	21.9754	18.8516	20.4269	20.6897	19.7777	19.5755	19.9696	20.2415	19.5316	19.6812	17.7813	19.5141	19.9551	19.2923	21.3402		37	31	31	0.192935	0.770233	-0.182557	0.127263	-0.20393
O15144	Actin-related protein 2/3 complex subunit 2 OS=Homo sapiens OX=9606 GN=ARPC2 PE=1 SV=1	23.4942	23.6698	23.8838	24.6335	24.3417	24.1759	24.3727	23.7737	24.5288	24.1426	22.8914	23.2898	23.7143	23.9941	23.0358	23.9716	23.6556	24.0481	23.6404	23.8487	23.2672	23.9704	24.0417	23.8139	23.2353	23.3959	23.3118	22.7004	23.3975	23.4636	23.6567	23.8994	23.4961	23.5688	23.085	23.2467	23.5906	23.3075	23.509		67	25	25	2.31638	0.0222704	0.383864	0.467391	-0.202428
P51991	Heterogeneous nuclear ribonucleoprotein A3 OS=Homo sapiens OX=9606 GN=HNRNPA3 PE=1 SV=2	24.3189	24.7882	24.0962	24.2312	24.3777	24.4143	23.9361	23.8491	24.1554	24.9183	23.9949	23.9243	24.8579	23.6469	24.4928	24.6539	24.259	24.7755	24.4976	23.9377	24.5915	23.7521	24.7319	24.3006	25.1323	24.3102	25.3325	25.2715	25.0039	25.1213	25.675	25.0956	25.2332	24.8045	24.7804	24.6106	25.5325	23.8752	24.7814	Acetyl [N-Term]	48	19	18	3.17308	0.00548227	-0.532445	0.576134	-0.188613
O14841	5-oxoprolinase OS=Homo sapiens OX=9606 GN=OPLAH PE=1 SV=3	19.4616	19.7051	18.2873	19.7756	18.5669	18.8163	19.9285	19.1827	19.6702	20.2926	21.0035	20.3457	18.2938	19.9918	19.6731	18.0576	20.4996	19.7603	19.5345	19.5126	21.1083	20.1302	20.7881	20.2379	20.2131	19.0994	20.543	21.2989	18.6479	20.4806	19.105	19.7838	21.2683	20.4699	20.8318	20.834	20.998	18.9737	20.8228		36	34	34	2.36325	0.0207248	-0.778595	3.56835	1.12064
P29692	Elongation factor 1-delta OS=Homo sapiens OX=9606 GN=EEF1D PE=1 SV=5	23.9827	24.0316	24.5387	24.5533	24.2359	24.8589	23.7331	24.0563	23.9897	24.9552	24.2012	24.0449	24.7735	24.6241	24.8677	24.4948	24.5493	24.6427	24.5675	23.8215	25.4244	24.6607	25.149	24.3586	25.3101	25.4294	24.9672	24.6394	24.3033	24.6609	24.6075	24.4336	24.4933	23.9028	24.6464	24.9725	24.8606	23.7999	24.5618		69	18	17	1.66623	0.0682846	-0.317635	0.0697631	-0.032667
P51858	Hepatoma-derived growth factor OS=Homo sapiens OX=9606 GN=HDGF PE=1 SV=1	23.2368	23.5282	23.3712	24.4401	24.0618	23.197	24.0933	22.1763	23.7938	24.6413	23.385	22.7541	23.0141	24.2964	23.6935	23.4202	23.8694	24.3458	23.1163	23.0323	23.8621	22.6117	23.3525	22.9063	23.2782	23.8124	23.7419	23.9636	23.8922	24.5631	23.7259	23.3471	23.6127	23.905	24.3903	23.1289	24.7894	22.5746	23.7427		74	22	21	0.138138	0.833938	-0.0687771	1.13081	0.501251
Q9UJS0	Calcium-binding mitochondrial carrier protein Aralar2 OS=Homo sapiens OX=9606 GN=SLC25A13 PE=1 SV=2	20.7451	20.8863	22.1729	22.863	20.3726	22.2576	21.0257	21.6885	21.4628	21.564	22.2182	21.6568	21.7111	21.0887	21.8039	20.4434	22.2719	21.598	20.7649	21.5361	22.2007	21.5811	22.5092	20.8088	22.716	22.2469	22.1129	22.0068	21.8928	22.31	22.4914	21.8528	22.0805	23.4873	22.6914	22.7345	22.8015	21.781	22.0874		57	29	21	3.08841	0.00636273	-0.724652	0.627483	0.363457
Q9Y446	Plakophilin-3 OS=Homo sapiens OX=9606 GN=PKP3 PE=1 SV=1	17.9744	19.0464	20.8565	20.2545	20.0704	21.8276	16.4154	17.8119	19.2544	19.5014	17.9876	21.5944	20.8606	17.4094	21.8414	17.3577	19.5077	21.1564	21.1017	20.3256	20.0427	20.6481	21.154	21.0832	20.6702	20.5214	19.2798	21.352	21.3628	21.8109	20.2801	20.1255	20.6046	19.7194	20.191	19.4974	21.0106	23.1637	18.7646	Acetyl [N-Term]	57	36	36	1.50929	0.0887094	-0.986022	0.185221	-0.346929
P20618	Proteasome subunit beta type-1 OS=Homo sapiens OX=9606 GN=PSMB1 PE=1 SV=2	24.2084	24.0478	23.9435	25.0507	23.9288	24.2419	24.4462	23.674	25.0383	24.5387	24.2395	24.1031	24.0567	24.8653	24.0198	24.416	24.5687	24.5857	23.7883	24.2646	24.2283	23.2161	24.2679	23.9382	24.2674	24.2622	23.9358	24.3516	23.9995	24.0567	24.6756	24.6455	24.6287	23.7292	24.44	23.6116	24.7599	24.007	24.1942		64	17	17	0.527265	0.460705	0.132072	1.18459	0.318483
Q3ZCM7	Tubulin beta-8 chain OS=Homo sapiens OX=9606 GN=TUBB8 PE=1 SV=2	21.6653	21.7602	20.7581	NaN	21.3387	20.5613	19.668	21.1483	20.7867	21.1431	21.4963	21.6097	21.8597	20.0098	21.3635	20.7258	21.1582	21.2257	21.6216	22.0156	22.1597	21.2836	21.2386	21.7986	21.5917	20.0305	21.1461	21.257	20.8559	22.289	21.9841	21.0017	21.4117	20.6788	21.8155	20.7999	20.9281	21.345	22.8021		30	15	1	0.590973	0.416369	-0.236955	0.0466653	-0.0378579
P61160	Actin-related protein 2 OS=Homo sapiens OX=9606 GN=ACTR2 PE=1 SV=1	23.0929	23.3719	23.7345	24.4647	23.7205	23.9926	23.8937	23.2054	24.0345	23.804	22.4065	23.185	23.4296	23.6897	23.0848	24.0354	23.026	23.9083	23.5694	23.7313	23.1657	23.7391	23.8556	23.671	23.4465	23.1574	23.0088	22.6229	23.1708	23.1196	23.6097	23.708	23.2494	23.4086	22.7462	23.0591	23.3989	22.8827	23.5709		56	15	15	1.33219	0.120607	0.274785	0.433906	-0.196479
P04908	Histone H2A type 1-B/E OS=Homo sapiens OX=9606 GN=HIST1H2AB PE=1 SV=2	23.7506	22.4461	23.2313	23.6405	24.863	21.403	22.6028	20.2486	24.0675	21.9034	23.5216	20.981	21.4996	21.7099	22.3769	22.892	22.3853	24.3835	22.8149	21.0621	21.4699	21.0289	21.2056	21.118	20.0637	21.1731	20.9222	21.0716	23.7219	23.4338	22.9842	20.6412	21.4721	19.7927	20.9112	20.171	22.3234	21.5868	20.7		75	19	5	2.69629	0.0119803	1.23175	0.0203006	-0.0330099
A0FGR8	Extended synaptotagmin-2 OS=Homo sapiens OX=9606 GN=ESYT2 PE=1 SV=1	22.3268	22.0934	22.2893	22.0503	22.868	22.1309	22.4831	21.562	22.597	22.6886	22.1358	21.79	22.1648	22.0224	22.0299	22.719	22.0314	22.6796	22.2908	22.5625	22.6295	21.5159	22.7253	22.0291	21.8436	22.3023	21.9706	21.721	24.6062	22.6449	22.5758	21.5455	22.9099	21.7185	22.0299	21.4182	22.5244	22.6506	22.1622		40	28	28	0.0295609	0.965454	-0.0149388	0.115664	-0.0470922
P49321	Nuclear autoantigenic sperm protein OS=Homo sapiens OX=9606 GN=NASP PE=1 SV=2	21.4038	21.6191	21.1231	23.012	21.7029	21.6934	21.9907	20.5924	22.5993	22.2538	22.0928	19.9777	20.4676	20.8764	22.685	23.2049	22.7903	21.9855	21.8393	21.6779	22.9671	20.8058	21.5025	21.1433	21.6737	21.4275	23.2183	20.5114	21.1392	21.4935	20.958	21.6405	21.5103	22.3118	21.864	20.6538	21.0893	21.6786	21.0582		50	28	28	0.533402	0.456353	0.271676	0.253557	0.236884
P12532	Creatine kinase U-type. mitochondrial OS=Homo sapiens OX=9606 GN=CKMT1A PE=1 SV=1	18.0117	19.3707	19.1978	24.0644	18.305	21.1696	17.288	14.9726	18.5519	19.3504	19.9504	23.4151	21.0433	14.8356	19.7708	17.4966	23.3198	21.0367	20.8042	21.9937	20.7626	18.6082	21.1408	21.404	20.0685	16.3588	19.7858	23.4954	21.0059	21.9103	22.6257	20.7862	22.0735	25.1274	22.781	23.1209	17.3675	20.3113	23.1385		57	23	22	1.21152	0.147778	-1.45377	0.569912	1.28586
Q14566	DNA replication licensing factor MCM6 OS=Homo sapiens OX=9606 GN=MCM6 PE=1 SV=1	19.7337	20.1712	20.2848	21.2841	20.1862	21.0884	20.3074	21.0707	20.8142	21.6393	20.5975	20.8651	21.4575	20.6556	21.0534	21.2453	21.5773	20.3178	21.3561	21.2596	22.5931	20.7124	21.3102	20.8492	21.9823	20.1133	22.4224	21.1396	20.1786	20.9346	20.9733	22.1081	21.3349	21.7581	21.6137	19.8664	20.0302	21.3056	20.9908	Acetyl [N-Term]	50	37	37	0.83515	0.277947	-0.321048	0.0112257	-0.00811958
O60313	Dynamin-like 120 kDa protein. mitochondrial OS=Homo sapiens OX=9606 GN=OPA1 PE=1 SV=3	22.2661	21.9885	21.3348	21.6511	21.5599	21.8507	22.6393	23.9837	22.5826	21.8797	20.8172	22.3308	21.6458	22.4948	22.7004	21.1332	22.3493	21.1228	22.355	22.0635	21.5764	21.0352	21.045	21.5629	21.9334	20.8747	21.2463	21.23	20.2704	21.552	20.9885	21.2205	20.4545	23.4323	21.293	22.086	21.089	21.9504	21.7562		42	32	32	2.14128	0.0298362	0.637619	0.0208279	-0.0196074
Q12931	Heat shock protein 75 kDa. mitochondrial OS=Homo sapiens OX=9606 GN=TRAP1 PE=1 SV=3	23.2972	22.8144	23.3436	23.4675	23.1241	23.7307	23.0884	23.6746	23.1362	23.7598	23.1574	23.8021	24.0095	22.7631	23.5218	23.0678	23.9785	23.6368	23.6911	22.8915	23.92	22.3821	23.8442	22.9353	23.4884	23.7651	22.9312	24.1979	22.7301	23.1214	23.1552	23.2023	23.4025	23.8529	23.9327	24.2162	23.7192	22.2945	23.5541		53	31	30	0.0102898	0.987805	-0.00456933	0.00459338	-0.00235962
O00425	Insulin-like growth factor 2 mRNA-binding protein 3 OS=Homo sapiens OX=9606 GN=IGF2BP3 PE=1 SV=2	17.4218	20.6927	19.8893	15.6498	19.6414	21.1492	20.9779	18.8415	15.8888	21.228	19.3396	16.304	NaN	19.112	21.0635	16.6783	21.9405	20.2404	21.63	16.664	20.4449	20.1928	22.6705	22.4444	23.4057	22.371	20.6972	18.5464	22.3726	NaN	NaN	NaN	20.8028	18.2393	23.0771	16.8819	NaN	22.1793	NaN		45	23	20	1.79031	0.0553604	-1.84682	0.0794684	-0.215817
O94832	Unconventional myosin-Id OS=Homo sapiens OX=9606 GN=MYO1D PE=1 SV=2	21.0867	22.0929	23.0588	20.5022	20.4407	21.0893	20.5509	19.7766	20.9325	21.9341	21.7442	22.1137	21.5484	19.7767	21.4754	21.525	21.3668	20.7973	21.5211	20.4052	21.7504	20.7514	20.5668	20.4223	21.2056	22.908	22.4579	21.7282	22.697	21.1357	20.7431	21.2218	21.5028	21.2645	21.1919	21.8953	19.8516	20.7624	21.2277		44	39	37	0.237411	0.72519	-0.143837	0.309711	-0.263226
P63244	Receptor of activated protein C kinase 1 OS=Homo sapiens OX=9606 GN=RACK1 PE=1 SV=3	24.3049	24.6193	24.7113	25.5177	24.7239	25.1201	24.8215	24.1967	25.132	24.9216	23.9825	24.0594	24.3828	25.0051	24.8939	25.2733	25.0852	25.0814	24.7516	24.5673	25.1368	24.3663	25.1738	24.6875	25.1574	24.9893	24.8733	25.5798	25.2275	25.1917	25.6644	25.5083	25.7258	24.8532	25.4859	24.7233	25.7576	24.4424	24.647		87	22	22	1.92785	0.0440763	-0.357756	0.0349204	-0.0187651
P07196	Neurofilament light polypeptide OS=Homo sapiens OX=9606 GN=NEFL PE=1 SV=3	NaN	NaN	16.6495	NaN	17.2454	16.432	17.16	NaN	NaN	17.0771	NaN	NaN	18.3452	16.9402	NaN	17.2228	20.7342	16.5547	16.7963	NaN	22.2505	20.7744	22.3997	22.2846	17.6788	16.6667	18.032	17.158	NaN	21.3426	17.7254	19.1286	25.0757	21.5885	18.4657	22.6717	NaN	20.7427	23.0676		59	32	29	3.07148	0.00652459	-3.03696	0.332367	0.578056
Q8WU39	Marginal zone B- and B1-cell-specific protein OS=Homo sapiens OX=9606 GN=MZB1 PE=1 SV=1	23.5033	22.0791	23.3159	24.5947	24.353	22.0442	22.2821	22.9698	24.5587	23.9643	21.068	20.978	22.236	22.4957	22.1047	23.7724	22.4276	24.5776	24.8715	22.1845	20.7482	19.7638	20.9861	21.9242	21.4191	18.301	19.0448	18.9816	18.5041	20.9951	22.7064	21.3596	19.5826	20.5992	18.7854	22.634	21.0852	19.2451	20.4138		74	12	12	6.84808	0	2.64647	0.571757	-0.611932
P54802	Alpha-N-acetylglucosaminidase OS=Homo sapiens OX=9606 GN=NAGLU PE=1 SV=2	18.5853	21.8962	22.2123	18.6241	16.794	21.6455	16.9449	21.4674	20.4048	19.6525	19.9615	19.4646	20.2689	21.1154	21.8197	19.1886	19.4891	19.7632	21.6718	21.4136	19.3181	21.937	19.0017	21.5145	22.1988	22.2554	22.7815	21.2125	21.8104	19.4519	20.107	21.6824	20.8004	18.0638	22.0501	19.9952	18.5818	18.1211	19.448		41	22	22	0.39862	0.563239	-0.424613	0.673951	-0.90442
Q14203	Dynactin subunit 1 OS=Homo sapiens OX=9606 GN=DCTN1 PE=1 SV=3	19.8525	20.5383	20.7204	18.3171	20.4261	21.0332	19.8754	19.6187	19.3438	20.5995	19.8143	20.9701	20.9286	19.5269	20.1155	20.1919	20.4649	19.7191	21.1035	20.1587	20.9025	20.4214	20.4086	20.9604	20.7765	20.3822	20.7775	20.3028	19.8767	20.4918	19.6512	20.3529	19.5361	21.3387	20.8584	21.0236	19.7505	20.231	20.9609		39	36	36	0.918092	0.243087	-0.307964	0.932665	-0.487097
P55795	Heterogeneous nuclear ribonucleoprotein H2 OS=Homo sapiens OX=9606 GN=HNRNPH2 PE=1 SV=1	20.8671	22.2287	21.5705	20.8957	20.6527	21.614	20.3464	20.8289	21.8902	20.7834	20.2803	21.2254	21.2723	21.0031	21.7044	22.0776	20.8899	21.0716	21.2967	21.0555	20.8167	21.271	22.0325	21.6939	22.1299	21.3919	21.9078	22.2233	22.148	21.7803	21.8726	22.2718	21.4214	21.7275	21.7123	20.9349	21.3731	22.3478	21.5551	Acetyl [N-Term]	55	19	11	2.82834	0.00964932	-0.538675	1.89458	-0.572122
Q9Y6K5	2'-5'-oligoadenylate synthase 3 OS=Homo sapiens OX=9606 GN=OAS3 PE=1 SV=3	20.785	20.5296	20.4111	20.3938	20.1429	20.3505	19.5338	21.0474	21.1888	21.1984	20.902	21.7879	22.6115	19.2354	19.7452	21.5453	19.9743	20.5314	20.5934	22.6468	22.5039	20.9544	21.5066	19.6813	23.4769	20.9672	22.8073	22.2798	19.9255	20.4742	22.832	22.2715	20.3095	21.4785	22.3595	21.1347	21.6301	21.332	21.73	Acetyl [N-Term]	38	36	36	1.85566	0.0499344	-0.803056	0.355231	-0.323424
P15559	NAD(P)H dehydrogenase [quinone] 1 OS=Homo sapiens OX=9606 GN=NQO1 PE=1 SV=1	21.7918	20.3142	22.1012	22.0899	21.3409	21.2815	NaN	18.6312	21.1851	20.7759	20.6827	24.0519	21.0963	25.4611	23.5351	20.0535	24.1583	21.5606	20.0114	19.4418	22.3297	25.7506	20.0782	19.3513	22.7106	22.3758	22.2662	25.6384	20.6469	26.6673	19.3278	22.2046	24.4761	23.6295	25.5578	21.8002	22.1135	22.1788	20.1615		63	20	20	0.935605	0.235773	-1.03686	1.53469	1.68652
P43686	26S proteasome regulatory subunit 6B OS=Homo sapiens OX=9606 GN=PSMC4 PE=1 SV=2	21.8909	22.1966	21.7248	21.3306	21.8989	21.9722	22.3016	21.1639	21.5703	22.3132	21.6885	21.4446	21.9492	21.5644	22.1375	22.186	22.2977	21.8257	22.0927	21.9814	22.246	22.3267	22.266	22.4125	22.3314	22.4314	21.8748	22.3778	21.8121	22.4306	22.3539	22.1379	22.5075	22.5734	22.8009	22.2814	22.8593	21.8755	22.1248	Acetyl [N-Term]	66	22	22	4.12456	0.00116547	-0.440523	0.0641617	0.0271251
Q9UHB9	Signal recognition particle subunit SRP68 OS=Homo sapiens OX=9606 GN=SRP68 PE=1 SV=2	22.1592	22.1009	22.3287	22.5718	22.1712	22.3829	22.4295	22.0933	22.5271	22.7974	22.0243	22.1322	22.3579	22.1214	21.9089	22.5946	22.1159	22.1886	22.4184	22.6187	22.4139	22.7133	22.5464	22.0958	22.5837	22.523	22.1631	22.0957	22.036	22.4069	22.6071	22.2774	22.0745	22.5816	21.9462	22.0596	23.1025	22.3734	22.3882		55	29	29	0.352845	0.607249	-0.0656527	0.194551	-0.0516586
P25786	Proteasome subunit alpha type-1 OS=Homo sapiens OX=9606 GN=PSMA1 PE=1 SV=1	24.5448	24.1991	24.2761	25.3797	24.5322	24.2506	24.6364	23.6563	25.2056	24.4267	24.3719	24.1523	24.0316	24.8528	24.3358	24.4647	24.6903	24.999	23.8695	24.256	24.3533	23.4122	24.5176	24.149	24.4711	24.575	24.1569	24.556	24.2492	24.6954	24.9092	24.4849	24.7068	24.0119	24.5418	23.9564	25.1745	24.1212	24.428		89	23	23	0.201083	0.761474	0.063388	1.06794	0.327965
P02686	Myelin basic protein OS=Homo sapiens OX=9606 GN=MBP PE=1 SV=3	20.436	18.3884	19.1873	19.7763	19.7322	18.9076	18.6158	19.3841	19.0901	17.9379	17.7798	19.0945	19.9009	19.9862	19.9824	18.8708	18.2242	19.6746	19.0205	18.8505	27.9417	22.2089	26.8801	25.0652	20.1729	22.0908	19.9698	19.9281	20.6331	27.0293	21.3635	22.5196	29.188	24.1695	20.7569	22.6883	19.998	23.8654	24.3492		44	25	25	6.27304	0	-4.05896	0.0441245	-0.0412028
Q27J81	Inverted formin-2 OS=Homo sapiens OX=9606 GN=INF2 PE=1 SV=2	20.6446	19.9107	20.82	21.0969	20.5607	19.8244	17.9376	19.7657	20.2362	20.3309	19.9967	20.298	20.1262	19.7384	20.2007	20.339	20.1319	20.2682	20.5011	20.7126	21.4152	20.5211	20.5668	20.3577	21.0859	21.0228	20.6355	20.5485	20.6258	21.2245	20.6913	20.2814	20.3105	21.7772	20.8504	20.7077	21.1986	20.3523	20.2443		36	29	29	2.74606	0.0109605	-0.586795	0.14504	-0.108227
Q8TDL5	BPI fold-containing family B member 1 OS=Homo sapiens OX=9606 GN=BPIFB1 PE=1 SV=1	22.6315	23.865	23.1173	23.456	23.4291	23.4864	23.746	22.6077	23.5365	23.3113	22.579	22.9647	23.7184	23.8603	23.4857	23.5081	22.8752	23.3453	23.4919	22.759	23.3158	23.4075	23.1897	23.0034	23.4432	23.0802	23.319	23.4054	22.7959	23.376	23.104	23.8676	24.0587	23.2788	23.3443	25.0351	23.5595	23.8965	23.8589		43	18	18	0.756849	0.318305	-0.202832	0.656872	-0.23474
O15020	Spectrin beta chain. non-erythrocytic 2 OS=Homo sapiens OX=9606 GN=SPTBN2 PE=1 SV=3	17.1537	17.0213	18.4619	17.5	17.7445	18.958	NaN	17.0418	NaN	17.9168	18.684	18.5633	20.4014	18.038	18.3934	17.223	18.6166	18.0367	17.677	18.5867	19.3751	18.3567	18.3929	20.7289	20.0993	19.1929	20.5652	19.6323	20.6927	18.3284	17.7997	19.1824	18.7955	18.8961	18.7492	19.4941	18.5109	19.7308	20.2288		25	44	34	3.79361	0.00209524	-1.19063	0.0745069	0.0828002
Q9NQC3	Reticulon-4 OS=Homo sapiens OX=9606 GN=RTN4 PE=1 SV=2	23.3122	23.6496	23.1424	22.9302	23.5514	23.9297	23.0287	22.9988	22.4165	23.8491	22.9682	23.7315	23.7041	23.6657	23.1387	23.5524	23.9699	23.1612	23.702	22.9515	24.7945	24.2115	24.2892	23.8626	23.5287	23.1371	23.2145	23.4926	23.0013	24.3487	24.267	24.1202	23.8304	24.3661	23.4722	24.2447	23.0488	23.5787	24.1393	Acetyl [N-Term]	25	19	19	2.44967	0.0177952	-0.471679	0.138209	-0.0682302
Q15067	Peroxisomal acyl-coenzyme A oxidase 1 OS=Homo sapiens OX=9606 GN=ACOX1 PE=1 SV=3	19.2047	19.9534	19.3138	20.7963	19.3442	20.1428	19.6679	19.7788	18.9917	20.9924	18.3341	21.5196	20.9526	19.7283	20.1316	19.2539	20.2603	19.004	19.7575	20.1668	21.8353	20.9885	20.8324	22.2353	22.1882	19.9556	20.8636	22.466	20.0937	20.6511	20.8587	19.1632	20.734	22.0155	21.1672	19.8308	21.2288	21.1883	21.024		44	21	21	3.95233	0.00170533	-1.15211	0.323362	0.261395
Q8WVM8	Sec1 family domain-containing protein 1 OS=Homo sapiens OX=9606 GN=SCFD1 PE=1 SV=4	20.2488	20.1382	20.3523	21.8262	20.5196	19.9669	20.4294	19.737	19.8994	20.45	20.4928	19.6162	20.2561	20.6726	22.7243	20.1401	19.7066	20.2305	20.4678	20.7775	19.5329	21.1414	20.9312	20.6208	20.1064	20.6193	20.278	20.0346	20.2555	19.9783	21.3013	19.9848	22.5984	20.5953	19.7367	20.5404	21.3416	20.7309	20.0339		47	23	23	0.20327	0.759533	-0.112765	0.869663	0.488092
P42765	3-ketoacyl-CoA thiolase. mitochondrial OS=Homo sapiens OX=9606 GN=ACAA2 PE=1 SV=2	24.1671	23.7132	22.5123	24.0119	22.8091	21.7966	21.8833	22.4182	22.6444	23.1272	22.5055	23.309	22.9635	21.4521	22.6689	23.5552	23.522	22.128	22.6518	22.2395	21.9362	21.28	23.0764	22.4895	22.4699	23.3271	22.397	21.6449	22.9261	22.1692	23.754	23.2412	23.1337	23.8047	23.7002	23.0566	23.3159	23.1026	23.6612		67	18	18	0.103138	0.873097	-0.0637762	0.0358679	0.0345752
Q9Y6D6	Brefeldin A-inhibited guanine nucleotide-exchange protein 1 OS=Homo sapiens OX=9606 GN=ARFGEF1 PE=1 SV=2	21.1667	22.3409	19.6525	20.1563	19.4385	20.3331	19.7278	20.4656	20.9912	20.3622	20.7007	21.6776	20.3909	20.0169	20.8679	21.9979	20.287	19.4046	20.1758	20.683	20.4499	20.4862	20.1897	20.6052	21.3908	20.2445	21.416	19.4542	22.4841	19.5573	21.1142	20.5919	19.9569	22.0933	21.2768	20.1548	20.0512	20.7595	20.461		25	41	33	0.209439	0.75314	-0.128543	0.206652	-0.18378
P12429	Annexin A3 OS=Homo sapiens OX=9606 GN=ANXA3 PE=1 SV=3	23.2019	24.1741	24.3148	21.977	24.4165	24.1239	25.0181	23.4858	21.5197	22.1969	23.5091	23.967	23.9453	24.9986	21.9909	22.0084	21.6681	23.7332	23.594	24.6326	24.0947	25.4716	20.5379	24.8102	21.7013	22.7439	22.4983	22.4071	23.7709	23.0955	21.8742	21.5445	22.5845	22.8316	22.748	21.5783	22.2252	25.5536	21.2749		79	29	29	0.864547	0.266537	0.616101	0.113649	-0.155219
Q15366	Poly(rC)-binding protein 2 OS=Homo sapiens OX=9606 GN=PCBP2 PE=1 SV=1	22.9553	23.7909	24.0634	23.3421	23.0936	24.0358	23.2178	23.1557	23.157	23.847	23.3121	22.9303	23.7676	23.2623	23.8374	23.7896	23.3479	23.2265	23.7714	23.6187	23.9923	23.5845	23.8512	23.7002	24.3401	23.5572	24.1418	24.1974	24.324	22.9637	23.4911	24.7475	24.1298	23.4745	24.4216	23.1695	24.1953	23.8403	23.6579		70	17	9	2.43589	0.0182577	-0.407049	1.01978	-0.270665
A0AVT1	Ubiquitin-like modifier-activating enzyme 6 OS=Homo sapiens OX=9606 GN=UBA6 PE=1 SV=1	20.8598	18.9341	20.1383	18.8398	20.249	21.3307	19.928	21.9716	20.0998	20.0186	20.7042	20.1737	20.9155	20.3677	19.7186	18.7084	19.6696	19.265	20.6978	20.5414	20.0222	20.8413	19.6322	19.6366	19.2203	18.8065	20.8058	18.2244	21.5406	19.3405	19.1072	20.7094	19.2792	19.7021	19.9471	18.4825	18.3683	19.5456	19.4525		43	35	35	1.24992	0.138831	0.542682	0.407362	-0.33052
P01861	Immunoglobulin heavy constant gamma 4 OS=Homo sapiens OX=9606 GN=IGHG4 PE=1 SV=1	23.873	22.1242	21.7516	24.0838	23.0939	21.0506	23.7281	25.4245	24.1632	22.5712	20.8424	22.7418	22.1486	22.6412	22.073	21.1344	21.6624	22.7412	23.9958	22.6745	19.4907	21.7599	20.4554	22.7391	22.4209	19.6056	20.944	20.5266	20.7953	21.537	21.4405	20.2735	20.8939	19.9594	20.6581	23.9503	21.1736	23.1528	20.3846		54	17	9	3.61023	0.00253846	1.5596	0.0462492	-0.071345
Q8N1G4	Leucine-rich repeat-containing protein 47 OS=Homo sapiens OX=9606 GN=LRRC47 PE=1 SV=1	20.3425	21.104	21.524	21.3026	21.1183	24.1235	22.0217	19.9699	20.1547	21.7251	20.8446	20.4386	20.6102	20.3504	21.1892	21.3489	21.9498	21.0903	23.1706	20.5787	21.1199	20.6715	21.0461	20.6473	22.5242	21.648	21.1462	21.1163	25.8335	21.577	21.2703	21.0125	21.2531	21.2641	21.6802	20.9298	21.5799	21.1113	21.2455		55	28	28	0.345886	0.61364	-0.261431	0.380374	-0.382435
P11047	Laminin subunit gamma-1 OS=Homo sapiens OX=9606 GN=LAMC1 PE=1 SV=3	22.7141	23.748	20.6963	20.2945	20.9901	21.8432	22.1246	20.7445	22.7205	20.66	21.8197	22.0441	20.4932	21.7729	22.2202	23.2094	22.3551	21.0314	20.8996	20.6705	20.5963	21.5205	20.5709	23.1472	21.3553	20.4772	20.5768	20.0718	20.879	20.995	20.4615	21.4827	20.782	19.1718	20.1854	21.1706	20.0287	20.8593	20.8128		26	33	32	2.27161	0.0238217	0.855493	0.0772284	-0.0952566
Q92900	Regulator of nonsense transcripts 1 OS=Homo sapiens OX=9606 GN=UPF1 PE=1 SV=2	21.3127	21.6548	21.5771	21.16	21.0875	21.036	20.9296	21.3205	21.3252	21.6019	20.9386	21.5085	21.697	20.957	21.6468	21.4497	21.4937	21.3118	21.72	21.2665	21.5583	21.1932	21.9344	21.2077	22.1693	21.1138	21.6298	21.665	21.686	21.6923	21.6238	21.7758	21.6735	21.4512	21.8462	21.7791	22.4524	21.7697	21.8536		40	37	37	3.04895	0.00671589	-0.33843	0.638821	-0.145457
Q02790	Peptidyl-prolyl cis-trans isomerase FKBP4 OS=Homo sapiens OX=9606 GN=FKBP4 PE=1 SV=3	21.0906	20.5311	20.3563	21.3336	21.8312	22.2266	22.9397	22.64	21.1016	22.0562	21.3477	22.0085	23.0466	22.7604	21.378	21.4185	23.1129	22.176	23.2351	22.2034	23.0858	22.7004	22.6622	21.9715	22.2369	21.1323	22.1713	22.9453	20.1415	22.1194	21.4073	22.4883	21.881	21.8338	22.9334	22.3013	22.7246	23.3613	22.1121		57	27	27	0.546223	0.448235	-0.281849	0.230845	0.216234
Q16853	Membrane primary amine oxidase OS=Homo sapiens OX=9606 GN=AOC3 PE=1 SV=3	23.6278	24.8386	20.812	21.6702	21.5724	19.5022	21.4173	20.4596	24.2912	21.6588	23.4669	23.0512	20.2975	20.1126	22.0003	22.6424	21.6024	21.4754	21.8214	20.282	18.0823	17.9396	16.4547	NaN	16.2425	17.7233	18.9048	17.5912	18.5138	17.444	17.5737	17.0646	17.3375	18.2049	17.2222	18.3365	17.7493	19.2104	17.8949		38	20	20	12.0194	0	4.08067	0.0248555	0.0472197
O43272	Proline dehydrogenase 1. mitochondrial OS=Homo sapiens OX=9606 GN=PRODH PE=1 SV=3	15.8131	19.4088	21.1561	16.6463	18.2317	NaN	NaN	NaN	17.4087	19.0275	19.0811	19.5272	18.3993	18.0067	16.4069	15.6363	15.7416	19.6772	18.7016	NaN	15.1983	18.1414	17.0103	15.5494	21.8293	22.0145	16.0443	17.7817	21.9588	18.6031	17.047	15.3769	17.1911	19.07	20.1217	21.3902	19.9911	17.1019	17.813		50	20	20	0.196901	0.766532	-0.32634	0.347551	-0.650611
P14314	Glucosidase 2 subunit beta OS=Homo sapiens OX=9606 GN=PRKCSH PE=1 SV=2	21.8613	21.9618	23.1551	22.7778	22.431	22.3471	22.4268	21.2791	22.0212	21.9697	22.0743	21.3542	22.9664	22.0798	22.472	22.342	22.7647	21.94	22.6107	21.1541	22.5961	21.7665	22.1066	22.4953	22.9225	22.8725	22.3819	21.5177	21.9902	22.6042	22.513	22.2291	21.7389	23.5491	22.234	22.5115	22.0089	20.7562	22.4014		38	20	20	0.163095	0.803038	-0.0739987	0.545915	-0.266537
Q9HCC0	Methylcrotonoyl-CoA carboxylase beta chain. mitochondrial OS=Homo sapiens OX=9606 GN=MCCC2 PE=1 SV=1	18.8343	21.1642	19.7799	20.1151	19.3661	19.7824	18.0686	18.7945	20.015	19.782	19.1312	20.4283	19.5887	18.4441	19.1393	20.6061	20.1638	19.1494	19.6305	22.6792	19.6314	21.3881	19.7677	21.7658	20.7675	20.7705	20.5462	20.5592	21.3758	20.9315	19.1015	20.4872	18.9807	21.8485	19.1914	20.7433	20.4916	22.9763	20.4695		58	24	24	2.01118	0.0377334	-0.887584	0.199628	-0.228117
Q14160	Protein scribble homolog OS=Homo sapiens OX=9606 GN=SCRIB PE=1 SV=4	20.6132	21.2704	20.8953	21.9074	21.2403	21.1808	21.0942	20.9881	20.609	21.6609	21.4021	21.1543	21.9366	20.7598	20.8021	21.1643	21.3001	21.2733	21.206	20.7318	21.7532	19.9974	21.4069	20.2953	18.6463	21.0662	20.5245	21.1859	19.1327	20.8168	21.2543	21.4435	21.3359	21.435	21.9155	21.2453	21.7634	21.9548	21.3678		33	38	36	0.38963	0.570624	0.183677	0.0224437	-0.011155
Q96AE4	Far upstream element-binding protein 1 OS=Homo sapiens OX=9606 GN=FUBP1 PE=1 SV=3	22.8328	23.456	23.3691	23.331	22.7767	24.4352	22.8003	22.8676	23.7251	23.4309	23.0547	22.9035	22.5711	23.2641	23.2081	23.2807	22.9641	22.7911	22.704	22.2315	23.2312	22.5017	23.099	22.8327	23.6967	23.1194	23.775	23.6232	23.0705	23.5244	22.7631	23.8472	23.3995	23.4014	23.666	22.395	23.2708	22.409	22.7664		51	26	23	0.21889	0.743718	-0.078661	0.634137	-0.259917
P04181	Ornithine aminotransferase. mitochondrial OS=Homo sapiens OX=9606 GN=OAT PE=1 SV=1	20.8045	20.7064	21.4871	20.3083	20.7291	22.1091	20.4806	20.8827	20.3053	19.9818	20.2168	23.616	22.8334	21.5746	23.9718	21.0774	23.9494	23.0862	20.8416	21.7824	22.3724	23.1991	20.1613	21.0711	20.5802	20.1157	21.6362	22.6216	21.0522	22.5895	21.7288	21.9174	23.666	20.2021	24.3811	24.2017	23.478	23.9523	21.9606		64	20	20	0.788449	0.301262	-0.614736	0.476757	0.578369
Q8N163	Cell cycle and apoptosis regulator protein 2 OS=Homo sapiens OX=9606 GN=CCAR2 PE=1 SV=2	21.9309	21.8284	21.8331	21.8654	22.2935	22.1886	22.0905	21.3902	22.3224	22.6015	21.8191	21.6462	21.5046	21.5653	22.2088	21.8592	22.2485	22.434	21.5626	21.0942	21.7444	20.5006	22.2838	21.6237	21.8789	21.8068	20.9777	22.5134	21.6644	21.4552	21.7495	21.6299	21.9714	21.7095	22.3923	21.9384	21.6663	21.2949	21.6634		42	28	28	0.856571	0.270596	0.205695	0.210679	0.0902141
P0DMN0	Sulfotransferase 1A4 OS=Homo sapiens OX=9606 GN=SULT1A4 PE=1 SV=1	21.1682	20.7468	19.7116	19.113	19.6299	17.1649	19.7661	18.253	17.4253	20.3323	19.4395	24.4385	19.2382	17.3573	17.7922	21.0809	20.1147	19.3248	18.8546	20.5641	18.4903	17.288	21.0009	17.7961	21.6614	18.3323	15.9138	24.7787	16.3571	16.7951	21.4437	18.6569	19.5793	17.8548	19.3502	19.8605	17.8868	18.0693	19.5268	Acetyl [N-Term]	71	15	7	0.47208	0.503524	0.594638	0.546542	0.823585
Q13011	Delta(3.5)-Delta(2.4)-dienoyl-CoA isomerase. mitochondrial OS=Homo sapiens OX=9606 GN=ECH1 PE=1 SV=2	23.8623	23.774	24.1471	23.8205	23.0418	22.9707	23.3975	22.564	23.7475	23.1917	21.5318	23.6866	22.7077	23.4077	23.8855	23.0364	23.0936	24.037	23.8305	23.0356	23.1142	22.887	23.2668	22.922	23.7231	24.2529	21.023	23.4822	24.5082	23.6434	24.3223	23.2331	24.0581	24.0168	24.1089	24.3628	25.4607	23.6211	23.4572		60	17	17	0.685388	0.356742	-0.31751	0.0576042	0.045743
Q9UGT4	Sushi domain-containing protein 2 OS=Homo sapiens OX=9606 GN=SUSD2 PE=1 SV=1	21.49	22.7806	20.9963	16.9279	18.9733	17.8089	20.0072	17.8904	21.8074	17.5623	22.5607	21.2416	19.7224	16.8608	19.6188	19.6974	19.2883	17.6237	17.9582	20.6586	19.8614	19.0741	20.552	21.3337	19.0977	20.8088	18.8016	17.645	22.7576	21.676	22.5869	20.01	19.7097	18.3058	18.5249	19.3799	18.7014	18.9924	21.2053		41	17	17	0.311277	0.647962	-0.374891	0.135728	-0.29721
P07954	Fumarate hydratase. mitochondrial OS=Homo sapiens OX=9606 GN=FH PE=1 SV=3	21.6094	21.5329	22.1404	21.8778	21.5922	21.7669	21.2569	21.8533	21.5704	21.4612	22.1101	23.0436	21.3573	20.6008	21.8559	21.6471	23.4702	22.0947	21.8769	20.775	21.9397	21.5147	22.5917	21.9415	21.7289	22.4272	22.3735	23.2053	22.1492	23.4084	22.7003	21.7345	22.0655	23.3155	24.0981	23.6309	20.802	22.7289	22.5207		53	19	19	2.26187	0.0243378	-0.692537	0.172866	0.128161
P16152	Carbonyl reductase [NADPH] 1 OS=Homo sapiens OX=9606 GN=CBR1 PE=1 SV=3	23.4182	23.2815	23.4103	24.2306	23.1723	23.3471	22.9649	22.8608	22.8246	22.9869	23.2887	23.8696	22.7778	22.7545	24.9909	22.9145	23.6344	22.7924	23.471	22.7966	23.933	23.3371	23.4887	23.2094	23.0395	24.3249	23.7516	24.6256	23.7879	23.8359	23.4963	23.1146	25.3105	24.803	25.5009	23.0915	24.7597	23.0812	23.8048		74	17	14	2.18177	0.0277171	-0.62093	0.638915	0.312026
P02748	Complement component C9 OS=Homo sapiens OX=9606 GN=C9 PE=1 SV=2	21.8057	22.02	21.0755	19.9913	23.5227	22.7583	25.1705	25.8933	20.015	21.8381	23.2588	22.2176	22.9998	23.6844	22.5973	22.8217	22.9289	21.965	24.3979	25.8747	21.4385	24.9352	22.5171	23.6859	23.2992	21.6421	22.1331	22.854	22.1099	21.7481	20.9622	21.5233	21.8105	20.5916	20.7624	22.4169	19.7503	24.7546	21.388		45	25	25	0.844295	0.274955	0.719567	0.00664981	0.0146037
P12270	Nucleoprotein TPR OS=Homo sapiens OX=9606 GN=TPR PE=1 SV=3	17.0717	18.3748	20.2357	17.7978	17.8849	18.9777	17.7369	17.9587	18.7921	19.1273	18.9717	20.2994	18.983	18.147	20.091	18.1797	20.2742	18.6371	19.3607	19.7604	18.8358	19.973	18.7889	19.0546	20.5243	18.5538	19.5962	19.1266	18.9232	17.6669	18.9747	18.674	19.7539	20.4289	20.0952	19.6212	19.3728	18.2869	19.1322		22	45	45	0.812507	0.288932	-0.397599	0.134562	0.15162
Q9Y5B9	FACT complex subunit SPT16 OS=Homo sapiens OX=9606 GN=SUPT16H PE=1 SV=1	20.0665	20.3693	20.2405	19.9023	21.0009	20.6321	20.1102	20.4146	19.4243	21.4578	18.8125	20.3965	21.4578	20.0354	21.8157	20.3521	20.7245	20.2511	21.6192	19.8172	20.9736	21.2221	20.866	21.2368	22.3598	20.2847	22.6806	20.4715	19.3805	20.5374	20.2834	20.3641	20.246	21.4805	21.1065	20.1192	19.1051	20.8573	20.437		36	37	37	0.574769	0.426503	-0.29245	0.419857	-0.304144
P07942	Laminin subunit beta-1 OS=Homo sapiens OX=9606 GN=LAMB1 PE=1 SV=2	21.4777	22.399	20.8751	21.0709	20.868	22.6475	21.8007	21.0431	22.3476	21.646	21.1712	22.1978	22.6023	21.7307	20.967	22.6456	21.4885	20.4066	21.3127	20.126	22.1554	21.9728	21.5593	23.365	22.3209	21.5665	21.3903	21.4417	20.9658	20.1335	21.202	22.4659	20.7749	21.1775	20.3855	21.2558	20.9964	21.3498	22.3382		25	33	33	0.035842	0.958497	0.024503	1.07041	-0.579833
P62140	Serine/threonine-protein phosphatase PP1-beta catalytic subunit OS=Homo sapiens OX=9606 GN=PPP1CB PE=1 SV=3	19.478	21.7063	21.9694	20.8534	19.478	21.8777	20.3277	21.858	20.7336	20.4507	19.84	20.4326	21.7489	21.796	21.9244	20.1911	19.8561	19.8843	22.0678	21.8648	21.7918	22.7328	21.5155	22.2072	22.2767	20.2642	22.6474	21.4086	21.4492	20.843	20.1057	22.2317	20.7809	21.7556	22.4256	20.2683	21.4847	20.0406	21.0489		71	20	8	1.07529	0.185814	-0.518759	0.953861	-0.682527
O43776	Asparagine--tRNA ligase. cytoplasmic OS=Homo sapiens OX=9606 GN=NARS PE=1 SV=1	21.525	21.5874	21.0183	21.9741	21.122	22.3107	21.8846	22.6625	21.9211	21.2744	20.6596	22.231	22.2543	21.3068	22.8029	21.207	22.338	21.3871	22.2001	22.0347	22.2303	21.6694	22.0784	21.9942	21.3148	21.5096	21.6861	22.4486	20.6187	22.2345	20.9848	21.7705	22.2449	22.5743	23.3816	22.1604	21.6977	23.0329	21.5294		40	21	21	0.400069	0.562429	-0.170764	0.0593393	-0.0439703
O75367	Core histone macro-H2A.1 OS=Homo sapiens OX=9606 GN=H2AFY PE=1 SV=4	24.5699	24.4938	24.2422	24.2725	24.3194	23.5861	24.8458	24.6997	24.4691	24.1958	24.3573	23.9536	23.6349	24.5861	24.4366	23.9686	24.4309	24.8349	23.9234	23.8829	22.626	23.4468	23.0477	23.2312	22.9817	23.4701	24.3724	22.7722	23.0763	23.3881	23.1679	22.9738	22.5825	22.733	23.4552	23.8788	24.147	23.8885	23.2068		60	21	18	7.72678	0	0.998545	0.879644	0.248379
P35442	Thrombospondin-2 OS=Homo sapiens OX=9606 GN=THBS2 PE=1 SV=2	16.9006	17.7444	20.4115	21.3395	18.8619	21.9886	22.9001	22.3224	20.9909	20.5967	16.3578	18.7716	18.4273	20.7606	20.338	20.7842	20.0689	21.6979	19.3038	22.2703	17.856	19.8916	19.4889	21.8302	19.4267	19.7177	19.5573	19.1871	19.7905	19.6392	19.5865	18.8392	19.1576	17.2095	18.0994	17.8045	17.042	20.7153	19.9064		31	32	28	1.18802	0.152746	0.944708	0.0375781	0.0892341
P55263	Adenosine kinase OS=Homo sapiens OX=9606 GN=ADK PE=1 SV=2	22.257	21.9462	22.8535	21.288	21.9096	21.8217	21.7364	22.7482	21.6854	21.43	22.4207	21.9515	22.7233	22.4163	21.3123	21.8205	21.388	21.4685	21.5985	22.3599	25.1418	23.2131	22.8224	21.3407	21.5723	23.6494	21.4518	21.9486	22.4038	22.2539	21.6718	22.4293	21.733	21.114	22.0779	21.5561	23.5845	21.4898	21.6883		60	19	19	0.646354	0.382506	-0.31388	0.738292	-0.302228
Q96CX2	BTB/POZ domain-containing protein KCTD12 OS=Homo sapiens OX=9606 GN=KCTD12 PE=1 SV=1	23.539	24.016	22.8916	24.1639	23.1916	23.5215	22.7985	22.0565	23.7269	23.5451	23.5273	22.3668	22.7022	22.1706	22.9667	23.8161	23.1528	24.1899	22.3295	22.2674	22.2419	21.7291	23.5686	22.7347	23.6464	22.9087	22.5133	20.977	22.9884	23.2948	23.5008	23.5087	23.1263	22.6498	21.7388	23.0045	23.5213	22.1853	23.0884		66	26	26	0.920186	0.242411	0.361376	0.0158448	0.0143698
Q16352	Alpha-internexin OS=Homo sapiens OX=9606 GN=INA PE=1 SV=2	18.4367	18.9965	NaN	NaN	19.575	18.7467	20.9933	21.6701	NaN	17.6992	18.1598	19.7906	18.3159	18.914	18.8886	17.6831	19.8743	16.9647	20.2806	21.0995	20.8596	20.581	21.1512	21.7851	19.739	17.8856	18.4081	18.5915	19.6399	20.368	17.4255	18.951	23.2775	20.0722	17.7637	21.5496	15.0675	21.3494	22.4009		63	34	29	0.583493	0.421003	-0.653383	0.14231	-0.241924
P25205	DNA replication licensing factor MCM3 OS=Homo sapiens OX=9606 GN=MCM3 PE=1 SV=3	19.504	19.0076	20.0125	21.3942	20.5333	21.2619	19.2072	21.2454	20.733	22.0399	20.7152	21.1158	21.3161	20.4199	21.4324	20.6656	21.2424	19.2581	21.6203	21.0512	22.3354	21.026	21.471	20.6841	21.9491	19.5566	22.7031	21.3738	19.4928	20.779	20.6139	21.8198	20.9123	22.0584	21.6621	19.8302	20.1161	21.3311	20.3975		50	36	36	0.684938	0.357022	-0.369746	0.0350091	-0.0396583
Q01995	Transgelin OS=Homo sapiens OX=9606 GN=TAGLN PE=1 SV=4	24.7084	25.342	25.2659	24.5903	24.0857	26.2389	25.5162	23.8707	25.4063	25.8958	24.7052	23.1383	23.5835	25.3279	26.3612	26.2469	24.6649	25.8664	23.9437	24.6707	23.2812	24.1437	24.5465	25.1137	23.1213	22.673	23.1706	22.89	24.3342	23.752	23.128	23.6162	23.5219	22.6058	22.479	23.5361	22.2673	22.8254	24.2958		87	21	20	5.63895	4.87805e-05	1.53451	0.140013	0.15341
P07858	Cathepsin B OS=Homo sapiens OX=9606 GN=CTSB PE=1 SV=3	23.2854	22.7504	24.4641	24.4171	22.696	24.0357	23.4483	24.904	23.8026	23.5668	20.8873	23.2164	23.9558	24.6089	23.6623	24.4059	22.9703	23.615	23.8062	23.7894	22.021	23.9782	23.7344	23.9972	24.1271	23.2693	22.2954	22.5698	22.5959	22.2406	23.2389	24.8292	23.2635	22.4281	24.0547	23.3033	23.2839	21.5412	23.3331		47	16	16	0.947166	0.231025	0.450977	0.59587	-0.462848
P43155	Carnitine O-acetyltransferase OS=Homo sapiens OX=9606 GN=CRAT PE=1 SV=5	21.6427	20.7111	20.5059	22.0153	22.1393	20.7601	21.177	20.4579	20.567	20.7943	21.7159	20.5636	20.5906	20.441	20.6161	21.3378	20.9201	22.0401	20.742	20.816	21.3831	20.2146	20.9281	20.637	21.1029	20.7838	21.1302	21.3853	21.5333	21.765	21.3643	20.587	20.4876	24.2446	20.7041	20.8102	20.1313	20.6874	21.858		38	22	22	0.200671	0.761775	-0.116415	0.563481	0.290396
P09211	Glutathione S-transferase P OS=Homo sapiens OX=9606 GN=GSTP1 PE=1 SV=2	25.7312	26.3242	27.1149	26.7127	25.0999	25.8615	26.4518	24.995	25.5816	25.6148	25.219	26.8464	25.8114	25.5136	26.5733	24.866	25.8599	25.9246	26.0548	27.0734	24.7075	25.7666	24.1726	25.8069	26.4649	26.5631	25.5396	27.656	26.8479	26.4429	25.8809	25.6984	26.4046	26.245	26.7805	26.1129	26.3724	25.9506	25.2842		82	14	14	0.125107	0.847897	-0.0752137	0.691311	0.392781
P15144	Aminopeptidase N OS=Homo sapiens OX=9606 GN=ANPEP PE=1 SV=4	18.9367	20.1656	19.4315	20.6733	20.8191	20.8454	22.6389	20.9886	19.2399	17.9938	18.8093	19.7128	19.7236	21.679	19.3859	20.8112	18.4685	20.1911	20.493	21.391	19.5606	22.1361	20.5941	22.1921	18.7162	20.4257	22.9958	22.4344	18.5597	18.8002	20.0547	20.7506	20.3599	19.0919	18.1541	20.4647	19.7125	22.3398	20.1272		39	29	29	0.284835	0.675348	-0.273278	0.228383	-0.290654
O15296	Arachidonate 15-lipoxygenase B OS=Homo sapiens OX=9606 GN=ALOX15B PE=1 SV=3	19.807	19.4604	23.189	NaN	18.4489	NaN	NaN	19.3302	19.9324	NaN	21.384	19.435	19.4089	16.5139	17.8721	16.5179	18.3415	16.4562	19.2045	19.3192	16.055	16.6092	20.0191	15.9919	15.9692	18.2699	15.5167	18.5521	23.5834	19.7513	19.5053	18.8228	18.2561	16.7689	18.3901	20.9809	21.056	NaN	17.8976		50	27	27	0.412544	0.551496	0.594604	0.415804	-0.795384
P84243	Histone H3.3 OS=Homo sapiens OX=9606 GN=H3F3A PE=1 SV=2	22.2192	24.4279	24.4254	23.8068	22.6972	22.2641	22.4376	23.4882	25.0249	22.3606	22.9414	22.3046	22.9496	23.744	24.634	23.2854	21.8346	23.3005	24.2004	22.7843	22.4494	22.9953	22.4698	23.3164	22.7488	22.4778	22.6677	21.9928	22.3121	22.726	22.3223	22.8454	21.8611	22.5246	23.4799	21.213	22.1388	22.1878	22.0793		77	23	3	2.61919	0.0136471	0.792954	1.01931	-0.697842
P48594	Serpin B4 OS=Homo sapiens OX=9606 GN=SERPINB4 PE=1 SV=2	17.6477	18.3148	16.157	17.4169	18.0039	24.0605	19.7016	19.0225	18.59	16.5565	19.922	18.025	17.6811	19.1126	19.2806	20.7675	20.4006	18.2346	17.8362	16.8935	20.6174	19.8533	17.1597	19.3037	18.5905	16.8368	16.1361	17.5233	18.296	18.0492	17.0364	16.7958	20.6398	16.3652	19.0702	19.8053	15.9953	20.5776	17.1552	Acetyl [N-Term]	54	20	7	0.423317	0.543188	0.480901	0.242751	-0.4651
P11137	Microtubule-associated protein 2 OS=Homo sapiens OX=9606 GN=MAP2 PE=1 SV=4	25.9704	25.6191	25.8624	25.2087	26.3156	26.8771	26.6475	24.9465	27.5715	25.9343	26.8725	24.41	24.5518	26.5431	26.8032	28.0425	26.8935	26.5749	25.3373	25.9564	24.4694	26.7064	25.9111	27.1247	25.1938	27.5722	25.5038	24.3342	26.3753	25.5619	26.2721	25.6504	24.7018	24.0003	24.459	24.465	24.0438	24.8224	26.2009		28	39	39	1.4489	0.0984333	0.706456	0.0322341	0.0401066
P08311	Cathepsin G OS=Homo sapiens OX=9606 GN=CTSG PE=1 SV=2	25.2749	24.9666	23.7879	21.5143	26.8322	26.4453	27.0769	25.4885	24.6022	23.8713	25.5736	25.3492	24.4528	27.4988	25.5592	27.1773	25.101	27.3992	25.7863	25.8677	18.6722	26.8621	23.183	26.0476	23.9056	22.6643	22.5359	24.406	22.711	25.4764	22.8431	22.8431	26.5638	18.2104	23.6286	23.9107	22.1813	26.5901	22.6083		66	24	24	2.61164	0.0137876	2.01581	0.0220326	-0.0419757
O00461	Golgi integral membrane protein 4 OS=Homo sapiens OX=9606 GN=GOLIM4 PE=1 SV=1	19.3893	19.1671	18.9261	20.1305	19.0711	20.1126	18.1422	18.7927	19.8187	19.5478	18.9131	19.3036	19.8122	20.3744	18.7222	19.2073	19.8975	19.367	19.5034	19.2275	18.9917	21.5142	19.1854	19.321	19.4208	19.6794	19.407	18.1798	18.5882	19.8326	20.4242	19.9074	18.8101	23.333	18.0237	19.427	19.3934	18.7165	19.7415		50	29	29	0.30062	0.659246	-0.202222	0.0193592	-0.0140337
P09972	Fructose-bisphosphate aldolase C OS=Homo sapiens OX=9606 GN=ALDOC PE=1 SV=2	24.1229	24.6848	25.9401	25.4421	24.6531	25.1739	25.2457	24.9772	25.3792	24.8809	24.6568	25.6789	25.5635	25.6339	25.1794	24.1607	25.4081	24.9766	24.8932	25.8307	25.2737	25.2359	25.0997	24.9036	25.357	26.0082	25.1402	25.9022	26.1192	25.985	25.8454	24.9549	25.251	25.0163	25.1038	24.7332	24.9971	25.6312	25.8512		66	24	20	1.05001	0.194422	-0.265847	0.255241	0.139634
P57737	Coronin-7 OS=Homo sapiens OX=9606 GN=CORO7 PE=1 SV=2	21.819	21.6921	21.3806	21.526	22.2856	21.6968	21.8384	21.8004	22.0001	22.7942	21.3104	22.3943	22.8957	20.9696	20.874	22.2597	21.2603	21.5268	22.3648	21.995	21.9498	22.7742	22.2967	22.2065	22.0686	21.772	21.2792	21.1427	21.2738	22.0295	21.8991	22.4397	21.6004	22.5368	21.3835	21.8958	22.0067	21.934	21.9989		50	28	28	0.22595	0.737128	-0.086227	0.880786	-0.377404
P53992	Protein transport protein Sec24C OS=Homo sapiens OX=9606 GN=SEC24C PE=1 SV=3	21.03	21.1784	21.5091	21.8614	20.999	21.853	21.0228	21.8249	21.4757	21.1925	21.2927	21.8951	21.9091	20.6051	21.4369	21.1645	21.3836	21.2198	21.1842	21.2371	22.4496	21.2798	21.9944	21.096	21.4682	21.3513	21.2817	22.1267	21.9956	21.9803	21.7965	21.419	21.4486	22.822	22.5966	21.844	22.453	21.6156	21.3195		36	27	25	2.51512	0.0162361	-0.443535	0.50406	-0.166508
Q96PK6	RNA-binding protein 14 OS=Homo sapiens OX=9606 GN=RBM14 PE=1 SV=2	21.9389	22.4429	22.1933	22.0883	22.2899	22.3616	21.8684	21.7182	22.2384	22.3426	21.657	21.8367	22.012	21.833	22.7556	22.6928	22.14	22.4086	22.8084	22.2128	22.7188	21.6797	22.5157	22.4026	23.3548	22.6143	22.9854	22.9001	23.2824	22.9057	23.0997	23.12	22.8881	22.5989	22.7102	22.1947	23.0296	21.9808	22.3806		38	23	23	3.68098	0.00235714	-0.511298	0.769293	-0.20803
O75746	Calcium-binding mitochondrial carrier protein Aralar1 OS=Homo sapiens OX=9606 GN=SLC25A12 PE=1 SV=2	19.2235	19.1262	22.1683	20.1626	18.9081	19.8478	18.6206	21.208	19.2118	19.6914	18.1603	19.9461	18.641	18.1492	20.8075	20.6555	19.7521	19.2825	19.7261	18.817	20.2283	19.1249	19.1922	20.097	19.7076	17.8872	19.4824	19.817	19.3897	19.0974	18.3251	19.8637	20.163	21.0053	20.0539	20.2061	19.7219	19.2774	21.7298		55	30	22	0.125896	0.847193	-0.0983987	0.720916	-0.615205
P62136	Serine/threonine-protein phosphatase PP1-alpha catalytic subunit OS=Homo sapiens OX=9606 GN=PPP1CA PE=1 SV=1	21.6775	21.8219	22.5461	21.6272	22.4592	22.1915	22.0411	21.9869	21.8931	22.3145	21.7849	22.0359	22.4658	21.6634	22.3239	22.4014	21.8399	22.0594	22.2444	22.2896	22.3444	22.5195	22.3733	22.4882	22.7976	22.1196	22.2744	21.9862	22.2323	22.1279	21.8631	22.2408	21.6579	21.3938	21.4777	21.6442	21.7546	21.9096	22.0977		72	19	4	0.0503412	0.93772	0.0148154	1.31374	-0.254531
P33121	Long-chain-fatty-acid--CoA ligase 1 OS=Homo sapiens OX=9606 GN=ACSL1 PE=1 SV=1	22.2782	21.5906	20.8392	20.9526	21.4854	20.8947	21.5289	21.5529	21.1237	20.8346	20.8811	22.8933	21.6187	21.4928	20.8781	20.9568	21.3747	20.4805	22.0563	21.6929	21.4216	23.115	22.6333	21.6339	21.5047	21.7976	20.8757	22.0767	21.2846	24.3498	21.3928	22.0196	21.7204	23.4876	22.3408	21.4909	23.0564	21.741	20.5046	Acetyl [N-Term]	47	30	28	1.88909	0.0470658	-0.653228	0.0588701	0.0433105
Q66K74	Microtubule-associated protein 1S OS=Homo sapiens OX=9606 GN=MAP1S PE=1 SV=2	20.6016	21.0901	20.9989	20.8581	21.0334	20.3212	19.8929	21.058	20.5028	21.0896	20.8506	20.1657	21.7192	20.4384	20.615	21.3527	20.9106	20.9872	20.8309	21.6252	21.1188	20.5159	21.4632	20.444	20.8654	20.2325	21.6073	20.0585	21.2824	21.1553	21.9036	20.8477	20.1903	20.7662	21.1681	20.3117	21.2469	20.3688	21.4236		42	31	31	0.111379	0.863079	-0.0460748	0.672597	-0.259235
P02786	Transferrin receptor protein 1 OS=Homo sapiens OX=9606 GN=TFRC PE=1 SV=2	23.0037	20.9963	20.769	22.5244	22.3294	21.6644	23.2145	22.4622	21.4485	21.5402	22.0849	22.2776	21.8382	21.6228	21.5572	22.0326	22.1862	21.5007	21.3928	21.983	20.63	21.9097	21.4536	22.826	21.1315	20.1842	21.7316	22.2492	19.4236	21.8471	21.0899	21.006	20.9381	23.1554	21.5633	22.5243	21.3195	22.6985	21.1211		54	32	32	0.933953	0.236191	0.405508	1.07152	0.476651
Q9UBT2	SUMO-activating enzyme subunit 2 OS=Homo sapiens OX=9606 GN=UBA2 PE=1 SV=2	21.2199	21.8619	21.7714	21.2678	21.6825	21.8841	23.2118	20.7307	20.8281	21.7856	21.6312	21.1255	21.913	21.0872	21.8167	21.3275	21.5346	22.6945	22.1066	21.5503	22.064	21.1705	21.1349	22.1812	21.6002	22.0133	22.2634	21.3741	21.8455	21.1104	21.0944	21.5306	21.6154	21.5202	21.6487	21.2407	22.1031	22.0335	21.4977		53	24	24	0.0398213	0.9525	0.0177785	0.240022	0.153182
O00151	PDZ and LIM domain protein 1 OS=Homo sapiens OX=9606 GN=PDLIM1 PE=1 SV=4	22.5678	23.3007	22.5802	21.2287	22.4832	23.6489	21.6345	21.0672	21.7929	22.0827	22.8794	21.8435	22.5478	21.2072	22.4662	22.3905	22.1158	21.9892	22.6114	20.9961	21.6732	22.276	22.1212	23.2673	22.943	21.8556	24.5059	21.4242	22.3736	21.6957	22.2182	22.385	22.2052	21.8652	22.6677	22.3547	21.0317	20.7097	21.9339		78	18	18	0.0182454	0.97953	-0.0128875	1.1484	-0.581319
O75955	Flotillin-1 OS=Homo sapiens OX=9606 GN=FLOT1 PE=1 SV=3	21.6948	22.6251	21.8298	19.5814	21.8838	21.508	22.3622	22.293	20.7476	21.5918	21.9217	22.6124	21.8228	21.6736	21.2877	21.8181	20.8854	20.2356	21.9166	22.5448	21.0921	23.4351	21.4111	22.202	21.6126	21.8166	21.9072	22.0016	20.6136	21.8477	21.0206	21.5606	20.9743	21.9025	21.953	21.7878	20.4708	23.5044	21.8231		66	26	26	0.144647	0.826788	-0.0916999	0.451613	-0.337082
Q13045	Protein flightless-1 homolog OS=Homo sapiens OX=9606 GN=FLII PE=1 SV=2	19.641	20.5115	20.6892	19.1907	20.1178	20.4952	19.8782	20.1557	19.5483	20.1285	19.3282	20.5483	20.7869	20.0505	20.1881	19.9345	19.8883	18.6118	20.5964	20.887	20.2618	21.6175	20.3088	20.3689	20.646	19.5813	20.9455	19.6072	19.4305	20.0571	19.5125	19.9928	18.8926	20.3024	20.3099	19.5486	19.5224	19.0875	20.0751	Acetyl [N-Term]	33	32	32	0.106249	0.869423	0.0552026	1.12846	-0.465912
P06727	Apolipoprotein A-IV OS=Homo sapiens OX=9606 GN=APOA4 PE=1 SV=3	24.4616	24.4501	24.3724	25.4332	25.7518	24.8602	25.153	25.3763	24.8952	24.9844	24.859	24.9879	25.1074	25.156	24.6092	24.7491	25.6972	25.401	24.9801	24.8974	25.7239	24.8622	25.8334	24.2352	24.7822	24.7057	24.3448	25.8857	24.3306	25.0811	25.404	24.9118	25.1129	24.492	24.9283	25.0893	24.7975	25.2319	24.8581		64	30	30	0.0790942	0.901136	0.0296038	0.26242	0.10903
P30456	HLA class I histocompatibility antigen. A-43 alpha chain OS=Homo sapiens OX=9606 GN=HLA-A PE=1 SV=1	18.3377	NaN	NaN	16.2662	NaN	NaN	16.5406	17.2844	NaN	NaN	20.5347	NaN	NaN	NaN	16.0434	21.5075	NaN	16.3271	NaN	NaN	16.9956	17.7201	16.654	17.5703	NaN	16.2857	22.1634	16.6647	17.2319	NaN	16.1712	21.7259	16.2133	17.2013	16.8709	NaN	21.173	16.5812	16.3485		53	17	4	0.0539316	0.933204	0.132012	0.584138	-2.05436
Q07960	Rho GTPase-activating protein 1 OS=Homo sapiens OX=9606 GN=ARHGAP1 PE=1 SV=1	22.3961	22.603	23.3864	22.3076	22.967	23.2012	22.9156	22.2633	21.9058	23.2343	22.5906	23.1092	23.5019	22.016	22.6481	22.6313	22.4844	22.938	22.3639	22.9932	22.8997	23.083	22.8483	22.3796	23.2121	23.0591	22.9645	22.8851	23.1885	23.1087	22.9347	22.599	22.4828	23.1859	22.3926	23.0037	22.6598	22.5579	22.7339	Acetyl [N-Term]	66	21	21	0.541275	0.45185	-0.128672	0.120179	-0.0642917
P02042	Hemoglobin subunit delta OS=Homo sapiens OX=9606 GN=HBD PE=1 SV=2	27.4264	25.5341	21.0792	21.3481	24.1259	21.3966	24.8703	25.4186	23.5668	22.0099	27.6382	24.8639	24.497	24.8291	25.1695	24.5911	24.8672	22.599	23.6858	23.1947	21.7896	26.9741	23.6355	26.068	23.7222	26.8824	24.966	23.7274	23.3762	23.6095	24.1773	24.9703	25.3971	23.1327	23.3282	25.861	22.5357	26.7952	23.7968		87	16	10	0.259178	0.70358	-0.324697	0.369603	0.671752
P23141	Liver carboxylesterase 1 OS=Homo sapiens OX=9606 GN=CES1 PE=1 SV=2	24.3093	23.2518	21.5614	20.9552	21.9966	21.9926	21.7004	22.3432	21.8445	22.5691	22.675	23.2394	22.1484	22.4883	22.2215	21.8165	24.8468	21.875	22.3866	22.089	22.2066	21.8322	21.9165	21.7357	21.6665	21.8183	21.3458	22.7946	20.5401	22.4529	20.954	21.3404	23.9319	20.3709	21.5581	21.8368	21.8738	21.5649	21.2068		53	25	25	1.74968	0.0585353	0.681497	0.603753	0.484463
P46777	60S ribosomal protein L5 OS=Homo sapiens OX=9606 GN=RPL5 PE=1 SV=3	24.433	24.3727	24.8879	25.6884	24.8753	24.4018	24.3084	23.8752	25.3921	25.8577	23.6347	24.2593	24.0318	24.9455	24.8787	25.1249	25.5079	25.4652	24.6282	23.917	24.5628	23.7594	24.6933	24.0688	24.894	24.7412	24.4099	24.7326	25.1733	24.9694	25.0441	25.0735	24.7647	24.4797	24.7632	24.3366	25.229	24.4197	24.2897		63	19	19	0.168608	0.797595	0.0713985	0.275045	0.187648
O00391	Sulfhydryl oxidase 1 OS=Homo sapiens OX=9606 GN=QSOX1 PE=1 SV=3	20.4953	20.9158	21.5042	20.7544	21.679	20.4464	21.4918	22.8712	21.7737	21.307	23.0255	21.7567	20.8421	21.7295	21.4768	20.9722	21.136	21.8664	21.1822	23.0502	20.2595	21.4881	20.9952	20.9214	20.7166	22.1625	20.059	21.5787	21.2516	22.1639	21.1837	20.668	21.3147	20.0663	20.9394	22.483	20.7875	21.3909	20.1362		38	26	26	1.12598	0.170046	0.431381	0.387519	0.290423
Q8NBS9	Thioredoxin domain-containing protein 5 OS=Homo sapiens OX=9606 GN=TXNDC5 PE=1 SV=2	23.813	23.7561	23.3125	23.7104	24.4259	23.5986	23.3613	23.8518	24.1517	24.4574	23.7103	22.932	23.4873	23.1227	23.3488	24.477	23.3105	24.2663	24.4455	22.3891	22.6438	23.0054	23.3296	23.69	23.6818	23.7315	23.0002	24.3288	22.2104	22.9299	23.7555	23.1695	22.8621	23.6822	22.9985	24.4527	23.03	22.0114	22.3014		67	26	26	1.78025	0.0562564	0.495646	1.13326	-0.452253
P28482	Mitogen-activated protein kinase 1 OS=Homo sapiens OX=9606 GN=MAPK1 PE=1 SV=3	22.3241	22.8017	22.6383	22.5156	22.7304	23.3848	22.2355	22.0471	22.5643	23.0875	22.4271	22.1819	22.0255	22.318	21.7015	22.4812	22.1127	22.5052	22.3483	22.4867	23.1839	22.5101	23.2098	22.8377	22.9076	22.9976	22.4491	21.6894	22.739	22.5745	22.5887	22.4733	22.4768	22.2268	22.0475	22.241	21.7183	22.5569	23.5858		78	22	16	0.465816	0.50791	-0.133798	0.618547	-0.203783
P49736	DNA replication licensing factor MCM2 OS=Homo sapiens OX=9606 GN=MCM2 PE=1 SV=4	19.9903	19.5661	20.0986	21.0821	20.1349	20.9795	20.3524	21.5675	20.8731	21.4839	20.7359	20.9477	21.1274	20.6365	21.2376	21.214	21.6456	20.1059	21.4601	21.1125	22.3561	20.7417	21.4488	20.8266	21.6121	19.8175	22.2759	21.5045	19.9606	21.1522	21.0816	21.9941	21.2659	21.4484	21.6815	20.2306	20.3292	21.5523	20.4888		42	30	30	0.871791	0.262981	-0.328129	0.0932023	0.0680889
P04066	Tissue alpha-L-fucosidase OS=Homo sapiens OX=9606 GN=FUCA1 PE=1 SV=4	21.5467	22.6358	24.2694	21.6258	21.5358	19.7541	20.9464	21.6264	21.9589	21.9772	22.127	20.5138	21.6752	21.3196	21.0139	22.4804	21.1501	21.4594	19.1309	21.4398	20.1802	21.1259	20.9918	19.2937	21.6986	24.3411	20.4202	20.2562	23.6275	22.7173	23.3369	21.9954	22.0516	20.7057	21.4571	21.9143	22.897	20.4616	22.8569		53	22	22	0.206331	0.756275	-0.192199	0.265914	-0.299591
Q96G03	Phosphoglucomutase-2 OS=Homo sapiens OX=9606 GN=PGM2 PE=1 SV=4	21.4494	21.8439	22.288	22.2053	22.28	22.1468	22.0987	20.9947	21.4685	21.8907	21.678	21.3861	21.1122	21.5139	21.0737	21.6941	21.8005	21.8704	21.8806	20.4879	21.5752	21.2257	21.6918	21.1406	21.7683	22.2498	21.8888	22.0396	22.2617	21.4438	21.6291	21.7015	20.6372	21.8148	20.4115	21.44	21.6513	20.5317	21.2747		48	26	25	0.504097	0.47861	0.164648	0.322909	-0.158628
Q05682	Caldesmon OS=Homo sapiens OX=9606 GN=CALD1 PE=1 SV=3	22.4187	22.7942	23.1303	21.3164	22.464	24.3402	22.8397	21.1553	22.8243	23.8825	22.5554	21.5346	22.1184	22.5602	23.7765	24.5142	22.8239	23.8742	22.6381	21.6173	20.8594	22.5762	23.0526	23.3337	22.0216	21.7201	22.6834	21.1441	22.5337	22.0124	22.1083	22.3681	22.0095	21.5054	21.4002	22.6497	22.134	20.5626	22.5677		31	29	29	1.80483	0.0540705	0.693532	0.219291	-0.232071
Q9UL46	Proteasome activator complex subunit 2 OS=Homo sapiens OX=9606 GN=PSME2 PE=1 SV=4	23.6909	22.8617	23.5558	25.186	23.9409	23.2837	23.0132	23.3766	24.0492	24.3312	23.8212	23.4265	24.5268	23.0026	23.5197	24.0519	23.5808	24.6153	24.2266	23.2199	22.8275	22.5443	23.9752	22.683	24.0426	23.8926	24.299	23.4691	23.0749	23.4712	23.0314	23.4606	22.4535	24.331	23.1933	23.0529	23.2275	23.0554	23.742		66	15	15	1.4214	0.10329	0.404711	0.000772974	0.000631313
P49915	GMP synthase [glutamine-hydrolyzing] OS=Homo sapiens OX=9606 GN=GMPS PE=1 SV=1	19.8627	20.2468	20.663	21.124	20.8809	21.7685	21.3499	20.8732	20.1046	20.7461	21.188	20.3118	20.7948	20.4243	21.0232	20.205	21.9541	20.7401	21.1633	20.9394	20.8561	20.1594	21.0389	21.1787	20.6304	20.375	21.5918	20.6119	20.2861	20.508	20.6035	21.4235	20.6856	21.7678	21.4166	20.5234	21.0192	21.1122	20.8084		46	25	25	0.136204	0.836436	-0.0553006	0.227823	0.134059
P21964	Catechol O-methyltransferase OS=Homo sapiens OX=9606 GN=COMT PE=1 SV=2	20.262	21.7231	23.0005	20.0958	19.8821	21.8306	19.645	22.6111	21.5549	21.1612	20.5537	21.596	22.1969	22.6717	21.2839	20.6649	19.0191	19.612	22.2817	22.1852	19.7431	22.9005	21.9419	22.773	22.7866	20.6875	23.698	22.0417	21.4443	20.5977	20.4465	22.6372	19.3771	20.2801	21.784	19.9534	21.4458	21.0378	18.9573		65	13	13	0.094494	0.88164	-0.0996518	1.30704	-1.01448
P0DOX2	Immunoglobulin alpha-2 heavy chain OS=Homo sapiens OX=9606 PE=1 SV=2	18.3484	19.4121	20.1399	18.698	20.7915	NaN	21.2351	21.9808	19.9068	21.3178	18.5145	19.2759	19.376	19.2916	16.8237	18.0185	NaN	21.1635	20.7512	21.8026	NaN	18.2747	18.5893	20.3526	19.4	NaN	15.9334	16.05	18.9958	NaN	20.0729	16.8856	15.4411	15.9969	NaN	19.7716	17.3533	21.1302	17.3231		55	24	4	2.31292	0.0223506	1.72018	0.24272	-0.399987
Q16401	26S proteasome non-ATPase regulatory subunit 5 OS=Homo sapiens OX=9606 GN=PSMD5 PE=1 SV=3	20.9197	20.6343	20.9866	20.2694	20.5533	20.656	20.9553	20.7384	20.635	21.4537	21.3119	20.8661	21.8155	20.6626	21.0875	20.4519	21.5728	20.4207	21.2574	21.6359	22.0106	20.9448	21.2581	21.6651	22.2428	20.8337	21.4968	21.0303	20.9745	21.3887	21.4545	20.9503	21.194	20.3587	21.6307	20.5697	21.0132	20.8598	21.0326		71	25	25	1.09402	0.180032	-0.261542	0.350075	0.155451
O00764	Pyridoxal kinase OS=Homo sapiens OX=9606 GN=PDXK PE=1 SV=1	21.9994	22.9262	22.8131	23.3074	22.7618	22.6431	23.2713	22.5561	22.7352	22.4863	22.4872	22.3954	22.6948	23.6904	21.9362	22.6524	22.2187	22.657	22.3516	22.785	22.6323	23.0555	22.4958	23.5931	22.818	22.8559	22.6869	22.6915	21.9717	23.1298	22.908	22.9997	22.5159	21.8303	22.2999	22.4325	23.1247	22.5673	22.6225		64	15	15	0.0779985	0.902157	-0.0279628	0.0441133	-0.0239309
P02792	Ferritin light chain OS=Homo sapiens OX=9606 GN=FTL PE=1 SV=2	26.2139	23.385	25.3571	25.9235	25.0355	25.1595	24.8353	24.961	24.4645	26.1942	25.6904	24.7941	25.2185	25.4045	23.8128	25.2408	26.2809	25.6932	25.6428	25.4246	24.394	24.8798	24.2015	25.0266	24.1285	26.0548	24.559	22.6078	24.0748	25.5941	25.4751	24.6839	26.0925	24.0821	25.2471	27.3093	23.2917	24.1669	24.2219		67	17	17	0.992791	0.212898	0.494951	0.954815	0.538319
P18754	Regulator of chromosome condensation OS=Homo sapiens OX=9606 GN=RCC1 PE=1 SV=1	21.0555	22.0654	22.7676	22.4301	21.6435	22.4553	23.3309	23.8093	21.5564	21.957	22.278	21.4408	21.8881	24.2482	22.3007	21.6455	21.1627	21.7386	22.4346	23.3555	22.6011	24.0566	21.9088	23.9655	22.1952	22.8102	23.0016	21.9627	22.9584	21.89	22.2629	21.733	22.3918	22.7724	22.4918	20.9014	22.5862	23.3836	21.6983		69	20	20	0.399731	0.562762	-0.225583	0.0431736	0.0480602
P24844	Myosin regulatory light polypeptide 9 OS=Homo sapiens OX=9606 GN=MYL9 PE=1 SV=4	22.0322	22.6864	22.067	22.307	20.9525	22.9454	21.8249	20.97	21.679	22.1534	21.9889	20.4939	20.5898	22.4599	23.2391	22.7678	20.8206	22.8553	20.6277	21.4711	20.6634	20.3031	20.2912	21.3656	19.8988	19.1528	19.5795	19.0255	20.2855	19.1228	19.3272	19.8087	19.7639	18.8489	18.6317	20.1233	18.7563	17.9566	19.9971		83	14	7	9.16265	0	2.22018	0.298681	0.269456
P02452	Collagen alpha-1(I) chain OS=Homo sapiens OX=9606 GN=COL1A1 PE=1 SV=5	26.5401	26.7925	26.367	25.6778	26.8085	27.9279	27.7135	25.9847	28.3587	27.2492	27.7022	25.5077	25.5233	27.5077	27.2909	28.9042	27.5987	27.1054	25.8374	26.8547	25.6129	27.5837	27.1909	27.9588	25.6918	28.6626	26.4617	24.8762	26.7821	26.043	27.4519	26.7582	25.9197	24.2024	25.1944	25.6705	24.9632	25.5229	27.3342		23	28	28	1.1881	0.152777	0.653078	0.025649	0.0321697
Q99758	ATP-binding cassette sub-family A member 3 OS=Homo sapiens OX=9606 GN=ABCA3 PE=1 SV=2	22.6265	22.4955	18.3643	15.1134	20.8174	17.9246	19.7169	20.6866	17.1044	17.3988	22.1989	21.7138	20.3428	19.6351	20.051	19.3143	21.2551	18.2331	20.2262	20.0112	15.8358	20.7232	20.4364	20.2257	18.1476	20.8777	18.76	18.5041	17.6903	18.8453	20.2686	18.805	20.1387	17.3566	16.4648	20.9126	18.6739	21.0419	19.8416		24	30	30	0.56024	0.4366	0.62729	0.0464862	0.116625
Q02818	Nucleobindin-1 OS=Homo sapiens OX=9606 GN=NUCB1 PE=1 SV=4	21.5346	22.261	22.3141	21.1839	21.4659	21.2556	21.8626	21.2328	21.6156	22.1951	26.0022	21.737	21.5938	21.8343	21.7535	21.849	21.7202	22.4507	21.5041	21.0815	21.8795	25.3301	21.9097	21.7849	22.0719	22.7199	21.9272	21.6135	22.0137	23.9076	22.2023	21.8996	22.0395	21.3427	24.2465	26.1126	21.8144	21.4425	22.423		59	28	28	0.987988	0.214441	-0.639783	0.455476	0.446339
Q96P70	Importin-9 OS=Homo sapiens OX=9606 GN=IPO9 PE=1 SV=3	21.2875	22.0365	22.3645	22.7424	22.8618	22.8558	21.6822	21.7442	20.5992	22.2699	22.0202	22.8278	22.5588	22.207	22.8779	21.8004	22.5695	22.9388	23.1486	22.6157	22.9542	22.6084	22.6231	21.7379	23.2235	23.3406	22.6387	23.6605	21.8722	23.2999	22.323	22.2767	22.1883	22.4596	22.8554	22.6602	22.4421	22.9389	22.3696		34	24	24	1.20718	0.148962	-0.356025	0.207419	0.14831
Q8N1F7	Nuclear pore complex protein Nup93 OS=Homo sapiens OX=9606 GN=NUP93 PE=1 SV=2	23.1367	23.4456	23.131	23.5452	23.4652	22.3643	23.2992	22.6204	23.6646	23.324	23.2749	22.7084	22.9579	23.0972	22.5273	23.2855	23.319	23.88	23.2755	22.4989	22.77	22.0685	22.6566	22.3331	21.4727	22.9984	23.0497	22.4541	22.7322	22.8748	22.977	22.6293	22.502	22.4675	22.2547	22.8206	22.6237	22.1663	22.6602	Acetyl [N-Term]	53	37	37	4.34386	0.0007	0.587815	0.0221211	0.0119948
O95678	Keratin. type II cytoskeletal 75 OS=Homo sapiens OX=9606 GN=KRT75 PE=1 SV=2	NaN	17.7061	17.7418	18.2229	19.6893	23.4172	18.1317	16.4171	17.4029	18.0539	18.992	NaN	18.8015	NaN	18.0986	18.2017	18.6914	17.3611	18.1058	17.8211	20.2683	18.5483	19.0554	20.2567	18.6956	18.6567	20.6243	18.7403	18.3453	20.1414	19.0672	18.3001	19.6388	18.5621	19.2236	NaN	19.2792	20.1189	19.1863		46	36	14	1.44424	0.0991664	-0.858283	0.251514	-0.437661
O00160	Unconventional myosin-If OS=Homo sapiens OX=9606 GN=MYO1F PE=1 SV=3	20.8103	20.7512	20.3492	20.5935	22.1032	21.5975	21.6467	20.9164	20.5633	21.1402	20.0179	20.9297	20.4073	20.4204	19.412	21.2304	19.6993	21.9778	21.3471	20.9204	19.1266	21.5265	20.5098	21.1171	19.7943	19.7604	19.7014	19.7719	17.8221	20.4823	19.8921	20.965	19.6294	20.6055	19.6389	20.2507	19.8349	20.5991	20.3185		39	31	26	2.52027	0.0161231	0.770807	0.53437	-0.341503
P54578	Ubiquitin carboxyl-terminal hydrolase 14 OS=Homo sapiens OX=9606 GN=USP14 PE=1 SV=3	24.3027	21.3245	20.9033	21.9334	21.7081	20.2485	22.5149	23.1365	21.9261	21.2572	25.6609	21.6876	21.8265	21.7305	22.4954	21.3681	22.2407	22.2495	22.2276	22.1771	19.4517	23.8945	21.1625	22.6847	20.7351	23.4406	21.7177	20.8125	21.1597	21.8438	20.9765	21.088	21.3229	20.6723	23.9973	22.6132	20.5879	23.3618	20.8259		60	22	22	0.576108	0.42572	0.443378	1.12712	0.93825
P08708	40S ribosomal protein S17 OS=Homo sapiens OX=9606 GN=RPS17 PE=1 SV=2	23.4993	24.2403	24.9921	25.1314	23.9981	24.5428	23.9058	23.7807	25.2358	23.8671	22.3591	23.1525	23.6258	25.2017	24.8721	24.3211	24.0313	24.6448	24.2495	23.8887	23.9031	23.5174	24.198	24.0013	24.8722	23.8945	24.1521	24.6921	24.6106	24.6913	24.7442	25.1077	24.3094	23.4342	24.6589	23.1796	24.9491	23.4827	23.5314		79	12	12	0.0507203	0.937164	-0.0298347	0.390139	-0.281447
P62873	Guanine nucleotide-binding protein G(I)/G(S)/G(T) subunit beta-1 OS=Homo sapiens OX=9606 GN=GNB1 PE=1 SV=3	20.2314	22.8814	22.8564	21.3192	20.3681	21.9436	21.2236	22.5822	22.8286	20.6638	19.353	20.6115	21.854	22.5503	21.9745	21.25	20.2592	20.0916	22.0011	21.2383	22.4474	22.9517	21.6028	23.8218	23.5598	20.5218	22.6847	20.8558	21.0009	21.443	20.6726	23.4411	21.609	21.3821	22.2351	20.5669	21.1016	21.7589	22.6223		59	15	8	0.845918	0.274651	-0.505339	2.12922	-1.19771
Q9UBQ7	Glyoxylate reductase/hydroxypyruvate reductase OS=Homo sapiens OX=9606 GN=GRHPR PE=1 SV=1	22.3927	22.2845	22.2925	22.1576	22.05	22.6635	22.2526	21.928	22.0738	22.3851	22.3593	21.9042	22.503	21.6696	22.2942	22.3697	22.0177	22.7003	21.6517	22.5828	22.3262	21.577	21.9277	22.1445	23.4299	22.1858	22.1483	22.3104	22.7431	22.7862	22.7203	22.3884	22.1431	22.1843	21.9955	22.8787	24.1054	21.6625	22.8222		60	16	16	0.808273	0.290895	-0.219645	0.128203	0.0450448
Q8N1N4	Keratin. type II cytoskeletal 78 OS=Homo sapiens OX=9606 GN=KRT78 PE=1 SV=2	19.4933	20.7272	19.564	20.0762	20.0789	20.5548	19.5875	20.864	18.56	20.8048	20.0504	21.5145	22.3854	20.1092	18.0448	20.5331	20.1024	19.3768	18.9792	19.6787	20.5224	20.966	21.4964	21.5256	21.6742	21.024	21.9452	22.8708	23.7247	21.4581	21.531	21.6217	21.4187	21.0157	21.6919	21.4682	21.7051	20.9089	21.4047		55	30	23	5.52789	4.12371e-05	-1.52328	0.358127	-0.355198
P07686	Beta-hexosaminidase subunit beta OS=Homo sapiens OX=9606 GN=HEXB PE=1 SV=3	21.7961	21.9919	22.704	22.964	21.5429	21.4637	21.3265	21.2505	21.8107	21.6182	21.6381	21.3579	21.1431	21.6974	22.3604	21.7368	21.6289	22.6826	20.1244	21.667	21.1386	19.986	22.0728	20.7863	21.191	24.1205	22.0756	21.2247	22.8666	22.9345	22.7252	21.7274	22.2211	20.4791	21.6706	22.1731	22.9625	21.3208	21.6047		43	24	23	0.205755	0.756903	-0.131632	0.666745	0.355399
P53634	Dipeptidyl peptidase 1 OS=Homo sapiens OX=9606 GN=CTSC PE=1 SV=2	23.3385	22.9344	24.2796	23.9853	22.8985	22.9057	22.4355	23.1926	23.225	23.9078	21.9762	22.4452	23.4846	24.185	25.0537	24.0467	23.2393	23.2129	22.1351	24.0494	22.9816	23.5572	23.736	22.3544	24.4443	23.9112	22.8917	22.4743	23.895	22.8165	24.8387	24.678	24.991	22.4896	23.4116	22.69	24.5361	21.87	24.8336		46	14	14	0.314919	0.644848	-0.200863	0.239071	0.205383
Q08554	Desmocollin-1 OS=Homo sapiens OX=9606 GN=DSC1 PE=1 SV=2	17.3855	16.4394	17.3141	17.0757	17.3849	15.547	16.6471	NaN	17.7805	15.9223	16.4725	16.3561	16.3786	17.1915	NaN	15.8581	NaN	16.5333	16.1078	NaN	15.6293	NaN	NaN	NaN	15.606	16.4533	15.1725	NaN	25.6695	16.4141	16.5352	15.917	15.9946	15.4345	NaN	15.3138	17.14	17.3613	15.9823		34	25	25	0.0585121	0.927768	-0.109175	0.110786	0.0966756
P06865	Beta-hexosaminidase subunit alpha OS=Homo sapiens OX=9606 GN=HEXA PE=1 SV=2	21.5454	21.8763	22.7045	22.581	20.9383	21.8942	20.7562	21.1972	21.4725	21.8665	21.8154	21.5946	21.1508	21.7529	22.099	21.8198	21.3823	22.0926	20.4976	21.6203	20.5495	20.6762	22.1998	20.6162	21.4875	24.1681	21.1671	21.044	22.3599	22.2803	22.4024	21.5601	22.5059	20.7414	21.567	21.381	21.9956	20.759	21.5419		43	20	19	0.00167177	0.998975	0.00115123	0.436691	0.23123
P13804	Electron transfer flavoprotein subunit alpha. mitochondrial OS=Homo sapiens OX=9606 GN=ETFA PE=1 SV=1	23.2061	22.7763	23.531	23.2329	22.8185	22.3603	22.0393	22.434	22.4128	22.815	22.3046	23.4002	22.9133	22.528	22.0024	22.9307	23.1725	22.3211	22.8216	22.3969	23.0219	22.5601	23.3732	22.2706	22.3172	22.9036	22.9477	23.7676	23.688	22.8752	23.4963	23.0253	22.638	23.9143	23.0671	22.6679	23.5635	22.7144	23.1401		67	16	16	1.50198	0.089721	-0.329229	0.210303	-0.103143
Q14166	Tubulin--tyrosine ligase-like protein 12 OS=Homo sapiens OX=9606 GN=TTLL12 PE=1 SV=2	19.8984	19.9866	19.8767	20.4119	19.8557	21.7755	20.3741	20.8535	20.1949	21.0603	20.464	21.1205	20.1153	19.7371	20.4969	20.2058	20.6378	19.5379	21.0094	20.2947	21.695	21.0781	21.2834	20.5631	20.913	20.6639	20.8655	21.1981	20.4679	20.9199	19.6095	20.1816	20.309	21.8281	20.9257	20.3285	21.1313	20.5286	19.9027		60	25	25	1.2928	0.129074	-0.362164	0.093623	-0.0636829
P07203	Glutathione peroxidase 1 OS=Homo sapiens OX=9606 GN=GPX1 PE=1 SV=4	24.1657	23.5159	24.3837	24.6404	23.5731	23.1916	23.8005	23.699	24.0679	24.1932	23.4266	23.1777	23.2937	23.1232	22.5781	23.4544	23.3814	23.6265	23.3824	23.9099	23.1992	22.4927	23.8672	22.9693	23.7311	23.6227	22.9323	23.3457	23.8028	23.975	24.4062	23.6856	23.5847	23.412	23.1787	23.2592	25.1262	22.2893	23.7475		77	15	14	0.295343	0.664231	0.122554	0.0320228	0.0205097
P30466	HLA class I histocompatibility antigen. B-18 alpha chain OS=Homo sapiens OX=9606 GN=HLA-B PE=1 SV=1	17.7847	16.8194	18.5231	16.8902	21.7803	21.1736	20.714	18.3557	22.4583	16.3413	18.7076	16.4443	16.5947	17.4468	17.4892	16.4355	16.6564	15.9626	17.4557	16.7677	19.9922	17.9727	16.9598	20.7538	NaN	16.2043	16.4622	16.3366	15.5954	22.2401	16.269	NaN	17.0629	17.4549	17.0211	15.8002	16.5097	NaN	17.9209		61	20	3	0.356265	0.603468	0.505318	1.00888	-1.46177
P16112	Aggrecan core protein OS=Homo sapiens OX=9606 GN=ACAN PE=1 SV=3	18.3165	21.74	23.5559	16.8419	NaN	17.9688	17.6324	NaN	NaN	16.7146	18.4654	15.563	NaN	16.0718	24.9627	23.2883	NaN	15.8907	15.9514	15.9611	16.7163	17.0945	16.6642	NaN	16.7594	15.59	15.516	17.4107	16.1447	NaN	18.9153	NaN	17.4309	16.8781	16.7345	17.2881	18.0721	14.7498	NaN		15	28	28	1.32938	0.121291	1.79733	0.98999	-2.85885
P27338	Amine oxidase [flavin-containing] B OS=Homo sapiens OX=9606 GN=MAOB PE=1 SV=3	19.4832	22.044	16.3645	15.7101	17.7605	18.1791	16.829	17.2428	19.9863	18.894	19.1803	18.7109	17.0584	17.1461	18.2845	18.4962	18.7499	18.6982	17.9204	15.1549	23.1653	19.6411	21.4088	22.5332	20.894	20.9066	20.5429	20.6328	16.1996	21.9447	21.4645	21.7546	23.0236	19.2297	21.3578	23.0166	18.055	21.7734	23.9288		51	20	17	5.54739	4.34783e-05	-3.0355	0.267674	-0.444483
P26368	Splicing factor U2AF 65 kDa subunit OS=Homo sapiens OX=9606 GN=U2AF2 PE=1 SV=4	21.3802	22.3447	22.0138	21.7495	21.7738	22.1604	21.5873	21.7057	21.9544	22.112	21.3522	21.1222	21.7259	21.7173	22.3172	22.0542	21.7289	21.669	22.1021	21.1441	22.2989	21.6135	22.0981	22.2978	22.8128	22.0255	23.0013	21.9721	22.4059	22.0375	22.366	23.0507	22.2723	21.7463	22.8962	21.069	22.6684	21.4881	21.8905		52	16	16	2.26891	0.0239751	-0.425354	1.69408	-0.356235
P55809	Succinyl-CoA:3-ketoacid coenzyme A transferase 1. mitochondrial OS=Homo sapiens OX=9606 GN=OXCT1 PE=1 SV=1	20.1697	21.0752	23.6694	18.6859	20.3249	21.1071	19.7431	19.3521	20.385	20.8553	21.3219	18.5361	20.9392	19.3771	20.3354	20.5223	20.9616	18.6736	21.8677	19.1632	19.9828	21.5156	21.5652	21.6858	21.3542	19.6437	22.8684	NaN	23.4279	21.8503	20.3872	21.3334	20.9517	21.6702	22.2852	20.174	23.0354	21.7819	22.5457		50	19	19	2.56004	0.0151171	-1.20553	1.64216	-1.2249
O00299	Chloride intracellular channel protein 1 OS=Homo sapiens OX=9606 GN=CLIC1 PE=1 SV=4	24.274	24.4404	25.0397	24.9706	24.5817	25.0197	24.845	24.8963	24.5141	24.9641	24.6309	24.6645	25.4386	24.6346	24.4007	25.006	23.8916	25.0137	24.531	25.2036	25.4462	24.9624	24.9675	24.7015	25.5861	25.4475	24.4169	24.7217	24.9104	24.8475	24.3306	25.5693	24.6061	24.6608	24.1704	24.4642	24.846	24.3272	25.0854		80	17	17	0.351253	0.608816	-0.0976395	0.430459	-0.148496
P27105	Erythrocyte band 7 integral membrane protein OS=Homo sapiens OX=9606 GN=STOM PE=1 SV=3	23.3729	23.0669	21.6027	21.722	24.5355	22.9915	24.958	23.9598	22.2042	22.117	23.1879	23.0042	23.9048	24.0136	22.8614	22.6317	22.1753	23.2673	23.2176	24.8924	21.8526	25.1734	22.1882	23.997	23.0868	23.0252	22.3886	22.9816	21.8788	23.2967	23.314	22.528	23.1021	21.4258	22.353	22.3621	21.5296	25.7984	22.5316		67	16	15	0.419753	0.545629	0.299416	0.0919969	0.109985
P29350	Tyrosine-protein phosphatase non-receptor type 6 OS=Homo sapiens OX=9606 GN=PTPN6 PE=1 SV=1	22.2668	22.2921	21.6347	21.9929	22.9584	21.82	22.3336	21.7494	22.1556	22.5988	21.6547	22.3999	22.1539	21.3342	20.8725	23.0124	21.4881	22.1327	22.5646	21.9709	20.8422	22.4735	21.7564	21.592	21.8156	21.3282	20.8154	21.3276	20.893	21.0541	21.5636	22.1452	20.6103	21.3324	20.8727	21.4789	21.2765	21.6255	21.9403		62	32	32	3.57301	0.00272558	0.66177	0.823426	-0.346944
Q9UHX1	Poly(U)-binding-splicing factor PUF60 OS=Homo sapiens OX=9606 GN=PUF60 PE=1 SV=1	21.1871	21.4254	21.0015	21.0518	20.4805	21.6445	21.3211	21.4582	20.9186	22.1427	21.248	21.1657	21.2882	21.4886	21.9	21.734	21.9646	21.0633	21.5797	21.1774	22.5287	21.4182	22.2163	21.4713	22.1303	21.6396	22.6113	22.087	21.2318	21.8491	22.2882	22.0875	22.365	21.6525	22.2223	21.5512	22.3932	21.5907	21.7351		54	20	20	4.27299	0.0008	-0.588968	0.3739	0.147025
Q86VB7	Scavenger receptor cysteine-rich type 1 protein M130 OS=Homo sapiens OX=9606 GN=CD163 PE=1 SV=2	22.3973	24.357	24.9123	23.9063	23.1497	24.1542	23.9775	23.2934	23.5176	22.9901	22.6331	23.8981	24.3384	24.165	24.424	22.9046	23.4614	22.6828	24.2594	24.8384	23.3579	24.3991	23.3622	24.7895	25.0003	23.417	24.1613	24.7514	22.9388	23.6001	24.1301	24.4185	23.8098	23.8949	25.0663	23.826	24.4757	24.3633	22.7123		32	29	29	0.743884	0.325004	-0.31194	0.408129	-0.296827
Q9Y262	Eukaryotic translation initiation factor 3 subunit L OS=Homo sapiens OX=9606 GN=EIF3L PE=1 SV=1	20.5277	21.783	21.8343	21.8174	21.6146	22.1437	21.3059	21.2137	21.68	22.0124	20.3224	22.046	21.8586	20.3449	20.8221	21.6827	21.9493	21.432	21.644	21.3933	22.2441	21.1818	22.3866	21.2041	22.732	21.6171	22.206	22.2388	21.6957	21.6894	21.3887	22.0948	21.698	22.2991	22.4893	21.2585	22.1687	21.1464	21.6965		51	25	25	1.59661	0.0769471	-0.393637	1.12931	-0.446888
P50995	Annexin A11 OS=Homo sapiens OX=9606 GN=ANXA11 PE=1 SV=1	22.5577	23.046	22.7957	22.6843	22.7331	23.4919	23.1818	22.535	23.2261	22.7852	22.6796	23.1058	22.9948	23.1766	22.4088	22.8091	22.4376	22.7415	22.5347	23.2995	23.5793	23.9609	22.5201	23.2582	22.8477	22.717	23.3527	23.2776	22.7316	22.8169	22.7582	22.7245	22.7034	23.3604	22.9193	22.6041	23.0097	24.0724	22.9679		43	25	24	0.963167	0.224087	-0.200966	0.249984	-0.0838789
O60784	Target of Myb protein 1 OS=Homo sapiens OX=9606 GN=TOM1 PE=1 SV=2	20.7979	20.1327	20.5749	21.5515	21.709	20.4928	21.072	19.1446	18.8462	21.2706	21.0469	21.5278	20.5545	20.0951	19.2822	20.9195	21.0088	21.5813	20.5362	20.2536	20.8842	20.1786	21.2564	19.8558	20.5072	21.1794	20.0283	21.2131	21.2162	22.1578	20.7944	19.6031	21.2292	22.4074	20.7078	21.4027	20.3762	21.5217	22.0712	Acetyl [N-Term]	53	17	17	0.774081	0.308739	-0.358542	0.834732	0.539143
P13674	Prolyl 4-hydroxylase subunit alpha-1 OS=Homo sapiens OX=9606 GN=P4HA1 PE=1 SV=2	19.5522	19.4055	20.2708	19.8526	20.4022	22.3681	20.6218	21.7591	20.0927	19.8977	20.1851	20.7622	20.7971	19.8925	20.5123	20.1188	20.1407	19.9667	21.1108	20.7624	21.9101	20.746	21.2522	21.8615	20.9826	20.1277	20.7515	20.6991	19.8721	21.0056	20.82	20.0382	19.8052	19.8179	20.6183	20.2915	21.5152	21.1666	20.783		48	20	20	0.812083	0.28896	-0.316648	0.934936	-0.507692
P51888	Prolargin OS=Homo sapiens OX=9606 GN=PRELP PE=1 SV=1	23.7715	24.148	23.7788	24.4374	21.4041	23.8472	23.4625	21.6532	23.6545	22.9878	23.8484	22.2343	21.8297	23.3369	24.8887	24.3377	22.7179	23.7373	22.2732	23.0809	22.7332	21.9378	21.1075	22.1824	21.2947	21.5948	22.5406	21.385	22.3759	22.5265	21.7635	21.3731	19.3251	20.2378	20.8731	21.8265	22.1224	19.9988	23.1895		46	19	19	5.27764	3.33333e-05	1.6721	0.589024	0.508501
Q9H0D6	5'-3' exoribonuclease 2 OS=Homo sapiens OX=9606 GN=XRN2 PE=1 SV=1	18.7532	20.9668	20.4193	20.1662	21.1184	20.0305	19.4329	18.5767	19.6528	21.0945	20.717	19.2074	20.5411	18.8686	19.5131	20.1504	20.7339	19.3127	20.4112	19.2803	20.2449	17.719	20.1773	17.1889	21.1364	21.5344	20.4774	20.6676	19.9921	21.2386	19.4495	19.8694	20.5564	19.4264	20.6495	20.4749	21.0491	19.8818	20.954		35	30	30	0.27212	0.688543	-0.194087	0.704854	-0.472968
P60880	Synaptosomal-associated protein 25 OS=Homo sapiens OX=9606 GN=SNAP25 PE=1 SV=1	20.5062	20.1737	20.6277	22.1926	21.7155	19.6227	21.4855	19.2968	20.786	21.1535	21.5562	20.622	19.7565	20.7634	20.952	20.2644	21.3541	19.3229	21.0573	20.483	21.6701	19.9634	20.6381	22.2854	21.2021	19.719	19.3262	20.3262	19.5772	20.512	19.7885	20.6946	22.8525	20.7278	20.2136	20.4324	19.9015	21.1688	24.1484		63	17	17	0.134733	0.83822	-0.112642	0.975327	0.577936
P35237	Serpin B6 OS=Homo sapiens OX=9606 GN=SERPINB6 PE=1 SV=3	22.6046	22.8026	22.9356	22.7911	22.7644	21.409	21.604	21.5739	22.4884	22.3936	22.586	22.3145	22.1217	22.1131	22.0694	22.5531	22.2999	22.7323	22.2592	21.4773	22.2169	21.2853	21.5835	21.1933	22.2535	23.6281	21.4224	22.7138	22.6802	21.4507	21.6665	22.2872	22.2308	21.9055	21.9261	22.0926	21.8344	20.7262	21.9604		64	18	17	1.19068	0.15212	0.344306	0.0893021	-0.0516326
P98095	Fibulin-2 OS=Homo sapiens OX=9606 GN=FBLN2 PE=1 SV=2	21.9195	23.0392	23.038	22.2194	21.5272	23.4242	22.9105	23.1005	23.2375	22.6674	21.8596	21.6738	22.2461	22.341	22.5963	23.2629	21.4923	23.3333	22.2515	21.9481	20.9545	21.8137	22.298	23.2542	21.9967	21.1805	21.6888	21.6554	22.0639	20.9902	21.5127	22.3874	21.0136	21.0051	21.0308	22.3183	21.0896	21.3077	21.6996		25	25	25	3.83609	0.002	0.859101	1.17533	-0.522697
Q99102	Mucin-4 OS=Homo sapiens OX=9606 GN=MUC4 PE=1 SV=4	17.9096	17.1967	17.3337	15.2389	18.2839	16.5979	18.8493	15.6327	16.6406	19.1662	18.5672	20.5005	18.288	NaN	19.718	16.3737	17.9032	21.669	15.5688	NaN	15.7442	16.4768	16.064	18.01	22.2111	18.1509	17.4126	19.1442	16.7281	16.9083	17.0696	17.3307	16.5484	16.9306	19.7603	23.627	19.2297	18.7673	NaN		16	20	20	0.162243	0.804344	-0.259792	1.92018	1.95621
P35232	Prohibitin OS=Homo sapiens OX=9606 GN=PHB PE=1 SV=1	23.9357	23.6579	23.0202	23.9272	23.3487	23.7807	24.0729	23.7097	23.9475	24.1294	23.7107	24.5457	24.219	24.5127	23.6064	24.0095	23.7088	23.937	23.9992	23.4036	24.3609	24.4866	24.0118	23.7099	24.8484	24.0942	23.5562	25.4139	23.1314	23.6035	23.883	24.7713	24.3473	23.7541	24.3325	24.0953	24.8143	24.8102	24.8477		78	24	24	1.85461	0.0500254	-0.397321	0.674221	0.21004
P02511	Alpha-crystallin B chain OS=Homo sapiens OX=9606 GN=CRYAB PE=1 SV=2	21.4875	22.2555	20.0167	18.1986	19.9889	25.6717	20.4607	16.8074	21.5936	20.0047	21.1982	19.5985	20.463	18.814	22.7863	22.0492	20.4542	20.5545	22.8716	20.3134	25.2065	23.5723	24.6365	24.3458	23.2537	25.4456	22.6592	24.1684	21.3771	25.3232	25.4629	23.7452	25.716	22.5909	24.3036	25.3021	18.2403	25.932	25.1982	Acetyl [N-Term]	93	17	17	5.39478	3.6036e-05	-3.24581	0.562795	-0.950079
P08246	Neutrophil elastase OS=Homo sapiens OX=9606 GN=ELANE PE=1 SV=1	23.5633	23.8856	22.3816	22.0541	26.468	25.8627	28.1154	25.8548	23.0432	23.0018	24.3829	25.0816	24.7772	27.5976	24.4807	24.8809	23.3505	26.8816	25.9919	27.2673	20.5087	27.4984	22.8845	27.0455	24.0776	23.5123	22.3744	24.0498	22.8584	25.0569	22.9085	22.7358	25.8504	23.1199	23.3507	24.03	22.1249	27.9609	22.9027		56	15	15	1.00306	0.209359	1.00665	0.131521	0.276621
P35998	26S proteasome regulatory subunit 7 OS=Homo sapiens OX=9606 GN=PSMC2 PE=1 SV=3	22.201	22.0015	21.4364	22.2182	22.6087	22.0838	22.4814	21.9242	22.3544	22.2981	22.2116	22.3815	22.2062	21.7041	22.2074	22.3801	22.1825	21.3328	21.7774	22.1263	22.6267	22.4972	22.69	22.4512	22.6804	22.2149	22.3597	21.8526	21.5229	22.4816	22.288	22.2465	22.0646	22.9892	22.5195	21.6205	22.3952	21.3738	22.2421		71	27	27	0.733497	0.330447	-0.163435	0.0896956	0.0363868
Q9UJU6	Drebrin-like protein OS=Homo sapiens OX=9606 GN=DBNL PE=1 SV=1	21.3801	22.2913	21.6024	21.1486	21.9764	22.5123	21.3189	21.3844	21.2996	22.3781	21.811	21.3884	22.2789	21.1291	21.3507	22.6578	21.2245	21.5933	22.1172	21.2565	22.4862	22.2041	22.9309	22.4044	23.0164	22.9481	22.7798	21.1792	21.8371	21.8955	21.5663	22.7011	22.2808	21.8966	21.9011	22.4085	21.8906	21.3379	23.0028		55	22	22	2.49507	0.0166895	-0.540668	2.06323	-0.560713
P41218	Myeloid cell nuclear differentiation antigen OS=Homo sapiens OX=9606 GN=MNDA PE=1 SV=1	22.1666	21.8085	21.0016	21.6398	23.3828	23.2801	23.2032	23.252	21.0545	21.5701	22.3973	22.4745	22.1336	24.468	21.5302	21.8098	21.3523	23.5976	23.0129	22.9545	18.2392	23.495	20.1612	22.0618	20.1412	19.4541	20.1657	18.9376	18.8372	20.4649	19.5618	20.8493	20.2959	20.3531	19.4602	21.3687	19.3493	21.2229	20.1757		58	24	24	6.46126	0	2.16265	0.166787	0.182756
Q9UQ80	Proliferation-associated protein 2G4 OS=Homo sapiens OX=9606 GN=PA2G4 PE=1 SV=3	23.9337	24.1013	24.1759	24.4492	24.2702	24.2515	23.9725	23.6619	23.9305	24.5592	23.9179	23.9735	23.9824	24.7147	24.3808	24.4512	24.6302	24.5671	24.9543	23.6043	24.535	24.1154	24.6409	23.8717	24.5424	24.1098	24.7389	25.0196	24.5216	24.0598	24.7567	24.8511	24.8267	24.398	24.8069	23.842	25.0153	23.9993	24.1543		62	22	22	1.2793	0.132087	-0.239316	0.110433	0.0480453
P08865	40S ribosomal protein SA OS=Homo sapiens OX=9606 GN=RPSA PE=1 SV=4	25.1417	25.2574	25.3693	26.2095	25.4916	25.4889	25.1406	24.8248	26.0022	25.5768	25.0178	25.0369	24.9103	25.6139	25.1822	25.783	25.6601	25.7978	25.2593	25.3412	25.2419	24.4143	25.554	24.7391	25.6273	25.6636	24.8006	25.8706	25.5222	25.6397	26.187	25.9485	26.1074	24.8161	25.7111	25.0219	25.9434	25.0692	24.8953		59	17	17	0.00935691	0.989072	-0.00386629	0.119829	0.0526646
Q92626	Peroxidasin homolog OS=Homo sapiens OX=9606 GN=PXDN PE=1 SV=2	NaN	19.424	17.095	16.367	18.743	20.6914	21.1151	20.3059	19.0223	19.7411	17.4681	18.6814	19.4314	19.4762	19.443	20.4769	19.8378	18.5148	16.8416	21.4443	16.2728	19.2659	20.0683	21.808	18.456	16.565	20.1419	17.5827	19.0146	18.11	19.8968	19.8111	19.4923	15.8642	16.9666	18.3703	19.316	19.112	19.6262		31	34	34	0.438957	0.529488	0.441024	0.0503515	0.094256
Q96AY3	Peptidyl-prolyl cis-trans isomerase FKBP10 OS=Homo sapiens OX=9606 GN=FKBP10 PE=1 SV=1	16.7515	19.9629	21.7244	20.0695	20.3901	22.7228	21.1384	20.9419	20.4253	21.0987	17.5879	20.2228	20.7482	20.3414	22.169	21.7717	20.93	21.512	19.7226	22.0511	20.9969	21.2129	21.4826	21.0584	22.0358	18.1685	20.1013	20.0971	22.2233	18.8387	22.5445	21.6057	22.0087	20.316	20.2302	21.9186	19.3923	21.1259	21.0898		51	22	22	0.256243	0.706689	-0.251529	0.420499	-0.582394
Q5JRX3	Presequence protease. mitochondrial OS=Homo sapiens OX=9606 GN=PITRM1 PE=1 SV=3	20.0209	20.2889	20.8718	20.082	18.0689	20.2734	18.1946	20.888	19.984	20.9565	18.9317	21.0193	20.0642	19.908	21.1432	20.0109	20.6988	20.4443	19.3496	18.567	21.7477	20.4852	21.8465	17.5448	20.0151	20.1726	19.4247	21.0708	20.2393	20.8049	20.7058	20.3403	21.7669	21.5649	21.9172	21.1227	22.0114	17.2441	20.1963		42	33	33	0.846061	0.274802	-0.549661	0.0156377	0.0192159
Q9NUQ9	Protein FAM49B OS=Homo sapiens OX=9606 GN=FAM49B PE=1 SV=1	22.1736	22.2776	22.2277	22.5647	22.177	22.9182	21.8112	22.2702	22.6125	22.6803	22.0095	21.8912	22.8418	22.1017	22.1144	22.4654	22.2622	22.4676	22.2248	22.6374	22.95	21.8991	23.0224	22.5128	21.9588	22.4055	22.5098	21.7505	21.3694	22.394	22.7747	22.4936	22.2691	22.4169	21.7056	21.75	22.8534	21.6816	22.853		74	21	18	0.129262	0.844617	0.043275	0.832684	-0.19943
O43852	Calumenin OS=Homo sapiens OX=9606 GN=CALU PE=1 SV=2	22.2015	22.0616	22.9809	22.5052	22.916	23.7587	22.9638	23.1643	22.8701	23.0329	22.8703	22.4548	23.5886	22.0913	22.167	22.1031	22.3353	22.3816	22.7495	22.4641	22.8895	22.7037	23.5906	22.785	22.6191	22.8821	22.3967	21.9509	22.3769	23.2597	23.984	22.6137	22.6216	23.1984	23.362	23.291	23.4793	21.2021	23.1641		56	19	19	0.48255	0.494929	-0.178562	1.24007	-0.413242
P51610	Host cell factor 1 OS=Homo sapiens OX=9606 GN=HCFC1 PE=1 SV=2	21.618	22.3437	22.2122	22.2232	22.1779	21.6752	22.3885	21.2649	22.4682	22.3635	21.9751	20.9103	21.5097	22.4298	22.1861	22.218	22.0346	22.4853	21.884	21.6425	21.6225	21.349	21.5343	21.4645	21.3737	21.7409	22.2372	21.258	21.4654	21.5381	22.3387	21.9688	21.795	21.1536	21.9082	21.1559	21.7401	21.6809	21.448		21	31	31	2.39296	0.019727	0.380929	0.0948961	0.0506952
O60264	SWI/SNF-related matrix-associated actin-dependent regulator of chromatin subfamily A member 5 OS=Homo sapiens OX=9606 GN=SMARCA5 PE=1 SV=1	20.1189	19.8059	19.6148	19.9551	19.8031	19.7356	20.0352	19.7812	18.8107	20.3874	19.3446	20.2034	20.0754	19.8394	20.4283	19.5884	20.3692	20.3978	20.5021	19.8599	20.1402	20.4556	20.0088	19.9559	20.6345	18.9345	21.4224	19.8717	18.0999	19.3932	20.1958	19.9012	18.6613	20.5151	20.8282	19.9567	19.4365	20.015	19.5103		37	42	30	0.0779435	0.902136	0.0414025	1.17622	0.339006
P16104	Histone H2AX OS=Homo sapiens OX=9606 GN=H2AFX PE=1 SV=2	22.2958	22.8012	23.2716	23.6376	22.967	22.2888	22.9662	22.2117	21.6875	22.6518	22.1541	21.8218	22.2166	23.2097	22.883	22.8595	22.9134	23.7623	22.1703	22.6007	23.3343	21.9589	23.2773	22.8376	19.6245	22.6245	22.4337	22.74	23.4198	23.4112	23.4029	23.0596	23.1737	22.406	22.7136	22.3206	23.2196	21.9261	22.7509		78	16	3	0.00524183	0.994307	0.0035491	0.643048	0.311629
P16144	Integrin beta-4 OS=Homo sapiens OX=9606 GN=ITGB4 PE=1 SV=5	19.5012	18.4706	18.7129	18.0217	NaN	21.1421	16.7517	NaN	18.7403	19.7698	16.4313	17.5932	16.6202	17.6573	17.4243	18.7176	NaN	18.6093	19.7769	18.6685	17.159	19.1384	19.2695	20.6519	20.5568	19.3906	19.9327	20.3026	18.6806	18.7094	19.8749	19.095	19.494	20.02	18.0021	18.711	19.1231	17.598	20.4221		23	33	33	1.62413	0.0731899	-0.881344	0.743651	-0.840106
P17213	Bactericidal permeability-increasing protein OS=Homo sapiens OX=9606 GN=BPI PE=1 SV=4	23.2443	24.1558	21.7576	21.6552	23.7616	24.3889	24.1023	23.9264	22.8869	23.5146	22.9894	24.0947	23.5314	23.8897	23.131	24.9829	22.846	23.3366	23.7276	22.5897	23.8973	24.8209	24.3845	25.0884	23.7763	23.6447	24.0576	23.1891	25.2681	23.583	24.2093	24.6408	24.9047	23.1853	23.3092	25.467	22.3206	24.5518	25.0561		46	14	14	2.09521	0.0324752	-0.750925	0.650671	-0.462314
P06756	Integrin alpha-V OS=Homo sapiens OX=9606 GN=ITGAV PE=1 SV=2	20.0099	20.3263	20.6833	21.0454	20.5349	21.217	20.2833	20.8064	21.2349	21.0414	19.2459	20.0969	21.735	21.7371	20.544	20.7377	20.3194	20.7165	19.9381	21.9509	19.5883	22.3293	21.0098	21.2452	21.8756	20.7076	21.1584	19.1468	19.671	20.8171	21.2886	20.3778	20.7429	20.3703	19.9589	20.2388	19.6172	20.816	21.4541		38	34	34	0.088912	0.888673	0.0568534	0.224875	-0.165995
Q16822	Phosphoenolpyruvate carboxykinase [GTP]. mitochondrial OS=Homo sapiens OX=9606 GN=PCK2 PE=1 SV=4	23.1396	23.0186	22.6823	22.3412	22.1564	22.2237	21.9437	22.498	22.5799	23.1372	22.4541	22.8067	22.7156	22.3939	21.6575	22.6077	22.2219	22.2789	22.5342	22.5809	22.0849	22.6843	23.0732	22.374	22.6702	22.8999	22.7962	22.4342	22.451	22.2781	22.9004	22.708	21.9788	22.429	22.1219	22.2081	22.5408	22.8007	22.5322		54	27	26	0.0891475	0.888456	-0.0259233	0.267747	-0.106871
Q9BW04	Specifically androgen-regulated gene protein OS=Homo sapiens OX=9606 GN=SARG PE=1 SV=2	22.3356	22.2551	22.6199	16.1477	20.5602	19.4785	18.3111	19.4289	19.3669	17.6926	22.3241	19.3244	21.0644	19.7711	18.7936	19.0297	20.9268	19.4784	20.3088	20.6381	20.3573	19.3737	21.3504	19.6559	20.5255	23.9736	19.3787	20.1279	22.9817	21.109	21.7792	19.8159	18.1259	18.3216	20.8709	20.0993	21.726	18.9532	22.2668		54	24	24	0.568177	0.431093	-0.575218	0.566406	-0.843874
Q9H6S3	Epidermal growth factor receptor kinase substrate 8-like protein 2 OS=Homo sapiens OX=9606 GN=EPS8L2 PE=1 SV=2	20.2621	20.4387	21.1863	19.0218	19.4789	20.8242	19.5182	20.4019	17.1397	20.2982	20.3978	21.5742	21.7893	19.8824	20.3699	18.76	19.9278	17.6401	19.0852	20.3497	20.2104	20.7105	21.2563	21.8334	21.7057	21.6527	21.2933	21.5196	20.9123	20.1218	19.7868	20.3085	20.0101	21.1414	21.0414	19.5002	20.9758	21.2738	19.8731		46	25	25	2.09588	0.0324598	-0.878826	0.0197737	0.0306655
O14579	Coatomer subunit epsilon OS=Homo sapiens OX=9606 GN=COPE PE=1 SV=3	19.6005	19.5804	21.1467	20.4578	20.4613	20.6457	20.3953	21.4866	20.0571	20.7511	19.5952	20.8756	21.5182	20.2566	20.7153	20.7949	20.7056	20.7192	21.0205	20.612	21.0539	20.6109	21.3676	20.8005	21.2422	21.497	20.5804	21.3591	20.7779	20.688	20.7216	20.3391	20.9284	21.517	21.5677	21.7124	20.8132	21.7052	20.8255		74	16	16	2.42201	0.018752	-0.48851	0.685774	-0.319869
P46379	Large proline-rich protein BAG6 OS=Homo sapiens OX=9606 GN=BAG6 PE=1 SV=2	19.4094	20.1114	20.9467	20.7544	19.4138	20.2685	19.902	20.1483	20.0844	20.2918	20.8302	19.8702	20.5164	20.0608	20.4476	20.058	19.7692	19.4324	19.7659	19.8428	20.8375	20.6581	20.7845	20.161	21.0513	20.9899	20.6524	20.4854	20.8197	20.7858	19.3752	20.3499	20.4512	20.632	20.5383	20.1206	20.7629	20.2262	20.5616		36	24	24	2.67475	0.012418	-0.442922	0.176668	-0.0903977
Q5SSJ5	Heterochromatin protein 1-binding protein 3 OS=Homo sapiens OX=9606 GN=HP1BP3 PE=1 SV=1	23.0965	23.6732	23.4396	23.834	23.0553	22.8142	23.6932	22.7862	24.1287	23.4007	23.4408	22.3975	21.794	23.5658	23.2968	23.142	23.1784	23.6761	22.8715	22.993	22.0167	22.0317	22.0693	21.9823	21.9709	22.5256	22.9067	20.9312	22.1076	23.0075	22.2705	21.9646	21.6155	22.7329	22.2618	21.9228	22.3934	21.467	22.5327		37	25	25	6.86261	0	1.07121	0.500896	0.246497
P67936	Tropomyosin alpha-4 chain OS=Homo sapiens OX=9606 GN=TPM4 PE=1 SV=3	23.5426	24.1605	24.138	24.2072	23.844	24.8831	24.2846	24.2444	23.9874	25.0849	23.7149	24.343	25.0783	24.3523	23.4884	24.7969	24.0164	24.0211	24.2727	23.6712	24.1441	24.4173	24.6348	24.5872	23.9191	23.6517	24.2922	23.0665	25.1119	22.8717	24.2428	24.1724	23.7753	23.777	23.3343	24.2383	23.2792	22.4345	24.3986		70	28	13	0.916456	0.243691	0.293491	0.853407	-0.312297
Q14651	Plastin-1 OS=Homo sapiens OX=9606 GN=PLS1 PE=1 SV=2	19.5776	20.7058	21.4486	21.1433	20.3999	23.1181	19.0035	20.8966	20.3252	20.3966	21.1881	20.9482	21.6014	20.2191	20.3199	20.8635	20.9798	19.9964	20.2899	21.2305	22.7211	20.4915	22.265	19.7498	21.469	22.4477	21.7029	21.8321	24.8324	21.522	22.8238	20.8097	20.9593	22.8733	22.1391	21.391	22.9109	21.9734	21.6907		53	27	23	3.2841	0.00439695	-1.19396	0.974126	-0.617299
Q15459	Splicing factor 3A subunit 1 OS=Homo sapiens OX=9606 GN=SF3A1 PE=1 SV=1	22.8199	23.7975	22.6974	22.3194	22.484	22.732	22.9237	22.0235	22.8738	22.8284	22.6144	22.3668	21.9986	22.1881	23.2754	23.6148	22.5921	22.3583	22.3692	21.9949	22.4648	22.1384	22.3719	23.076	22.81	22.3775	22.924	22.468	22.4288	22.4766	22.5447	22.5786	22.0495	22.4107	22.464	22.2954	21.8993	22.0005	22.5153		42	30	30	0.905371	0.24844	0.207073	0.314716	-0.161283
P31947	14-3-3 protein sigma OS=Homo sapiens OX=9606 GN=SFN PE=1 SV=1	22.8554	25.3297	25.2617	24.5878	23.9519	25.3548	22.821	27.9724	25.9689	22.7217	23.2802	23.5471	25.3188	26.5399	25.4664	22.4282	23.1766	22.3322	25.3043	24.2378	22.9835	25.1981	22.3482	24.4677	24.699	22.2823	24.42	23.6989	24.3236	24.6228	22.5767	24.5333	22.9786	24.8005	23.8046	22.0425	22.8196	23.0837	23.4716		81	21	17	1.17179	0.157169	0.783112	1.47146	-1.43132
O94925	Glutaminase kidney isoform. mitochondrial OS=Homo sapiens OX=9606 GN=GLS PE=1 SV=1	21.0288	21.9527	22.5151	19.2494	21.6362	22.1752	18.3586	20.8032	19.949	21.549	21.5139	20.8296	22.9109	21.9885	20.4874	22.3401	20.7273	19.9975	21.1092	22.842	22.8824	23.7362	22.225	21.9061	21.5987	21.3921	20.5125	18.2846	22.9396	20.4047	22.5108	22.0737	20.9463	20.2047	21.8756	20.7315	22.7356	20.2396	23.5149		45	20	20	0.504251	0.478525	-0.418381	1.08259	-0.930921
P36873	Serine/threonine-protein phosphatase PP1-gamma catalytic subunit OS=Homo sapiens OX=9606 GN=PPP1CC PE=1 SV=1	18.1389	18.8407	18.9593	19.0019	19.1369	19.8039	18.5	17.1423	19.5258	19.6984	18.1395	19.7798	19.3892	19.0129	19.5325	19.8187	19.6988	19.5096	19.5786	18.3827	19.6546	19.0743	19.6666	19.1431	19.1252	18.6494	19.0465	19.6551	19.0699	18.8905	18.8896	19.7601	19.3898	19.4919	20.36	17.6755	19.2358	19.8883	19.8383		68	18	4	0.494036	0.486958	-0.210201	0.112557	-0.0969127
Q13619	Cullin-4A OS=Homo sapiens OX=9606 GN=CUL4A PE=1 SV=3	18.9794	18.9916	18.8453	21.1067	19.2401	19.5593	19.6594	18.9851	18.2168	20.1766	20.9421	19.9166	20.3218	17.7447	19.2271	19.3057	19.4252	18.8887	19.9771	20.0711	19.5009	19.5759	19.2976	18.3304	19.8515	19.9592	21.4854	19.8696	17.387	19.4982	18.6234	18.9354	18.8282	22.8996	19.2983	19.257	18.244	19.7131	18.9126		45	32	21	0.0366135	0.957632	0.0333768	0.489408	0.377448
Q9Y230	RuvB-like 2 OS=Homo sapiens OX=9606 GN=RUVBL2 PE=1 SV=3	22.4546	23.1145	22.3194	22.0525	23.6368	23.2186	24.1799	22.5536	22.3822	23.0265	23.2699	22.5478	23.0132	21.9271	22.7441	22.5147	24.1061	22.1901	23.0585	22.6097	23.8787	22.3272	23.3203	23.4071	22.8433	23.178	23.8641	23.2604	22.5155	23.3752	24.0517	23.133	23.944	22.7572	23.6877	22.6543	23.5217	24.292	22.5971		65	24	24	1.60952	0.0753255	-0.449201	0.0499831	-0.0398999
P15121	Aldose reductase OS=Homo sapiens OX=9606 GN=AKR1B1 PE=1 SV=3	23.5515	23.5503	22.6034	23.8558	23.505	22.8302	22.7984	23.6281	23.7426	23.6113	22.4285	22.9999	23.8807	23.5528	23.5021	23.6121	23.4263	22.5929	23.5938	24.6024	22.717	23.3605	23.2558	22.7332	21.7528	22.8464	22.8784	23.4405	21.6988	26.1804	24.1558	24.5516	23.8272	23.4265	24.6849	23.0895	23.916	21.9364	23.9699		73	19	19	0.00355686	0.996213	0.002804	0.130071	-0.0819195
P04196	Histidine-rich glycoprotein OS=Homo sapiens OX=9606 GN=HRG PE=1 SV=1	23.6096	22.9282	21.9905	20.0722	22.4852	22.4186	23.7421	23.6387	23.0177	21.8644	23.175	22.578	20.8441	22.7952	22.7977	22.656	22.5297	23.0236	22.6185	22.5424	18.2716	21.5645	20.7262	21.7744	21.854	21.2944	21.094	21.9376	22.6446	21.941	21.5915	21.3906	22.0802	18.8139	19.0883	23.6467	19.3019	23.8855	21.0942		37	23	23	2.69698	0.0119655	1.30348	0.0936129	0.100988
P23786	Carnitine O-palmitoyltransferase 2. mitochondrial OS=Homo sapiens OX=9606 GN=CPT2 PE=1 SV=2	21.7223	21.7131	21.8693	20.7859	21.3877	20.8354	22.5733	21.7037	20.7917	20.655	22.5988	21.1066	20.6121	21.0857	21.4413	21.0422	21.7133	21.2655	21.4474	21.427	20.5886	21.224	21.3124	21.6003	21.0273	21.622	21.6271	21.1245	21.7113	21.5544	21.1431	21.0179	21.1532	21.3388	20.9822	21.522	21.9884	22.3449	21.2309		58	29	29	0.0329444	0.961974	0.0145009	0.403692	0.221653
O14617	AP-3 complex subunit delta-1 OS=Homo sapiens OX=9606 GN=AP3D1 PE=1 SV=1	21.8418	21.7443	21.4749	21.0727	22.0435	21.0914	21.6745	21.9471	21.8978	21.8465	21.3229	21.6573	21.9455	21.8112	20.9791	21.4822	21.5837	21.4939	21.3976	21.3601	21.0989	21.3426	21.7009	21.3386	20.7719	22.1335	21.2256	21.2884	21.1231	21.7604	22.1407	21.8101	22.5289	21.7626	21.4816	21.9741	21.4568	21.6054	22.2874		29	28	28	0.122875	0.850518	-0.0393178	0.55776	-0.1563
Q8WX93	Palladin OS=Homo sapiens OX=9606 GN=PALLD PE=1 SV=3	19.5378	21.0296	20.8841	17.9215	20.0114	22.8445	21.2562	19.6723	20.3303	22.252	20.2257	20.0487	22.076	20.8045	19.9785	21.8066	20.8625	21.6606	20.6803	20.059	20.2458	21.7788	20.7374	19.9552	19.6959	18.8241	20.7936	19.5499	20.9206	19.3578	19.7183	19.9804	19.4249	19.9462	18.568	19.6064	17.8375	NaN	20.7036		28	31	31	1.72387	0.0610095	0.82797	0.640397	-0.618428
Q16666	Gamma-interferon-inducible protein 16 OS=Homo sapiens OX=9606 GN=IFI16 PE=1 SV=3	21.7276	21.8995	22.3416	22.8328	22.4634	22.5975	22.594	22.0001	22.3253	22.8038	22.3259	22.2202	22.9453	22.5851	22.2543	22.3855	22.4778	22.9166	22.977	21.8492	22.6296	22.0713	21.877	21.9647	22.831	21.9272	23.3071	21.9668	21.2953	22.3481	22.006	22.7296	22.1638	22.1263	22.0106	22.26	22.172	22.1149	22.9726		40	26	26	0.699964	0.348374	0.17488	0.0424981	-0.0202363
P07988	Pulmonary surfactant-associated protein B OS=Homo sapiens OX=9606 GN=SFTPB PE=1 SV=3	24.5026	23.3082	21.2929	17.7897	22.3429	NaN	22.4608	23.4159	22.9508	18.853	22.3844	22.785	24.2455	22.1459	24.1887	20.4805	23.9885	25.35	22.1543	28.4237	22.3895	17.2796	24.7263	16.2852	NaN	21.3509	14.4183	16.6089	18.414	24.0467	25.0167	21.5102	24.8174	NaN	24.3959	26.9298	26.2024	25.0762	22.1881		48	16	16	0.417413	0.547396	0.930687	0.16817	0.464507
O94906	Pre-mRNA-processing factor 6 OS=Homo sapiens OX=9606 GN=PRPF6 PE=1 SV=1	19.193	20.696	20.0303	18.7765	21.2967	20.4542	21.1261	20.3128	20.8962	19.7082	19.1453	20.1388	20.3586	21.7838	20.3679	20.4931	20.2347	20.6571	20.6915	20.6904	19.6973	21.4402	19.8971	20.9383	20.7336	18.2975	20.3834	19.8462	18.2589	20.0734	18.997	20.6663	20.6218	20.671	20.7007	19.3964	19.9433	22.2129	19.5647		38	32	32	0.382831	0.57672	0.229402	0.667292	-0.415451
P23368	NAD-dependent malic enzyme. mitochondrial OS=Homo sapiens OX=9606 GN=ME2 PE=1 SV=1	22.3591	21.8157	21.689	22.5578	22.2322	21.9147	21.7827	21.7596	22.3847	22.5363	21.5811	22.0962	22.145	21.2478	21.4742	22.0973	22.4012	21.8192	21.9864	22.269	21.8173	22.1725	22.1318	21.9748	21.8474	22.596	21.879	22.1348	21.5325	22.401	22.7565	22.1633	22.1917	22.2543	23.0769	22.6456	22.5737	22.1418	22.4512		53	22	21	1.32628	0.121776	-0.242115	0.0178833	0.00858272
Q8TEX9	Importin-4 OS=Homo sapiens OX=9606 GN=IPO4 PE=1 SV=2	NaN	18.8961	17.3233	16.2833	18.1816	19.8567	18.0894	20.4737	NaN	19.469	18.2763	19.8109	19.6398	17.6604	19.8974	19.9792	19.4725	16.1094	19.9971	18.4824	16.8147	20.2099	20.4979	18.2201	20.0392	19.377	20.5113	20.1861	16.7305	16.9288	17.5159	19.3844	18.9373	19.7541	20.2521	17.5811	20.5554	20.5458	18.7716	Acetyl [N-Term]	34	27	27	0.327458	0.632806	-0.323295	0.876571	-0.93833
O00148	ATP-dependent RNA helicase DDX39A OS=Homo sapiens OX=9606 GN=DDX39A PE=1 SV=2	18.705	20.3773	20.5806	20.072	20.2857	19.9436	20.001	20.6504	20.5095	20.0997	18.7909	20.0204	20.0935	19.5982	20.8011	20.8239	20.9872	19.8758	21.3172	20.714	20.1476	20.4374	21.1247	20.7446	21.2825	19.731	21.5231	20.2995	20.6039	19.8028	20.7158	21.5897	20.8978	20.6338	21.1136	20.325	21.4822	21.411	20.1803		51	21	6	1.93282	0.0437161	-0.526921	1.17871	-0.539512
Q9UM07	Protein-arginine deiminase type-4 OS=Homo sapiens OX=9606 GN=PADI4 PE=1 SV=2	19.4182	20.2056	19.4779	17.5702	21.6688	21.7362	21.4565	23.1168	20.9514	19.4478	19.0427	21.2222	20.0878	21.8667	20.861	15.9661	18.6707	21.2598	21.4634	20.9914	16.4988	19.9171	NaN	20.5662	18.5471	16.9683	18.6922	18.1193	15.4775	18.6149	16.4061	18.7964	18.42	18.8604	19.6336	18.7024	17.7947	18.4332	16.3102		39	22	21	4.01014	0.00150495	2.17083	0.188477	-0.355032
O15143	Actin-related protein 2/3 complex subunit 1B OS=Homo sapiens OX=9606 GN=ARPC1B PE=1 SV=3	23.8889	24.6565	24.5017	24.7813	24.4208	24.3498	24.1671	24.1379	25.1516	24.2008	23.2744	23.8699	24.1655	24.2607	23.8283	24.3704	23.6279	24.2652	24.3294	24.3403	23.3064	24.8273	24.1636	24.1981	24.0425	23.3646	23.6388	22.9118	23.3452	23.7191	23.7348	24.4767	23.3679	23.7679	23.534	23.4241	23.6678	23.6526	23.5246		55	20	18	3.13221	0.00586621	0.510066	1.64716	-0.407859
O00232	26S proteasome non-ATPase regulatory subunit 12 OS=Homo sapiens OX=9606 GN=PSMD12 PE=1 SV=3	20.2477	20.9655	21.0227	20.7651	19.7572	21.2139	20.7402	20.9809	20.2791	21.0933	20.2006	21.6227	21.5045	20.7892	21.2982	20.9929	21.3123	20.2791	21.387	21.9682	21.4676	21.9737	21.6227	21.343	21.7411	21.2123	21.2143	21.7988	20.8381	20.9323	21.1242	21.1908	21.0454	21.827	21.8052	21.2284	21.5476	21.0044	21.4236		58	23	23	2.49138	0.0167769	-0.465324	0.0531313	0.0374676
P00915	Carbonic anhydrase 1 OS=Homo sapiens OX=9606 GN=CA1 PE=1 SV=2	26.8501	25.0108	20.6427	21.2706	23.758	20.654	24.1614	23.9165	23.5613	21.1538	26.4569	23.6012	23.0189	23.2591	24.2003	24.6683	23.812	23.2718	22.0203	22.0323	21.1421	25.3909	22.887	25.2026	22.9871	25.4109	23.8918	23.1006	23.0176	23.5688	23.5229	24.3535	25.2003	22.4384	21.3368	25.5261	21.9306	24.8458	23.2572		66	17	17	0.223187	0.7397	-0.266169	0.356209	0.61478
Q9BYK8	Helicase with zinc finger domain 2 OS=Homo sapiens OX=9606 GN=HELZ2 PE=1 SV=6	20.1724	19.3453	20.3566	20.3525	20.307	20.0255	21.2328	22.3138	19.7791	19.9779	19.7462	20.691	21.04	21.8742	20.6164	19.5648	20.1156	21.3949	20.0814	20.7174	19.6606	20.4819	19.6086	19.93	20.4923	19.728	19.7804	20.4728	19.5748	19.5283	19.7016	19.7636	20.2553	18.7744	20.0584	20.4874	20.239	20.3164	19.3765		17	32	32	2.12854	0.0306978	0.578384	0.423165	0.313856
P62879	Guanine nucleotide-binding protein G(I)/G(S)/G(T) subunit beta-2 OS=Homo sapiens OX=9606 GN=GNB2 PE=1 SV=3	20.8164	22.4763	22.4722	21.5908	20.9172	22.6601	21.0984	22.8816	22.2995	20.7193	19.8275	20.9009	22.4229	21.996	21.7463	21.1262	20.1482	20.5932	22.1723	21.9859	21.6524	22.6681	21.7843	22.8524	22.519	20.2142	22.3285	20.8127	20.9683	21.1733	20.3987	23.2164	20.9584	21.657	22.2349	20.7579	21.1998	21.9698	21.9368		59	14	5	0.148626	0.822136	-0.104969	2.63097	-1.12023
P07737	Profilin-1 OS=Homo sapiens OX=9606 GN=PFN1 PE=1 SV=2	26.9561	26.666	27.2032	27.5666	27.7378	27.125	27.9355	27.2031	27.4795	27.1991	26.3385	26.6895	26.6813	27.5873	26.808	27.1824	26.4622	27.4913	27.0981	27.5989	26.9438	27.6344	27.3419	27.5497	26.5389	26.3318	26.5976	26.7563	27.1634	27.6395	26.9925	27.4599	27.082	26.471	26.9414	26.1878	27.6926	27.6749	26.5647		98	20	20	0.370266	0.590302	0.120783	0.00763814	-0.0045265
A5YKK6	CCR4-NOT transcription complex subunit 1 OS=Homo sapiens OX=9606 GN=CNOT1 PE=1 SV=2	21.893	21.0552	18.7817	NaN	19.9981	18.8316	20.6116	20.2063	19.8939	19.2617	22.5698	20.7778	20.219	20.331	20.2645	20.4231	20.7948	19.037	19.9275	19.2823	19.6373	21.3088	20.5198	20.4123	19.629	21.7135	20.8637	20.1915	19.2899	19.4052	20.4058	20.9004	21.1781	19.8293	20.3044	21.3398	18.808	22.1171	19.9083		21	41	41	0.271695	0.688861	-0.189599	0.644265	0.556094
P05388	60S acidic ribosomal protein P0 OS=Homo sapiens OX=9606 GN=RPLP0 PE=1 SV=1	24.3758	24.7079	25.0422	25.6074	25.0542	24.9658	24.9099	24.1283	25.2938	24.8779	24.3766	24.4007	24.4387	25.3107	25.032	25.2408	25.1044	25.354	24.7925	24.8112	24.9949	24.7202	25.1807	24.8992	25.2387	25.3053	24.8552	25.202	25.0651	25.1485	25.5235	25.5655	25.3987	24.5106	25.2999	24.5721	25.5263	24.9304	24.546		54	16	16	0.927923	0.23864	-0.1868	0.158939	0.072123
O96009	Napsin-A OS=Homo sapiens OX=9606 GN=NAPSA PE=1 SV=1	24.7226	26.1009	27.6998	19.1549	23.0048	17.4134	21.236	23.9672	25.1876	22.1152	26.0645	24.134	24.4791	24.3577	23.3013	22.6126	23.6221	25.188	21.9836	25.6084	19.3917	23.8769	24.2066	17.6208	23.1178	28.1067	22.1667	21.6427	27.188	24.9019	25.6101	24.0362	23.9299	15.9091	23.3533	25.4664	24.6822	23.9689	24.1788		48	15	15	0.11684	0.857633	0.263223	0.00433606	-0.0140979
P33241	Lymphocyte-specific protein 1 OS=Homo sapiens OX=9606 GN=LSP1 PE=1 SV=1	22.5047	22.5737	22.1811	22.5967	23.6686	21.0074	21.8947	21.5368	23.4233	22.5089	21.8763	21.6341	21.4592	22.4275	21.5241	22.7913	21.0434	23.3716	22.6473	20.9468	19.121	21.0645	20.8677	21.2927	20.6311	21.3251	21.1761	19.5773	22.0023	20.761	21.9006	21.1291	20.7515	20.475	19.7754	21.0331	20.4419	20.9676	21.429		70	16	16	5.49706	3.9604e-05	1.35338	0.432295	-0.335523
P19338	Nucleolin OS=Homo sapiens OX=9606 GN=NCL PE=1 SV=3	25.1838	25.4374	25.1114	25.6277	24.9935	24.9366	25.5482	24.6571	25.6774	25.4081	25.309	25.1242	24.9493	25.934	25.4807	25.6301	26.2481	25.358	25.3581	25.4173	25.4574	25.1492	25.4437	25.0763	25.6416	25.5269	25.2969	25.3268	24.878	24.936	25.8284	24.9933	25.2201	25.4291	24.9041	24.9279	25.5151	25.1605	25.0241		40	26	26	0.590231	0.416925	0.120269	1.29778	0.318077
Q92973	Transportin-1 OS=Homo sapiens OX=9606 GN=TNPO1 PE=1 SV=2	22.1521	21.1408	19.5766	19.7633	20.9722	20.6648	19.7549	20.6353	19.2072	20.5713	21.7749	21.2968	21.5152	19.9497	20.674	20.8666	21.2635	19.8663	20.7243	20.3495	21.317	21.7811	21.1664	21.6851	21.015	21.4749	21.3812	21.43	20.9752	21.0199	21.1045	21.2431	21.101	21.5919	21.5504	22.1762	21.1169	21.3578	21.2851		39	25	20	3.24316	0.00478212	-0.720498	0.088701	0.0849751
P50895	Basal cell adhesion molecule OS=Homo sapiens OX=9606 GN=BCAM PE=1 SV=2	22.5674	23.632	20.7838	19.7125	20.8815	20.587	22.2131	20.5424	20.9336	21.6724	22.1287	21.4768	20.4066	20.0586	21.8299	21.4235	21.3766	20.6656	20.3468	22.5835	21.3806	19.12	20.6536	20.3185	21.7237	22.3315	21.3494	19.2322	21.0328	20.7195	23.0345	21.3801	21.2454	19.0456	20.4077	20.6353	20.5675	20.517	20.6902		49	22	22	0.851463	0.272441	0.481374	0.447582	0.420761
P13861	cAMP-dependent protein kinase type II-alpha regulatory subunit OS=Homo sapiens OX=9606 GN=PRKAR2A PE=1 SV=2	22.065	22.4752	22.1292	21.5043	21.5869	21.4016	21.337	21.4415	21.5933	21.8083	21.9838	21.6639	21.7367	21.4521	22.0066	21.8943	21.8868	21.7856	21.1661	21.867	21.9746	21.5996	22.3448	21.5616	21.7245	22.2681	21.7443	21.6956	22.2233	22.7753	22.5143	21.374	21.5379	22.0426	22.2536	21.9824	22.7781	20.6135	22.5856		62	20	19	1.01469	0.205147	-0.239337	0.122832	0.0461704
P50552	Vasodilator-stimulated phosphoprotein OS=Homo sapiens OX=9606 GN=VASP PE=1 SV=3	23.3586	23.0926	22.6342	22.856	23.2025	23.0046	23.2022	22.2275	22.601	23.1201	23.4338	22.7394	22.8732	23.2679	22.4388	23.6427	22.2358	23.1682	22.6073	23.142	22.2782	23.3592	23.007	23.2529	22.8841	23.1346	21.9742	22.4022	22.418	22.1603	22.9669	23.3077	23.0969	22.5052	22.0075	22.6129	22.757	22.2946	23.3678		50	20	20	0.902521	0.249426	0.216781	0.292128	0.120425
Q99623	Prohibitin-2 OS=Homo sapiens OX=9606 GN=PHB2 PE=1 SV=2	24.1875	23.6773	23.3332	23.8526	23.7769	24.0248	24.3049	24.0592	24.1086	24.2753	23.8271	24.8543	24.4984	24.5687	23.8044	23.9995	23.9584	24.2714	24.4264	23.4356	24.6676	24.818	24.2443	23.8625	24.9691	23.9751	23.9581	25.7282	23.148	23.9258	23.8733	24.8132	24.3525	24.3701	24.5703	24.5205	24.8831	24.8991	25.0227		72	20	20	1.76394	0.057509	-0.390471	0.346908	0.13249
P14550	Alcohol dehydrogenase [NADP(+)] OS=Homo sapiens OX=9606 GN=AKR1A1 PE=1 SV=3	23.0945	23.1116	23.8054	24.1617	23.4202	22.9636	22.8639	22.7779	23.1745	23.3579	23.0704	23.0332	22.6952	21.9836	22.7617	23.0975	22.7203	23.4881	23.2662	22.2286	23.1108	22.2619	23.1338	22.7345	23.0312	23.4166	24.2986	23.1218	23.3227	23.5546	22.5777	22.7366	22.5361	24.9216	22.904	23.0893	22.5907	23.2446	22.6621		64	17	17	0.141238	0.830011	-0.0645703	0.335575	-0.167268
P19224	UDP-glucuronosyltransferase 1-6 OS=Homo sapiens OX=9606 GN=UGT1A6 PE=1 SV=2	19.4688	19.4199	21.0801	23.1996	21.3592	21.7425	21.4239	19.7567	22.7104	20.7843	21.7356	18.5701	18.9414	21.7297	21.2578	22.5425	21.3219	21.7287	19.4346	20.0807	18.8573	21.1428	20.5308	21.4266	19.0777	20.1021	20.2372	22.1869	21.8358	21.0484	20.3339	20.094	19.695	24.4373	23.2425	18.3153	17.6124	19.2944	20.6877		37	21	17	0.365299	0.595059	0.379772	0.166701	0.250984
Q9GZM7	Tubulointerstitial nephritis antigen-like OS=Homo sapiens OX=9606 GN=TINAGL1 PE=1 SV=1	21.4444	22.6004	20.1653	20.4847	20.6561	21.5745	20.6317	17.431	20.3946	18.5265	20.9001	20.3977	16.8363	17.6367	21.9393	22.3475	20.5852	20.5925	20.497	18.6724	21.7302	18.3542	20.0668	23.2812	22.3708	16.2593	20.7232	18.8753	23.9582	18.542	19.6648	21.3479	20.2393	20.7385	18.7285	18.7693	19.042	19.9553	18.9096		53	16	16	0.0905058	0.886697	0.133762	0.0555153	-0.113426
P27487	Dipeptidyl peptidase 4 OS=Homo sapiens OX=9606 GN=DPP4 PE=1 SV=2	20.9621	20.9548	22.4598	17.9231	17.211	18.695	18.2841	20.4336	20.5878	20.3684	20.5462	20.5265	20.6426	20.9755	18.8521	19.8412	19.6794	20.9845	17.7226	22.3709	26.6324	21.4568	25.5977	23.8936	20.3292	23.0679	19.4606	20.2179	22.0092	25.9682	22.2822	22.1194	28.1569	23.0016	21.0241	21.9362	22.0383	22.6304	23.2638		41	30	30	4.50635	0.000483721	-2.89822	0.177251	0.295184
O15371	Eukaryotic translation initiation factor 3 subunit D OS=Homo sapiens OX=9606 GN=EIF3D PE=1 SV=1	21.8511	21.914	22.259	22.5101	22.2911	22.5951	21.9541	21.9113	22.2553	22.3213	21.2922	21.9583	22.0507	22.1866	22.2011	22.2569	22.3658	22.2477	22.1695	22.1622	22.5049	21.8478	22.6149	21.9799	22.7638	21.9697	22.111	22.5	22.2882	22.0037	22.0461	22.5212	22.255	22.1138	22.4738	21.8687	22.6358	21.8854	21.9612		45	20	20	0.478209	0.498406	-0.0910082	0.326174	-0.0936936
Q9ULA0	Aspartyl aminopeptidase OS=Homo sapiens OX=9606 GN=DNPEP PE=1 SV=1	21.5411	22.7115	22.0956	21.7778	21.2979	21.7863	21.4739	20.8576	22.4469	21.6319	21.0607	21.4073	22.0573	21.6983	21.7095	21.4864	21.3696	21.7132	22.0484	21.2045	21.5723	21.3092	21.4418	21.8739	22.9174	21.8291	22.1765	21.4223	21.1098	21.687	21.1021	22.424	20.8562	21.4284	21.9746	21.0687	22.0613	21.4246	21.5713		65	18	18	0.0570773	0.929701	0.0240332	1.12255	-0.357339
Q92777	Synapsin-2 OS=Homo sapiens OX=9606 GN=SYN2 PE=2 SV=4	NaN	16.3327	16.5964	NaN	NaN	15.765	NaN	NaN	NaN	NaN	NaN	NaN	NaN	NaN	NaN	NaN	16.1125	15.8378	NaN	NaN	21.0423	18.9267	20.0132	21.362	19.7703	16.2861	16.2109	15.3818	17.4475	19.22	14.9951	20.3651	21.66	20.6771	18.8456	19.8142	NaN	20.9103	24.2813		49	19	16	2.01819	0.0372248	-3.16052	0.303255	-0.256222
Q15637	Splicing factor 1 OS=Homo sapiens OX=9606 GN=SF1 PE=1 SV=4	22.3918	22.6895	22.417	22.6116	22.8398	22.4981	22.3353	21.62	22.4935	23.1009	22.5537	21.808	22.1929	22.3171	22.925	22.9448	22.8594	22.9148	22.505	21.7407	22.8286	21.5519	22.7349	22.5733	23.306	22.6506	23.0795	22.9248	22.8528	22.9064	23.2191	23.0959	23.0964	22.2197	22.8683	22.2316	23.0346	21.7047	22.817		27	13	13	0.9524	0.228589	-0.232901	0.0751859	0.038568
Q6NZI2	Caveolae-associated protein 1 OS=Homo sapiens OX=9606 GN=CAVIN1 PE=1 SV=1	23.882	24.1168	22.0493	21.6904	22.9317	23.173	21.968	21.2316	22.4848	21.8611	23.4511	24.3202	21.7252	21.6074	22.473	22.5949	22.2258	22.4199	22.5468	21.9506	21.9325	21.0831	21.5411	22.0111	20.1252	20.8506	20.9607	20.2352	21.0599	21.1115	21.3632	21.6304	20.0343	20.8929	20.3922	20.3924	20.8048	20.9888	21.1121	Acetyl [N-Term]	56	18	18	7.0142	0	1.56033	0.00652155	-0.00759046
Q13310	Polyadenylate-binding protein 4 OS=Homo sapiens OX=9606 GN=PABPC4 PE=1 SV=1	20.6113	20.5672	20.7344	21.518	21.2446	20.2389	21.3167	20.9872	20.8115	21.1254	20.2822	20.3588	20.4951	20.4218	21.4482	21.0093	21.5479	20.9838	21.0151	21.2233	21.2293	20.6451	21.6466	21.4621	21.2234	20.7678	21.5216	20.7316	20.8442	21.3501	21.6036	21.2769	21.6519	21.5638	23.2184	21.0734	22.3284	22.5828	21.0616		42	22	13	2.58303	0.0145993	-0.565221	0.508888	0.195975
Q9BR76	Coronin-1B OS=Homo sapiens OX=9606 GN=CORO1B PE=1 SV=1	22.2994	23.184	23.603	23.3021	21.9154	23.1032	23.1763	22.9848	22.3883	23.2568	22.8086	22.9311	23.4706	22.887	22.6929	23.3936	22.649	22.3991	22.431	22.8822	23.0936	22.1994	23.2934	22.8379	23.305	23.7845	22.6042	23.1391	23.3348	22.1978	23.0148	23.6122	23.4081	23.4112	22.8425	23.5217	23.6364	22.9364	23.2139		51	24	22	0.986071	0.215168	-0.237684	0.195528	-0.0974956
P26022	Pentraxin-related protein PTX3 OS=Homo sapiens OX=9606 GN=PTX3 PE=1 SV=3	NaN	17.2749	15.4386	NaN	20.318	19.7439	21.4277	18.3676	15.6818	NaN	18.0178	18.0447	18.3652	21.1369	18.9038	17.5825	17.2843	19.329	19.3486	19.5792	17.1094	21.1109	18.3569	23.1912	17.6671	19.4779	19.2038	17.0796	17.0351	20.091	16.6066	19.0148	20.4669	16.9601	16.7675	17.141	NaN	22.6703	20.0584		52	19	19	0.201869	0.760367	-0.310264	0.843461	1.20199
Q13283	Ras GTPase-activating protein-binding protein 1 OS=Homo sapiens OX=9606 GN=G3BP1 PE=1 SV=1	21.9739	22.6196	22.0956	23.0293	22.3154	22.9051	22.6587	21.5175	21.3453	23.1929	22.4373	22.106	22.848	22.3029	24.3074	23.536	23.2729	22.7159	22.365	21.2844	23.38	21.9949	23.0135	22.4528	23.7035	23.6961	23.2437	23.636	23.4758	22.9642	23.3542	23.98	24.055	23.361	23.435	22.5501	24.3765	21.6269	23.0155		53	16	16	2.28941	0.0231855	-0.685643	0.358759	0.26781
P09622	Dihydrolipoyl dehydrogenase. mitochondrial OS=Homo sapiens OX=9606 GN=DLD PE=1 SV=2	21.5313	21.6008	21.6338	20.6385	21.0513	22.1628	20.9334	21.6444	20.8388	21.8776	21.2687	21.9655	21.819	20.9444	21.4536	21.6965	22.6213	21.1811	21.6171	20.687	22.0438	22.0824	23.0929	21.0467	21.9359	21.9256	22.1745	22.2343	21.3566	21.8873	22.0476	21.9067	21.9608	20.9593	23.7345	22.3211	23.3819	21.5839	22.377		43	16	16	2.67911	0.012341	-0.649695	0.368714	-0.189761
P49591	Serine--tRNA ligase. cytoplasmic OS=Homo sapiens OX=9606 GN=SARS PE=1 SV=3	22.4286	22.2017	22.5773	23.3247	22.3066	22.4983	22.0691	21.94	22.7747	22.7047	22.1079	21.6245	22.3123	22.5056	21.8406	22.4805	23.09	22.4862	22.2385	22.5658	22.8592	21.6051	22.0284	21.8194	22.4346	22.7779	21.7937	21.2566	22.3538	21.877	22.2032	22.3748	21.9715	22.8079	22.462	21.7394	22.738	21.8589	22.3688		49	23	23	0.986123	0.215213	0.228618	0.129285	0.061645
Q8N257	Histone H2B type 3-B OS=Homo sapiens OX=9606 GN=HIST3H2BB PE=1 SV=3	22.8464	23.5315	23.0616	24.736	23.752	22.4166	23.3582	21.4772	24.4559	23.5537	22.7367	22.7546	21.8326	21.7432	23.1802	23.5366	24.7599	24.6678	23.6933	23.9833	24.1281	20.9771	22.5004	23.0833	21.0733	21.5532	21.8287	22.2405	22.4509	23.5682	24.507	22.8185	22.34	22.8311	23.9204	22.6901	22.4837	19.2671	21.2889		67	17	2	1.81201	0.0535087	0.906469	0.425929	0.399486
Q01484	Ankyrin-2 OS=Homo sapiens OX=9606 GN=ANK2 PE=1 SV=4	17.5499	19.8287	18.1461	NaN	19.2146	17.2572	18.0133	17.6498	17.7039	17.8564	18.4099	19.1357	NaN	18.7981	17.5208	19.0152	18.5334	16.7192	19.1768	17.4096	19.4303	20.1022	19.6276	19.2789	18.985	17.77	18.8614	18.4995	18.6366	17.845	18.3424	19.977	20.4781	18.5019	16.2823	20.1466	17.1475	20.3939	20.8054		12	37	32	1.54918	0.0828611	-0.787041	0.667813	-0.504401
P22234	Multifunctional protein ADE2 OS=Homo sapiens OX=9606 GN=PAICS PE=1 SV=3	22.1343	21.7259	22.7916	22.874	22.4282	23.0914	22.8406	23.7056	22.799	22.548	22.1157	23.6918	23.1008	23.6736	23.0746	22.7919	24.3707	22.34	24.522	23.9091	24.071	23.8661	23.9745	22.844	23.5756	22.5718	23.5911	24.233	22.5832	24.3905	22.8423	23.5639	22.9687	22.9833	23.3385	22.4502	23.7807	24.4769	22.7212		59	20	20	1.01154	0.206015	-0.385486	0.0596582	0.0568873
O95831	Apoptosis-inducing factor 1. mitochondrial OS=Homo sapiens OX=9606 GN=AIFM1 PE=1 SV=1	21.5656	21.8062	22.0327	21.5743	21.0247	20.8824	19.9413	21.3852	21.6976	21.8579	21.6684	22.6213	22.3784	20.5581	21.1311	21.3245	22.5214	22.1838	22.0413	20.2919	20.9001	21.586	21.9681	20.618	22.3552	21.8564	22.4321	23.3492	22.0573	22.624	21.5459	22.331	21.4423	23.1897	22.602	22.6695	22.674	22.0671	21.9427		39	19	19	1.86257	0.0493603	-0.591934	0.214742	-0.172391
P63241	Eukaryotic translation initiation factor 5A-1 OS=Homo sapiens OX=9606 GN=EIF5A PE=1 SV=2	23.4814	23.8698	23.633	24.1413	23.8236	24.6963	24.1488	23.9316	24.0212	24.7159	23.5977	24.1514	24.3651	24.7186	23.8817	24.1482	24.1078	24.0405	24.2224	23.8165	25.0523	24.216	24.7282	24.11	23.6278	23.7793	23.9217	25.0752	23.7605	23.2065	24.2571	24.9011	24.5356	23.7925	24.7177	23.6047	24.6084	24.0787	23.8439		68	11	6	0.404887	0.557434	-0.125268	0.0131602	-0.00615971
P00751	Complement factor B OS=Homo sapiens OX=9606 GN=CFB PE=1 SV=2	22.5322	22.7166	21.8865	21.2839	22.4716	22.4446	23.884	24.3116	22.3668	22.121	21.9486	21.8053	22.4717	23.4147	23.0086	22.7696	22.312	22.3808	22.2232	22.146	20.4973	22.585	21.0801	22.3702	22.8171	21.1763	21.1057	21.8601	21.2411	21.5379	20.3958	21.4913	21.4044	21.3866	21.3173	23.5978	19.8048	22.7169	21.5539		34	22	22	3.06554	0.00653659	0.949193	0.248229	-0.189397
P05534	HLA class I histocompatibility antigen. A-24 alpha chain OS=Homo sapiens OX=9606 GN=HLA-A PE=1 SV=2	11.6567	15.7394	18.1836	NaN	NaN	16.4811	21.4093	16.5907	17.9329	17.1812	NaN	NaN	18.5932	21.8358	15.9255	17.9844	20.2712	NaN	NaN	16.3676	15.7823	21.4169	NaN	22.5767	16.3508	16.6447	NaN	16.9194	NaN	16.0438	15.5575	18.5876	16.0054	NaN	20.3828	NaN	NaN	NaN	NaN		57	18	6	0.0956705	0.881043	-0.260203	0.119649	0.448823
P49792	E3 SUMO-protein ligase RanBP2 OS=Homo sapiens OX=9606 GN=RANBP2 PE=1 SV=2	18.6928	19.3724	19.1601	18.2136	19.2381	19.4901	18.9834	18.8212	19.0685	19.4713	19.5921	19.9941	20.0701	18.5108	19.2578	19.3866	19.5537	18.7603	20.2867	19.2581	20.5517	19.5986	20.4782	19.5028	19.714	19.503	20.8572	20.1546	18.961	20.1491	20.0594	19.8676	19.4276	20.5795	19.919	20.2789	19.1315	19.4279	20.2651		16	38	38	3.46394	0.003173	-0.658105	0.737781	-0.31555
P53675	Clathrin heavy chain 2 OS=Homo sapiens OX=9606 GN=CLTCL1 PE=1 SV=2	20.6986	19.1834	19.2246	NaN	19.7089	NaN	18.1963	19.3239	18.1761	NaN	20.7804	19.4068	18.6407	18.4032	19.4278	19.0546	17.8026	18.6135	19.3617	19.0823	17.7691	19.9381	18.5669	18.2071	17.841	20.0876	17.2788	17.8333	18.8995	20.3514	19.1784	16.8723	17.9564	18.7052	17.6724	20.2466	NaN	19.7574	19.1916		12	20	1	0.729817	0.332631	0.436402	0.0656722	0.072603
Q8TEM1	Nuclear pore membrane glycoprotein 210 OS=Homo sapiens OX=9606 GN=NUP210 PE=1 SV=3	21.4474	21.4654	20.6209	20.5422	20.0472	19.8397	20.3555	21.4361	22.064	20.1077	19.2727	21.3044	20.5624	22.0209	21.2227	21.5858	21.2651	20.4009	21.2121	22.2397	18.8173	20.8896	21.5461	20.3939	21.7494	20.708	21.6492	20.9858	20.1806	20.4526	21.391	21.2564	20.4907	21.4543	20.1639	18.622	19.996	22.3164	21.2329		20	30	30	0.314929	0.644963	0.198225	0.0549463	-0.0561286
P30460	HLA class I histocompatibility antigen. B-8 alpha chain OS=Homo sapiens OX=9606 GN=HLA-B PE=1 SV=1	19.2776	21.0508	20.909	22.0255	22.2375	20.3739	22.8076	NaN	NaN	22.1541	22.5668	21.9699	21.6333	21.5665	20.9779	21.447	21.2887	22.7041	22.5249	22.0729	19.4993	19.3963	19.2771	20.9238	21.1442	19.0705	18.6203	19.1879	19.5572	20.0177	19.7343	20.0657	19.4729	19.4124	18.4984	22.5328	19.4623	21.6067	21.4708		49	18	1	4.99848	0.000135135	1.69902	0.306899	0.310924
Q86XP3	ATP-dependent RNA helicase DDX42 OS=Homo sapiens OX=9606 GN=DDX42 PE=1 SV=1	20.4262	19.8127	20.3662	18.8968	20.2051	20.7251	20.6578	21.1383	20.6862	20.3596	19.3065	19.3359	19.7376	18.836	19.8429	19.7669	19.8876	19.6741	20.2369	19.1851	20.6502	19.543	20.7408	19.6742	20.4688	19.1683	20.8995	20.1887	20.7853	19.5586	20.6888	20.8935	20.622	20.9752	20.5464	20.7157	20.2954	20.6721	20.9204		40	29	29	1.7316	0.0602545	-0.467241	1.6092	-0.623705
P17174	Aspartate aminotransferase. cytoplasmic OS=Homo sapiens OX=9606 GN=GOT1 PE=1 SV=3	23.3666	23.0997	23.3657	23.1303	22.3685	22.5809	23.2813	22.4683	22.9166	22.5511	23.6653	23.0994	23.6477	22.9721	24.1163	23.6765	23.7631	23.704	22.3768	22.9937	24.1017	23.8428	23.8779	24.0129	23.7915	23.6209	23.4134	23.4409	23.1959	23.676	24.2696	23.8232	25.3519	23.2639	23.3678	24.7423	24.8215	23.7048	25.0365		60	20	20	4.12883	0.00116968	-0.808881	1.02911	0.386678
P05198	Eukaryotic translation initiation factor 2 subunit 1 OS=Homo sapiens OX=9606 GN=EIF2S1 PE=1 SV=3	22.913	22.7477	22.7695	23.1024	22.9377	23.3505	23.0658	22.8248	23.4151	23.1215	22.5372	23.0518	22.8569	23.3612	23.4101	23.2092	23.3561	23.0314	23.1441	23.0705	23.4066	22.9529	23.2938	23.5144	23.7418	23.3263	23.4641	23.7832	22.952	23.3804	23.1966	23.4046	23.5449	22.6798	23.7134	22.8522	24.941	23.3039	22.5802		66	21	21	1.67083	0.0676083	-0.30631	0.242798	0.0644359
Q12907	Vesicular integral-membrane protein VIP36 OS=Homo sapiens OX=9606 GN=LMAN2 PE=1 SV=1	22.1396	22.2251	23.0638	23.217	22.1803	22.0623	22.0818	21.8267	22.7819	22.4012	22.7332	22.851	22.1213	21.8966	21.8612	22.2567	22.4163	22.889	22.3699	21.9402	22.0387	22.393	22.0471	22.1912	22.1336	23.0402	22.4894	23.0228	22.7308	22.8536	22.89	22.3732	22.0001	23.7484	22.5781	23.2328	23.59	21.9774	21.343		53	19	18	0.608678	0.405147	-0.196028	0.169707	0.0815694
Q14194	Dihydropyrimidinase-related protein 1 OS=Homo sapiens OX=9606 GN=CRMP1 PE=1 SV=1	16.0402	18.6739	16.5318	17.0466	16.759	16.5	NaN	17.3797	17.8438	16.2134	17.143	17.8165	17.4265	15.382	17.6541	17.28	20.7716	17.1167	17.4335	NaN	20.8772	18.8292	19.7013	20.7587	19.2397	17.601	18.5075	18.4408	19.028	19.5244	17.1031	19.2439	21.2366	19.403	18.1742	19.8738	17.8146	19.0097	22.5708		53	24	19	4.68929	0.000324324	-2.03403	0.0456545	-0.071578
P08237	ATP-dependent 6-phosphofructokinase. muscle type OS=Homo sapiens OX=9606 GN=PFKM PE=1 SV=2	19.0201	20.1909	20.0705	20.3389	19.5538	20.924	18.7033	19.224	19.6253	20.2733	20.1241	20.539	20.1066	20.3533	19.608	19.8626	21.8861	20.1718	19.9667	19.3601	20.7572	20.8248	20.9346	20.7186	20.5515	19.6058	20.4721	18.8045	20.5447	20.299	19.3478	20.4486	21.234	20.9437	21.4977	21.0754	20.3249	21.2948	21.9006		45	27	25	1.94258	0.0429114	-0.614378	0.102576	0.0872147
Q9UHL4	Dipeptidyl peptidase 2 OS=Homo sapiens OX=9606 GN=DPP7 PE=1 SV=3	24.2897	24.1368	24.3858	24.9408	24.4251	23.8855	24.0271	23.9746	25.4323	24.4898	24.1122	23.4171	23.5265	23.8321	23.2334	24.7578	23.8863	24.9159	24.0672	23.6476	23.394	23.0592	23.9468	23.6017	23.338	23.2672	23.136	21.9378	23.9485	25.2637	24.2567	23.9741	23.6823	22.8597	23.4213	23.5191	23.519	22.8897	23.812		58	21	20	2.69405	0.0120246	0.651983	0.399015	-0.215942
P51570	Galactokinase OS=Homo sapiens OX=9606 GN=GALK1 PE=1 SV=1	21.45	21.5866	22.1875	21.6849	21.8354	21.7061	21.5347	21.5386	21.8374	21.9604	20.6069	22.1039	22.0563	21.3414	21.2221	21.2135	21.029	21.3632	21.9745	22.036	21.9115	22.057	22.2423	21.7876	22.0953	21.6678	21.7034	22.6254	22.2003	22.0636	21.9944	21.5682	21.5423	22.1011	22.3869	21.9235	22.2875	22.1205	21.6434		64	24	24	2.72964	0.011197	-0.382463	0.917576	-0.285888
Q9BV36	Melanophilin OS=Homo sapiens OX=9606 GN=MLPH PE=1 SV=1	18.9317	19.2044	21.6926	17.9865	18.2178	NaN	NaN	16.5352	16.9284	17.6868	18.3272	17.5552	19.8725	17.7768	16.4363	17.58	18.7188	18.0331	17.4461	NaN	NaN	16.8846	15.564	NaN	19.3181	19.6303	17.4829	19.5063	23.0184	16.5875	17.8027	17.9087	18.6859	19.4465	17.3079	18.401	17.8367	NaN	17.6981		47	21	21	0.106665	0.869138	-0.145146	0.353262	-0.495456
P08195	4F2 cell-surface antigen heavy chain OS=Homo sapiens OX=9606 GN=SLC3A2 PE=1 SV=3	20.7312	20.0381	20.8174	22.088	21.0496	21.1878	21.5173	21.6638	21.6094	21.9927	20.6451	22.0598	21.4246	22.9126	22.6878	21.5348	22.3941	21.0323	22.7954	21.7944	21.8507	23.2361	21.5947	22.1318	22.0252	21.8334	21.4105	22.4241	20.5901	21.4806	21.4033	21.2719	23.058	22.2116	21.9885	21.8572	21.4389	22.645	21.8974		41	25	25	0.763807	0.31463	-0.314291	0.719342	0.45828
P29144	Tripeptidyl-peptidase 2 OS=Homo sapiens OX=9606 GN=TPP2 PE=1 SV=4	22.3268	22.3882	22.5608	23.5527	22.8861	22.2622	22.6935	21.68	23.1221	22.5495	22.2698	21.7403	21.8873	23.11	22.748	23.2264	23.183	23.3746	22.1244	22.19	22.6962	21.7327	22.8261	22.2015	22.992	22.9192	22.6705	23.0631	24.315	23.1077	23.7426	23.134	23.5524	22.4143	22.9686	22.496	23.4543	22.2244	22.4245		37	36	36	0.934874	0.235896	-0.297535	0.473269	0.243752
P31944	Caspase-14 OS=Homo sapiens OX=9606 GN=CASP14 PE=1 SV=2	19.9052	16.8435	18.1824	16.8374	18.3358	17.6026	NaN	19.2995	18.1322	17.3283	NaN	17.5695	NaN	17.4422	16.6772	17.3398	NaN	NaN	18.988	15.6436	NaN	17.2719	16.7065	15.515	NaN	18.1337	16.5476	16.039	25.4042	16.6541	NaN	18.211	21.0254	18.0707	NaN	16.4081	NaN	16.266	NaN		66	21	21	0.0602175	0.925546	-0.123837	0.697552	-0.747133
P02462	Collagen alpha-1(IV) chain OS=Homo sapiens OX=9606 GN=COL4A1 PE=1 SV=4	22.477	24.7109	22.0797	21.713	21.3435	22.0175	21.8733	21.4847	23.1621	21.2282	21.88	22.1042	21.714	22.4347	22.7747	23.5714	21.6804	21.3144	22.105	21.2693	21.9524	22.8811	22.4035	23.1919	22.9696	21.0735	22.3068	20.9808	22.3568	21.9663	21.5016	23.2974	21.8211	21.2454	21.4257	21.6666	20.9635	21.505	22.3058		9	10	9	0.260448	0.702499	0.156651	0.845668	-0.579106
Q86UE4	Protein LYRIC OS=Homo sapiens OX=9606 GN=MTDH PE=1 SV=2	23.6066	22.8565	22.4524	22.875	23.1793	21.8974	22.924	23.7256	22.4451	22.6621	22.3331	22.8278	21.9782	22.3624	22.8355	22.9427	22.9825	23.6691	23.3888	22.5503	22.5948	21.5209	22.5225	22.3994	22.1457	22.3423	22.0417	22.5357	21.9728	22.0441	22.7317	22.4406	22.4511	22.3772	21.808	23.5655	22.7555	22.632	22.0234		49	24	24	2.31886	0.0221855	0.461289	0.1936	0.112427
Q29836	HLA class I histocompatibility antigen. B-67 alpha chain OS=Homo sapiens OX=9606 GN=HLA-B PE=1 SV=1	20.4052	20.3419	20.0654	19.681	19.1622	20.0598	17.5756	18.9364	19.9434	19.5669	20.2145	20.3373	20.4688	17.661	19.2204	18.2435	19.2069	18.8038	19.9613	19.0304	19.6741	19.0747	19.8789	20.5716	20.6565	19.3815	20.2887	19.2306	19.9494	20.1831	20.0036	19.7033	18.2305	19.3079	20.3065	19.5979	19.6752	18.3012	20.2248		56	16	1	0.493316	0.487582	-0.252561	0.56035	-0.441257
Q01581	Hydroxymethylglutaryl-CoA synthase. cytoplasmic OS=Homo sapiens OX=9606 GN=HMGCS1 PE=1 SV=2	18.0358	16.3385	18.7977	23.0336	NaN	18.8757	18.4722	NaN	16.7046	NaN	17.1694	19.3592	18.2568	19.1937	17.1474	NaN	20.0458	NaN	19.3174	19.3368	19.5681	19.14	18.7242	19.4894	19.6289	19.6527	18.3879	18.9715	18.1942	17.2102	17.3629	16.3431	17.5921	22.1163	22.7814	NaN	17.1497	19.4487	17.3706		50	20	19	0.112226	0.862256	-0.168354	0.621907	1.03976
P33992	DNA replication licensing factor MCM5 OS=Homo sapiens OX=9606 GN=MCM5 PE=1 SV=5	18.0896	19.2817	17.8236	20.1952	19.3494	19.5395	19.1967	20.4071	19.0293	20.7889	19.6102	19.4403	19.5299	18.7639	19.985	20.4135	19.7972	19.4889	20.9648	20.3311	21.8373	20.6473	20.5967	19.8366	21.3126	20.0035	21.9609	20.1936	19.8156	20.2707	19.3246	21.3778	21.0881	20.4393	19.8399	19.9622	19.3066	20.8893	20.0016		48	28	28	2.74111	0.0110496	-0.856825	0.0136312	0.0147115
P62333	26S proteasome regulatory subunit 10B OS=Homo sapiens OX=9606 GN=PSMC6 PE=1 SV=1	24.0226	22.4252	21.7612	21.3421	22.0703	21.9266	22.6618	22.2258	21.4989	22.174	23.1688	22.211	22.6803	21.9616	22.825	22.0366	22.2923	21.6765	22.024	22.1624	22.3285	23.7209	22.4375	22.9369	22.3086	23.1049	22.694	22.3455	21.8454	22.4127	22.32	22.4566	22.6589	22.1505	22.6813	23.2402	22.6248	23.2501	22.1302		66	22	22	1.32428	0.12219	-0.355675	0.645975	0.336817
Q9Y285	Phenylalanine--tRNA ligase alpha subunit OS=Homo sapiens OX=9606 GN=FARSA PE=1 SV=3	21.1699	21.277	21.6096	21.7126	21.2828	21.1053	21.4125	19.842	20.9626	21.3234	21.0548	21.0011	21.4198	21.3983	21.0679	21.1588	22.7283	20.9379	21.1229	20.9701	22.2228	21.2168	21.49	21.3038	21.6199	21.9787	21.7728	21.9926	21.8202	22.1242	21.5624	21.5483	21.4741	21.2592	21.6152	20.9835	22.1931	20.6368	21.4618		49	23	23	1.70232	0.0635404	-0.365602	0.554797	0.256607
P09471	Guanine nucleotide-binding protein G(o) subunit alpha OS=Homo sapiens OX=9606 GN=GNAO1 PE=1 SV=4	19.2624	18.0864	17.3373	16.6238	16.8008	18.3896	17.1127	17.4374	17.4802	17.2279	NaN	17.2923	18.1906	17.1703	18.2273	16.6658	19.8922	NaN	18.1496	18.0686	23.537	20.3479	21.3787	23.1832	21.5394	19.641	19.7008	18.489	19.5019	21.0483	19.1819	21.6636	23.7345	21.1158	19.5423	21.0859	17.3057	22.338	25.2974		51	16	14	6.68681	0	-3.28799	0.264083	0.25999
Q8NE71	ATP-binding cassette sub-family F member 1 OS=Homo sapiens OX=9606 GN=ABCF1 PE=1 SV=2	21.7905	22.2349	22.8598	22.5688	22.2748	22.5082	21.6061	22.4816	22.3077	23.518	21.4766	21.9709	22.7012	23.1272	22.3028	22.1332	21.8535	22.5297	22.2555	22.2119	22.6695	22.618	22.7936	21.7109	23.4802	23.2197	22.1196	22.3693	23.2394	23.1542	22.743	22.6414	21.6056	22.5744	22.5143	21.4942	22.0476	20.8084	22.51		31	25	25	0.227334	0.735325	-0.10191	0.287742	-0.148701
Q8IY21	Probable ATP-dependent RNA helicase DDX60 OS=Homo sapiens OX=9606 GN=DDX60 PE=1 SV=3	20.2175	20.1326	20.531	21.3065	20.6308	20.746	20.1784	19.3092	21.0357	20.6202	19.5349	19.7313	20.0162	20.9154	20.3258	20.6796	20.5426	21.0806	20.1652	20.2243	20.6379	18.699	20.5029	19.545	21.7303	20.0046	21.2887	20.585	20.612	20.6213	21.2864	21.139	20.6799	20.0806	21.0916	19.5086	21.0785	18.9617	20.1008		25	36	36	0.0554223	0.931419	-0.0329503	0.102675	0.0645179
Q15661	Tryptase alpha/beta-1 OS=Homo sapiens OX=9606 GN=TPSAB1 PE=1 SV=1	24.758	28.2862	23.9969	19.9571	24.0036	23.4939	21.9304	21.2974	25.5882	23.857	25.0016	22.8026	23.0674	24.2078	24.5619	25.8053	24.9541	23.3589	23.3451	22.973	19.2542	16.8209	20.2331	17.005	19.6729	19.9587	15.0574	16.2032	19.7015	20.5491	20.5169	22.0907	18.4335	17.0226	18.8134	18.2939	17.0967	16.6761	20.8066		45	16	16	10.0275	0	5.21988	0.514834	-0.832943
P22570	NADPH:adrenodoxin oxidoreductase. mitochondrial OS=Homo sapiens OX=9606 GN=FDXR PE=1 SV=3	22.2703	22.1627	22.9743	23.7229	22.8775	22.3741	22.2049	21.3407	21.9807	22.5096	22.8025	22.6195	22.5815	22.1478	22.5789	22.1526	22.5864	23.3853	22.9057	22.8136	22.2441	22.8586	22.4069	22.8369	22.6583	22.4405	22.4692	23.3571	22.9388	22.2981	23.1224	22.2432	21.7898	22.1924	22.4827	21.9972	22.9787	22.0861	22.4117		64	25	25	0.0826749	0.897209	0.0331339	0.762261	0.322495
Q9BXP5	Serrate RNA effector molecule homolog OS=Homo sapiens OX=9606 GN=SRRT PE=1 SV=1	21.1877	21.6211	21.5782	20.2532	21.6565	21.7155	21.3718	21.3529	20.285	22.1801	21.696	21.5805	21.8321	19.8199	21.7552	21.6147	21.9802	21.2475	21.9614	21.9033	22.2858	21.4472	22.1003	21.6777	22.1829	21.7303	22.6358	22.042	21.4298	22.0906	22.1194	21.8822	21.6732	22.3986	22.1722	21.8839	21.9897	21.8238	21.909		40	32	32	2.81751	0.00988076	-0.542709	0.221055	-0.151642
P32322	Pyrroline-5-carboxylate reductase 1. mitochondrial OS=Homo sapiens OX=9606 GN=PYCR1 PE=1 SV=2	19.5884	20.9925	23.1862	22.0263	21.0118	20.9799	21.4	23.2659	21.3749	21.6375	20.5311	22.4971	22.8286	21.989	22.3095	21.2924	21.5139	23.1707	20.253	20.0265	24.0331	22.5941	24.1912	19.946	23.0876	23.1448	20.7123	23.5699	23.0594	22.6981	22.3211	22.2226	21.5822	23.5346	23.6078	24.2138	24.4997	22.1833	23.3258		47	11	9	2.94033	0.00797033	-1.2761	0.134548	-0.169959
P67809	Nuclease-sensitive element-binding protein 1 OS=Homo sapiens OX=9606 GN=YBX1 PE=1 SV=3	23.0384	23.3357	23.4539	24.6145	23.7296	23.9574	23.5764	22.5837	23.3477	23.9643	22.7437	22.5008	23.1756	23.7281	24.0354	24.1838	24.2981	24.0175	23.1919	22.8829	24.7553	23.0996	23.9195	23.6611	24.5267	23.7905	23.8297	23.8964	24.4019	24.1709	24.5892	24.632	24.9541	24.3683	24.5629	23.7242	24.937	22.9292	23.7553		59	17	13	2.63592	0.0132859	-0.613793	0.215997	0.141885
Q06830	Peroxiredoxin-1 OS=Homo sapiens OX=9606 GN=PRDX1 PE=1 SV=1	26.5349	26.2819	26.328	28.4326	26.7846	26.2195	26.0221	26.2704	26.7803	26.6813	26.4488	26.5759	25.9874	26.6782	26.672	26.367	27.1181	26.5176	26.5432	26.0912	26.8276	26.835	26.6797	26.0381	25.9084	26.8994	26.3216	26.8427	25.8032	27.3765	26.1291	26.3117	26.8089	29.0186	27.1406	26.4527	26.7655	25.9297	26.3823		90	22	18	0.181912	0.783114	-0.089636	0.715013	0.310782
Q70J99	Protein unc-13 homolog D OS=Homo sapiens OX=9606 GN=UNC13D PE=1 SV=1	19.0931	20.5695	17.9565	17.5975	20.35	19.5295	20.7314	21.4271	19.032	19.7903	21.0057	19.637	20.2882	20.2636	19.9265	20.394	18.7594	18.8078	20.8341	20.6369	20.075	22.5284	21.5269	21.2792	19.2723	20.0382	19.4038	19.1862	19.9881	19.6463	19.9116	20.68	20.0589	19.2554	17.3666	21.6731	17.6348	21.4923	19.3079		32	27	27	0.204301	0.758551	-0.185596	0.376782	-0.383281
P23526	Adenosylhomocysteinase OS=Homo sapiens OX=9606 GN=AHCY PE=1 SV=4	22.5465	22.7475	23.3076	23.0336	22.5314	23.2138	23.2232	23.1433	22.8002	22.6151	22.2391	23.2081	22.5484	22.0671	23.2122	22.1599	23.7942	22.6558	23.325	23.5638	23.6614	22.7518	23.5654	22.8801	22.9755	22.3807	24.1802	23.1881	23.3626	24.1344	22.7624	22.1521	22.5867	23.3004	23.5814	23.2395	23.4652	23.0501	22.6554		48	21	20	0.888571	0.255465	-0.254455	0.102688	0.0593973
Q7Z2W4	Zinc finger CCCH-type antiviral protein 1 OS=Homo sapiens OX=9606 GN=ZC3HAV1 PE=1 SV=3	20.6748	20.8706	20.5846	21.1668	20.5315	22.0785	20.0493	19.8868	21.2416	20.9623	19.9031	20.3355	21.077	20.9093	21.0679	20.8586	21.2146	20.635	21.1079	20.748	21.827	20.4808	21.4025	20.6571	21.1741	21.3122	21.6585	21.364	21.0161	21.3008	21.3988	21.7312	21.4764	22.4525	21.7725	21.5031	21.3576	21.1134	21.076		44	32	32	3.25291	0.00471295	-0.577162	0.446073	-0.218284
Q7Z4W1	L-xylulose reductase OS=Homo sapiens OX=9606 GN=DCXR PE=1 SV=2	23.3098	22.8104	23.7049	23.2368	22.5038	22.1139	22.7832	22.409	23.0518	22.8046	22.9128	22.6952	21.9625	22.1549	22.8589	22.4921	22.3967	22.7635	23.123	22.7904	24.2004	22.207	23.2821	21.8596	23.748	24.4859	22.287	23.2646	23.8746	23.5561	22.6264	22.4034	23.3224	23.6849	22.9421	23.2756	24.8093	24.4346	22.6153	Acetyl [N-Term]	85	17	17	1.95121	0.0423144	-0.565522	0.224413	0.105828
Q15046	Lysine--tRNA ligase OS=Homo sapiens OX=9606 GN=KARS PE=1 SV=3	24.5183	22.5969	23.2208	22.581	23.451	22.9955	23.8374	25.3068	23.7828	23.4494	24.7228	24.62	23.2547	23.9451	23.4223	22.7401	23.3869	23.3148	23.7089	23.9777	21.9382	23.0816	21.8677	22.3003	21.8349	22.4624	21.697	23.2266	21.8913	22.4287	21.8343	22.4587	21.9685	22.9127	22.9026	23.2807	21.6395	22.6672	21.8732		45	26	26	6.68079	0	1.31187	0.523333	0.346964
P30086	Phosphatidylethanolamine-binding protein 1 OS=Homo sapiens OX=9606 GN=PEBP1 PE=1 SV=3	25.2121	25.2919	25.104	25.2524	24.79	24.1967	24.034	23.8905	25.4021	24.6225	24.8204	24.7157	23.8102	23.7559	24.6111	24.7109	25.0838	25.2378	24.4245	23.4422	25.1062	23.2743	24.547	24.6217	24.1942	24.7543	23.6839	25.252	25.2021	25.0453	24.3681	24.8279	25.2826	24.2931	25.226	24.7629	24.7935	24.4159	25.9249		83	14	14	0.202582	0.759881	-0.0940864	0.00943131	-0.00743895
Q9Y2J2	Band 4.1-like protein 3 OS=Homo sapiens OX=9606 GN=EPB41L3 PE=1 SV=2	20.0043	19.5189	18.3202	19.6864	20.3667	19.8094	19.6568	17.7246	18.9446	20.1585	19.6927	20.3018	19.7918	19.8175	18.9254	20.5822	21.5053	19.8659	20.3172	19.1941	20.8072	20.7834	20.1484	21.0617	20.4585	18.941	20.8115	16.7459	19.6925	20.6968	19.7071	20.6083	21.1869	20.2003	18.9605	20.5259	19.3745	19.5277	21.8967		38	33	27	0.682132	0.358845	-0.403133	0.545873	0.405506
Q9NZ08	Endoplasmic reticulum aminopeptidase 1 OS=Homo sapiens OX=9606 GN=ERAP1 PE=1 SV=3	23.1218	23.1774	23.0612	23.659	23.0137	22.9621	23.3849	22.9733	24.0791	23.6105	22.498	23.5227	22.9734	23.8092	23.0939	24.0446	23.7055	23.3157	23.315	22.7085	23.3717	22.7408	23.7814	23.184	23.6975	23.7744	23.2431	23.8912	23.1574	23.0297	23.7167	23.9774	23.8977	23.6542	23.6334	23.2649	24.0532	22.9027	23.3183		36	27	27	0.802849	0.293711	-0.187441	0.0419052	0.0229362
Q9UDY2	Tight junction protein ZO-2 OS=Homo sapiens OX=9606 GN=TJP2 PE=1 SV=2	24.2065	23.8503	23.4613	22.2321	23.7078	24.0469	23.4145	22.0449	25.5921	23.2035	24.8415	22.1459	21.835	22.3846	24.5784	25.4099	23.8431	23.3685	22.5513	22.787	23.0704	23.7576	23.0283	24.4318	22.245	22.9286	23.6256	21.9027	24.1504	23.6894	23.5199	22.8449	22.2328	21.1963	21.6666	22.3209	21.1088	21.8314	23.5325		34	34	34	1.30618	0.125913	0.681369	0.199469	-0.246931
Q93052	Lipoma-preferred partner OS=Homo sapiens OX=9606 GN=LPP PE=1 SV=1	19.7686	20.9478	20.5807	20.48	19.1845	20.9105	19.3797	19.354	18.774	20.7278	19.7175	20.4768	21.2994	19.5486	20.8768	20.4756	19.9822	19.9227	20.4988	19.8667	20.2863	20.8336	20.2621	19.9149	20.7599	20.4093	21.759	19.8781	19.683	20.3228	19.2328	20.5431	18.8468	22.9122	21.8735	21.3131	19.521	19.6937	20.0512		41	15	15	0.526991	0.460885	-0.287483	0.205212	-0.15708
Q8IUE6	Histone H2A type 2-B OS=Homo sapiens OX=9606 GN=HIST2H2AB PE=1 SV=3	25.3587	24.9997	24.7809	26.4544	26.1021	25.0247	26.2522	24.9697	26.0724	26.2584	25.348	25.2584	24.5226	26.5017	26.3889	25.7884	25.427	26.886	25.2842	25.6351	24.6043	25.243	24.3091	25.0233	24.5953	25.1433	25.3025	25.0264	24.8498	25.4235	25.6047	25.1366	25.9449	24.9332	25.6171	24.4391	25.6103	25.0834	24.8668		72	13	2	2.51665	0.0162325	0.573223	1.81994	0.696236
P07602	Prosaposin OS=Homo sapiens OX=9606 GN=PSAP PE=1 SV=2	23.8122	24.3856	25.2868	24.1141	22.8832	23.5532	23.1637	24.7448	24.3171	24.0732	23.083	23.225	24.3615	24.3889	23.8853	23.4689	23.4526	23.4435	23.5122	23.6494	24.144	23.2015	23.7714	23.1817	23.6968	24.365	23.7956	22.9391	23.4476	23.2541	23.9908	25.0439	24.2525	23.3512	24.6197	23.6061	24.5013	22.8992	23.396		37	18	18	0.163833	0.802711	0.0792917	0.802434	-0.394229
Q9HCE1	Helicase MOV-10 OS=Homo sapiens OX=9606 GN=MOV10 PE=1 SV=2	20.7996	20.1462	20.4595	20.9044	20.5356	20.9607	20.6372	20.7306	21.4585	20.6385	20.0063	20.2722	19.6534	21.1553	20.4381	20.6833	21.0337	20.5244	20.4164	21.4494	21.975	20.5844	20.8324	21.6424	21.425	20.916	20.7234	21.5471	20.7212	21.9424	22.1672	21.1526	20.944	21.0113	21.1403	20.4028	21.7105	21.141	20.8331		40	32	32	3.05371	0.00667742	-0.555468	0.335538	0.154006
Q16762	Thiosulfate sulfurtransferase OS=Homo sapiens OX=9606 GN=TST PE=1 SV=4	23.3275	23.0243	24.1777	20.4796	22.2767	21.7291	21.4215	22.0277	21.5196	23.0361	23.627	23.6801	22.4431	21.5993	22.3807	21.8296	22.4175	22.499	21.9726	22.0368	22.8837	20.4346	22.5674	20.3417	23.3581	23.9311	23.5157	23.9982	24.8189	23.3962	24.1887	22.3118	21.927	19.7701	22.7035	22.7111	24.5128	21.6176	22.1827		59	16	14	0.391571	0.569186	-0.317929	0.0675865	0.0761886
P00325	Alcohol dehydrogenase 1B OS=Homo sapiens OX=9606 GN=ADH1B PE=1 SV=2	24.0501	25.6382	20.446	17.7081	22.2025	19.5303	19.3933	20.1131	23.0641	20.0178	23.0878	23.0599	21.2594	19.6723	22.4605	23.4975	21.7435	19.3808	22.722	20.2543	15.2222	15.2639	16.8265	16.4959	16.3527	16.7086	15.3316	15.2803	15.4403	16.642	15.1115	16.9114	15.5314	17.2542	15.6932	17.4339	16.9654	16.878	17.7897		59	19	6	11.885	0	5.19494	0.614859	-1.06816
O95479	GDH/6PGL endoplasmic bifunctional protein OS=Homo sapiens OX=9606 GN=H6PD PE=1 SV=2	20.8576	21.2192	20.8309	20.8133	20.6071	21.2125	21.0548	20.4399	21.1973	21.3828	20.0837	21.0414	20.8424	19.9889	20.5819	20.6229	20.4681	20.7359	20.6714	20.038	20.498	20.4	20.465	20.7803	21.1947	20.8637	20.9404	20.2828	20.8886	21.0591	20.4159	20.8839	20.2864	21.2706	20.6256	20.9942	20.6184	20.0821	20.5356		41	26	26	0.155311	0.814048	0.0458009	0.59457	-0.208714
Q92621	Nuclear pore complex protein Nup205 OS=Homo sapiens OX=9606 GN=NUP205 PE=1 SV=3	18.5811	19.2779	18.9273	18.2663	19.0243	19.582	18.7616	19.6964	18.6892	19.1047	19.0165	19.6902	20.0768	17.8393	19.5619	19.7428	19.2641	18.5188	20.2482	19.658	20.1186	19.8476	20.3416	19.5345	20.0395	19.4086	20.2131	20.4216	19.2291	19.6805	20.1185	20.0529	19.4569	20.1992	20.4597	19.8809	19.2864	19.424	19.91		21	34	34	3.76452	0.0021355	-0.698527	1.30845	-0.540925
P55084	Trifunctional enzyme subunit beta. mitochondrial OS=Homo sapiens OX=9606 GN=HADHB PE=1 SV=3	23.3672	23.0607	23.1052	23.5841	22.4034	22.8292	22.2702	22.5727	22.6981	23.4031	22.9618	23.8491	23.0004	22.4155	23.4389	23.007	23.8946	22.9617	23.2454	22.7899	23.8767	23.2197	23.5741	22.7708	23.1252	23.8975	22.9709	23.6596	22.5292	22.9123	23.0282	23.3958	22.7647	25.0415	22.935	23.8748	22.8664	22.8452	23.1364		49	21	21	0.795722	0.297056	-0.242548	0.809713	0.295798
P51114	Fragile X mental retardation syndrome-related protein 1 OS=Homo sapiens OX=9606 GN=FXR1 PE=1 SV=3	19.1956	19.6399	19.4169	20.785	19.6862	20.5472	20.2787	18.8573	19.7688	20.0861	20.0419	19.7328	19.949	19.4089	19.9733	20.1552	21.0582	19.4683	20.9449	20.0309	21.1929	20.0464	20.8585	20.4017	20.3402	20.626	20.2477	19.6895	20.3355	20.3961	20.7805	20.9499	20.2149	22.5407	21.5818	19.9401	20.7299	21.0576	20.6675		52	26	24	3.08017	0.00642645	-0.711769	0.184674	0.120393
P36952	Serpin B5 OS=Homo sapiens OX=9606 GN=SERPINB5 PE=1 SV=2	NaN	15.0294	NaN	NaN	18.4101	23.389	17.8991	NaN	15.6952	20.7413	NaN	NaN	16.4401	20.9286	21.2415	18.9106	19.2468	NaN	22.0002	NaN	20.7582	21.1774	17.5944	21.4667	20.3578	15.905	19.3611	20.5767	23.5053	NaN	NaN	14.3782	21.4727	NaN	21.5335	NaN	NaN	15.594	15.1042	Acetyl [N-Term]	67	18	18	0.0120882	0.98534	-0.0379725	0.439469	1.45793
Q93009	Ubiquitin carboxyl-terminal hydrolase 7 OS=Homo sapiens OX=9606 GN=USP7 PE=1 SV=2	19.9721	20.8567	21.3676	21.3471	20.9984	20.8772	20.9854	20.8365	20.9195	21.681	20.8022	21.4194	21.5281	20.5995	21.0405	20.8809	20.9727	21.0346	21.6506	20.6156	21.1103	20.8296	21.2925	20.6336	20.9418	21.0602	21.8251	21.5859	21.1351	20.7491	20.8308	21.1189	20.6538	21.1536	21.5687	21.0177	20.8455	20.5967	21.2585		33	29	29	0.14694	0.824039	-0.0442691	0.374347	-0.149896
Q9Y265	RuvB-like 1 OS=Homo sapiens OX=9606 GN=RUVBL1 PE=1 SV=1	21.2056	22.0754	21.3293	20.8716	21.5749	22.21	22.5926	21.9154	21.3424	21.5697	21.6521	21.7998	21.9613	21.1243	22.1368	22.5504	22.1279	21.5922	22.6535	21.331	22.5236	22.7892	22.1037	22.634	21.886	22.4594	22.7646	22.5793	22.1368	22.3115	21.7961	22.6394	22.4308	22.0371	22.7433	22.2258	21.9783	22.6805	22.1571		59	21	21	3.86656	0.00189474	-0.581107	0.777965	-0.320252
O76094	Signal recognition particle subunit SRP72 OS=Homo sapiens OX=9606 GN=SRP72 PE=1 SV=3	20.0623	19.9894	20.5053	20.574	20.0397	20.3206	19.8896	19.9356	20.3224	20.427	19.1862	19.4641	20.7239	20.4789	20.3907	20.0094	20.1864	20.039	20.5943	19.7752	20.8047	20.9	20.8808	20.2045	21.3605	20.3473	21.0405	20.4426	19.669	20.8489	20.5299	20.2986	19.7744	20.9274	20.4293	19.7308	21.2659	20.2599	20.0398		42	23	23	1.83579	0.0515456	-0.367715	0.700901	-0.228139
Q9HDC9	Adipocyte plasma membrane-associated protein OS=Homo sapiens OX=9606 GN=APMAP PE=1 SV=2	23.3728	23.3398	23.1591	23.0423	24.0772	23.7833	24.8984	23.9663	23.6858	23.7466	23.3339	23.4019	22.9497	23.9462	23.6641	23.0561	23.4019	23.3655	24.1399	23.8396	24.1221	24.7185	23.4062	23.9886	22.8703	24.0108	23.2176	22.9743	23.6167	24.6151	23.2497	23.3817	24.277	23.6007	23.8254	23.2602	24.2096	24.8038	23.2747		58	22	22	0.420319	0.545237	-0.150591	0.115137	0.0645645
P04217	Alpha-1B-glycoprotein OS=Homo sapiens OX=9606 GN=A1BG PE=1 SV=4	23.3233	22.2419	22.141	22.0418	23.6062	21.8249	23.3256	23.9013	23.0129	21.5516	23.3713	21.6271	21.3594	23.0171	23.1862	22.372	22.4739	23.5716	22.5701	22.2799	18.9069	21.7858	19.5313	22.0181	20.77	20.7078	17.7536	20.1302	21.8182	22.7819	21.3991	20.7555	21.1292	17.9466	18.2741	21.7365	18.6653	22.8311	19.9501		49	15	15	5.50748	4.0404e-05	2.17201	0.169005	0.147451
P48163	NADP-dependent malic enzyme OS=Homo sapiens OX=9606 GN=ME1 PE=1 SV=1	23.1779	23.3906	23.7012	24.1651	23.7914	22.5911	23.3084	22.5423	23.7547	23.5371	23.3648	23.1518	22.328	23.9445	23.9382	23.5779	23.903	24.0447	23.1033	23.1683	23.0185	22.7217	22.7232	22.5167	22.6342	23.5078	22.4545	23.3925	23.6491	23.174	23.2776	22.644	23.8033	23.3628	23.2349	22.1397	22.9437	23.0733	22.5529		55	22	22	2.07931	0.0333885	0.433456	1.12774	0.411607
Q8NC51	Plasminogen activator inhibitor 1 RNA-binding protein OS=Homo sapiens OX=9606 GN=SERBP1 PE=1 SV=2	23.0701	23.6232	23.4449	24.3531	23.521	23.6931	23.8957	22.265	23.503	23.7125	23.2213	22.4544	23.2221	24.2452	24.1044	24.0643	24.7978	24.0578	23.1747	22.6942	24.4208	22.9173	23.7639	23.5883	24.0567	24.525	24.1491	24.1401	24.4006	24.3734	24.6408	24.6857	25.0274	24.3093	24.5052	23.6558	24.9134	23.0822	23.811		51	18	18	2.40594	0.0192375	-0.600212	0.508305	0.301347
P35858	Insulin-like growth factor-binding protein complex acid labile subunit OS=Homo sapiens OX=9606 GN=IGFALS PE=1 SV=1	21.6605	19.375	NaN	NaN	18.9765	17.5515	20.7158	21.6176	16.7211	15.9975	21.8047	19.1655	18.3289	19.0987	19.547	18.274	18.7464	16.4664	19.6177	22.5451	14.6926	21.7469	18.1009	20.1898	18.6983	21.1547	19.0992	18.631	18.239	16.7029	18.8078	18.1907	19.7768	16.2166	17.6149	20.2436	16.4771	21.3647	18.0196		43	21	21	0.476671	0.499814	0.604027	0.387656	0.766987
P28676	Grancalcin OS=Homo sapiens OX=9606 GN=GCA PE=1 SV=2	21.8178	22.538	22.5388	21.7667	25.3373	23.6622	26.0084	24.269	22.1675	22.2293	21.759	23.4309	23.3831	25.0166	22.2149	22.9495	22.2278	24.3602	23.932	25.3295	22.5125	25.8761	22.5889	25.216	23.0265	22.3315	21.861	22.7101	22.4162	24.1505	22.8136	23.0405	23.4347	21.5717	22.4594	22.0734	21.5545	25.9875	22.6852		63	17	17	0.285109	0.675009	0.277985	0.0794785	-0.132347
Q9BS26	Endoplasmic reticulum resident protein 44 OS=Homo sapiens OX=9606 GN=ERP44 PE=1 SV=1	22.2018	22.3065	22.5936	22.3456	22.4068	22.5286	22.1272	22.3833	22.2081	22.8602	22.5573	22.4369	23.2227	21.5844	22.396	22.233	22.9311	22.6531	22.8963	21.4605	22.3125	22.19	22.4392	22.688	22.9916	22.3123	22.6107	22.0959	21.7649	22.0492	21.945	22.5221	22.1166	23.0797	22.2924	22.7817	22.7617	21.7953	22.5641		51	20	19	0.094146	0.882228	0.0317701	0.555636	-0.207892
P61586	Transforming protein RhoA OS=Homo sapiens OX=9606 GN=RHOA PE=1 SV=1	22.9554	23.2357	22.8489	23.0201	22.9955	23.0558	22.9148	22.3636	22.5686	22.7989	22.558	23.6131	22.7393	22.4591	22.3887	22.9477	22.1865	22.5798	22.5595	22.6157	23.3113	22.9292	23.3523	23.203	22.8404	22.5971	22.8796	22.5895	22.7113	22.874	23.2868	23.2957	22.9198	22.7761	22.5371	22.3808	23.1178	22.9438	23.0892		81	16	8	0.903908	0.249009	-0.157898	0.205542	-0.0772667
P20592	Interferon-induced GTP-binding protein Mx2 OS=Homo sapiens OX=9606 GN=MX2 PE=1 SV=1	19.6533	20.0222	19.6992	19.7644	19.879	20.0347	19.8009	20.5029	19.8384	20.3606	19.8509	20.1729	20.7236	19.2142	19.5039	20.1121	19.6152	19.6997	20.043	21.1092	19.9586	20.1341	19.9633	19.3384	21.7202	20.0392	22.03	19.2588	20.0529	20.1551	21.5719	21.1863	19.9706	21.4752	21.8205	20.7994	21.1075	19.1801	20.377		43	24	21	1.71853	0.0617439	-0.553604	0.522059	-0.209102
Q14847	LIM and SH3 domain protein 1 OS=Homo sapiens OX=9606 GN=LASP1 PE=1 SV=2	23.5026	24.01	24.3586	23.5264	24.1388	23.8941	23.1798	23.0439	23.6245	24.4682	23.2041	23.4585	24.2409	22.829	23.5161	24.006	23.3157	23.5333	24.0661	22.5952	23.9998	23.4392	24.0317	23.8499	24.9638	23.8354	23.8598	23.4075	24.4422	23.2326	23.1912	24.1563	23.2693	24.5672	23.8811	23.5732	22.9384	22.5141	23.9756	Acetyl [N-Term]	65	16	16	0.293189	0.66653	-0.118002	1.93298	-0.556084
P62937	Peptidyl-prolyl cis-trans isomerase A OS=Homo sapiens OX=9606 GN=PPIA PE=1 SV=2	26.6206	26.8367	27.2743	27.3269	26.4648	27.1606	26.3359	26.7185	26.9166	26.9238	26.7318	26.4574	26.5117	26.9274	27.0985	26.6901	26.9732	27.0818	26.657	27.3303	27.327	26.2313	27.7245	26.0899	27.1522	27.6834	27.6187	26.8316	27.3562	27.4213	27.205	27.5343	26.9827	25.8458	27.5042	25.8606	27.3743	26.7272	27.0216	Acetyl [N-Term]	90	18	14	0.58319	0.421202	-0.173999	0.277776	0.0882261
P09467	Fructose-1.6-bisphosphatase 1 OS=Homo sapiens OX=9606 GN=FBP1 PE=1 SV=5	24.3757	22.9032	24.859	23.4372	23.079	20.8934	22.0888	23.0653	23.9206	23.6135	24.3173	24.7055	24.2548	22.3043	22.8972	23.73	23.2851	24.3126	23.0974	24.4109	23.2415	20.7883	22.6589	20.2326	22.6033	23.5797	22.3773	24.7638	23.8078	23.0495	24.3079	22.8334	22.3057	22.0294	22.1452	26.9474	22.9264	21.5391	22.6733		65	19	18	0.836227	0.277523	0.592772	0.291447	0.30204
O75165	DnaJ homolog subfamily C member 13 OS=Homo sapiens OX=9606 GN=DNAJC13 PE=1 SV=5	23.19	22.8701	22.7458	23.4905	22.8094	23.8969	24.0538	22.6572	23.2599	23.0841	23.3594	23.2523	22.1636	24.2013	22.9251	24.4307	24.0919	23.4027	22.5877	23.4929	22.7324	23.8226	23.4813	24.0879	22.3959	23.3265	22.1463	23.3122	22.7156	22.9869	23.2564	22.9111	23.3288	22.9464	23.7934	22.6544	23.913	22.6217	23.5336		18	34	34	0.352841	0.607128	0.142128	1.04063	0.457195
P60228	Eukaryotic translation initiation factor 3 subunit E OS=Homo sapiens OX=9606 GN=EIF3E PE=1 SV=1	21.5184	21.8196	22.0502	22.2649	21.7813	22.5072	21.685	22.1238	22.0391	22.1308	21.3509	22.0829	22.1935	21.8794	22.1771	22.2552	22.3174	21.6865	22.3535	22.0785	22.6395	22.3511	22.7626	22.1109	22.9713	22.0181	22.2476	22.7373	22.2139	21.9817	21.8789	22.3857	22.0724	22.3661	22.6055	22.2011	22.4376	21.7848	22.066		57	22	22	2.24974	0.0248466	-0.292183	0.860518	-0.20011
Q6PCB0	von Willebrand factor A domain-containing protein 1 OS=Homo sapiens OX=9606 GN=VWA1 PE=1 SV=1	18.8867	20.7546	18.9665	19.4803	19.2526	19.8342	21.1072	15.9975	19.2276	19.1763	19.5307	18.7853	19.1583	19.7424	20.2304	21.7621	19.7795	19.2533	19.0488	18.5845	20.9191	20.3761	21.1502	21.5718	20.7213	20.2173	19.1681	19.5306	20.9959	20.4161	20.9525	20.8486	21.109	19.6642	19.4249	20.7078	20.0896	20.1432	20.6144		58	15	15	2.80364	0.0100506	-1.0258	0.125896	0.171549
Q8IVF2	Protein AHNAK2 OS=Homo sapiens OX=9606 GN=AHNAK2 PE=1 SV=2	19.0612	20.2473	20.1196	18.3787	20.2719	20.8009	19.3131	20.0452	21.363	20.1407	17.9092	18.5633	20.7482	21.5031	20.4189	19.2714	18.6767	17.0843	20.0915	20.1466	19.4412	20.9384	19.3325	20.1509	21.0308	17.0455	20.3292	18.2512	16.9303	18.5491	20.2742	20.4125	18.1982	18.1758	20.0126	16.7619	20.3922	19.2534	17.681		22	40	40	0.814872	0.287862	0.594014	1.60946	-1.12916
Q96RQ3	Methylcrotonoyl-CoA carboxylase subunit alpha. mitochondrial OS=Homo sapiens OX=9606 GN=MCCC1 PE=1 SV=3	20.4946	20.8557	20.4648	19.2982	18.7971	19.2383	18.0659	19.3354	18.7678	19.6709	20.0242	20.9569	19.6482	16.1561	19.1916	19.8055	20.1449	16.954	20.3584	17.9273	19.5314	18.7045	20.5025	19.7814	20.0934	21.6632	21.2768	20.3027	20.662	20.189	19.9437	20.9131	18.3948	22.7046	21.0717	19.7766	21.3971	19.6664	20.6102		46	21	21	2.20882	0.0262606	-1.07039	0.656166	-0.707289
Q9Y2W1	Thyroid hormone receptor-associated protein 3 OS=Homo sapiens OX=9606 GN=THRAP3 PE=1 SV=2	21.2333	21.7984	21.1922	20.8792	22.079	21.5994	20.8656	20.911	20.9759	22.321	21.746	21.3188	21.5622	20.7741	22.0913	21.6708	21.5257	21.6243	21.8885	20.6556	22.0479	21.1053	21.7842	21.5547	22.5373	21.7377	23.0612	22.0309	21.1255	22.0709	22.0993	21.7196	21.1918	22.5303	22.0635	21.5744	21.3428	20.9074	21.4694		30	26	25	1.37634	0.112532	-0.351453	0.302188	-0.152892
P78344	Eukaryotic translation initiation factor 4 gamma 2 OS=Homo sapiens OX=9606 GN=EIF4G2 PE=1 SV=1	18.86	19.0733	20.658	19.7635	19.5499	20.4345	19.4607	19.4932	19.7306	19.8694	19.4023	20.6093	20.5348	19.1426	20.0328	19.314	19.8182	19.5852	20.0252	19.9088	20.2343	20.0015	20.0708	20.3268	21.6229	19.9806	20.2423	20.755	19.811	20.6946	19.7679	20.0786	20.1712	20.3894	20.4617	19.8957	19.4481	20.3013	20.4398	Acetyl [N-Term]	42	33	33	2.42177	0.0187302	-0.483724	0.373893	-0.190617
Q12882	Dihydropyrimidine dehydrogenase [NADP(+)] OS=Homo sapiens OX=9606 GN=DPYD PE=1 SV=2	20.8753	19.5219	21.4917	20.7556	21.9072	20.3645	19.8147	19.9987	21.3528	20.3806	21.2818	19.8831	20.5984	20.5771	19.1533	19.9448	19.623	21.0997	20.4269	19.666	21.2017	20.8514	20.4775	19.44	20.7074	20.8337	19.9626	18.4002	21.1391	20.8474	19.0526	20.8687	17.0196	18.5587	20.2987	19.3034	19.617	18.1027	20.0575		41	34	34	1.22165	0.145671	0.607438	0.493267	-0.340245
O00567	Nucleolar protein 56 OS=Homo sapiens OX=9606 GN=NOP56 PE=1 SV=4	22.8896	21.6103	19.8681	20.4759	21.1498	21.5662	21.76	21.8983	21.7123	20.6673	22.636	21.9324	21.3607	21.5849	21.5803	21.341	21.1741	21.0758	22.1233	21.9765	20.9596	22.3642	21.2473	22.0378	20.5733	21.8567	21.6003	21.0173	21.8047	21.2698	21.0394	21.0937	21.3687	21.5213	21.0262	22.2313	21.2981	22.2661	20.7695		49	23	23	0.161512	0.805177	0.0799069	0.288113	0.210539
P07197	Neurofilament medium polypeptide OS=Homo sapiens OX=9606 GN=NEFM PE=1 SV=3	20.3201	20.626	21.0744	20.2874	20.1479	19.3368	18.7853	19.7723	19.8722	20.4408	20.1632	20.2608	20.138	20.1538	19.8329	19.9544	20.8997	20.48	19.821	19.9397	22.1645	20.7694	21.855	21.0774	20.8174	21.0487	19.9538	19.5288	20.3535	21.4488	20.8112	21.1047	24.7554	21.0771	19.941	22.0541	20.2398	21.2071	22.5639		32	31	26	3.25081	0.0047028	-1.08318	0.0958287	0.0596218
A6NMZ7	Collagen alpha-6(VI) chain OS=Homo sapiens OX=9606 GN=COL6A6 PE=1 SV=2	21.2807	22.9388	NaN	NaN	17.2236	17.6214	NaN	16.579	17.9116	15.9049	19.0928	19.4278	17.8856	16.5806	17.3749	20.2688	18.7405	16.5747	16.3521	NaN	16.331	16.4483	16.4341	NaN	NaN	NaN	NaN	NaN	NaN	NaN	16.5055	NaN	16.9176	16.2957	15.8143	NaN	16.2376	16.2848	16.1912		18	29	27	2.21576	0.0259864	1.88882	0.082571	-0.225493
Q9UNZ2	NSFL1 cofactor p47 OS=Homo sapiens OX=9606 GN=NSFL1C PE=1 SV=2	21.9088	21.9204	22.5966	22.8763	21.892	22.4971	21.5246	20.8068	21.4571	21.7159	22.4636	21.652	20.9427	21.3571	22.2438	22.2225	21.7132	21.9146	21.7412	20.2327	23.0559	21.0587	21.6594	21.6977	21.5633	22.6254	21.9059	22.3707	22.5568	22.1767	21.5276	22.1247	22.6418	22.7174	22.6683	21.8651	21.9527	21.1082	22.7635		55	19	19	0.970759	0.220978	-0.323411	0.00492628	-0.00422615
P35573	Glycogen debranching enzyme OS=Homo sapiens OX=9606 GN=AGL PE=1 SV=3	20.1324	20.7187	21.0576	20.4914	20.7393	20.6776	20.9963	20.9255	19.4572	20.2553	20.8923	20.6814	20.7344	20.4725	21.0525	19.7986	20.7755	19.4675	20.727	20.9481	20.717	20.9226	20.5872	20.2909	20.6486	21.3407	20.8767	20.909	20.8435	20.7929	20.2374	20.1444	20.3697	20.9362	20.6632	20.0476	20.6827	20.9925	20.3325		27	34	34	0.330349	0.629754	-0.0991738	0.0364768	0.0231494
Q93008	Probable ubiquitin carboxyl-terminal hydrolase FAF-X OS=Homo sapiens OX=9606 GN=USP9X PE=1 SV=3	20.2955	20.7252	20.5608	19.234	20.3996	20.3795	20.1442	19.9109	19.6656	20.5126	20.4412	20.6621	20.7385	19.4345	20.769	20.1955	20.7145	19.3206	20.9577	20.4099	20.9927	21.1107	20.3656	20.1697	20.269	20.6172	20.0417	20.8015	20.1574	18.7269	19.8852	20.4264	20.7195	21.5062	20.9857	20.9524	20.376	20.7712	20.7076		17	37	18	0.698118	0.349079	-0.230788	0.446764	-0.216392
Q96RQ9	L-amino-acid oxidase OS=Homo sapiens OX=9606 GN=IL4I1 PE=1 SV=1	19.1446	19.9987	22.1051	23.2166	21.161	20.5155	22.1311	22.0967	22.4569	21.3254	19.1038	20.5767	19.9499	20.5903	20.0713	21.0341	19.1913	21.6773	21.1139	22.413	19.8439	17.5162	21.8875	20.9954	20.3859	21.3055	21.8921	19.7965	22.977	21.5464	22.7728	21.757	19.6717	20.2163	19.9355	17.383	20.1632	18.553	20.0173		48	23	23	0.637934	0.387807	0.540163	0.229309	-0.300794
Q93084	Sarcoplasmic/endoplasmic reticulum calcium ATPase 3 OS=Homo sapiens OX=9606 GN=ATP2A3 PE=1 SV=2	20.8882	20.7478	21.3957	21.0242	21.7049	21.289	21.6262	21.1062	21.2582	21.4243	20.4406	22.2192	21.3264	20.9952	21.219	21.2336	21.5053	21.8846	21.587	20.9667	20.4356	21.6302	20.9239	21.2771	21.2131	20.8659	20.6138	22.1148	20.7395	21.9716	20.2718	20.8066	21.1988	20.503	21.2833	21.2794	20.2578	22.2286	21.6711	Acetyl [N-Term]	26	24	15	0.521687	0.46522	0.171795	0.00732043	-0.00399374
Q9ULC5	Long-chain-fatty-acid--CoA ligase 5 OS=Homo sapiens OX=9606 GN=ACSL5 PE=1 SV=1	20.3029	20.5743	20.71	19.0865	18.702	17.9992	16.6374	20.538	19.2116	19.0684	19.1374	22.0735	21.1013	20.2304	19.6329	18.5339	19.5217	18.8497	19.0686	20.9927	17.7844	21.9667	21.0844	18.0018	21.1061	19.4149	19.8124	22.6015	18.8376	19.5054	22.2248	18.3393	19.7075	21.1137	20.7286	20.9501	22.3418	20.9534	21.2445		46	22	19	1.14338	0.164955	-0.807645	0.00621602	-0.0103587
O14773	Tripeptidyl-peptidase 1 OS=Homo sapiens OX=9606 GN=TPP1 PE=1 SV=2	25.0408	24.1019	24.1863	25.5899	24.5661	23.8229	24.4627	24.036	24.9081	24.7146	24.0066	24.2872	23.7941	24.3025	24.318	24.712	23.3955	24.892	23.8406	23.9947	24.2303	23.2053	24.8032	24.0416	23.7711	24.4697	23.2629	24.366	23.4215	25.2784	24.7533	24.3699	25.2252	23.4912	22.9042	24.5132	24.4147	23.4179	23.9155		30	10	10	0.687913	0.354844	0.250999	0.487818	0.23628
P52566	Rho GDP-dissociation inhibitor 2 OS=Homo sapiens OX=9606 GN=ARHGDIB PE=1 SV=3	25.0568	25.2319	25.5716	25.6798	26.2049	24.9029	26.1648	25.1612	25.8493	25.6158	25.0766	25.1704	25.1215	25.5725	24.1761	25.7452	24.5395	25.8981	25.5648	25.7409	23.7522	25.8922	25.1795	25.2411	24.8099	24.6075	24.2485	23.2257	25.0963	24.7856	24.895	25.2419	24.4648	24.1559	23.992	24.5826	24.4197	25.1583	24.9733		74	14	14	3.55515	0.00273349	0.732646	0.269726	-0.148122
P28062	Proteasome subunit beta type-8 OS=Homo sapiens OX=9606 GN=PSMB8 PE=1 SV=3	25.3475	23.6562	24.4112	25.0593	25.522	23.6889	24.1182	23.1595	25.3187	24.278	25.4761	23.6942	23.9568	23.7546	24.4916	24.0561	24.055	25.33	24.2132	23.1093	23.8033	22.4551	23.4984	23.2863	24.193	23.8164	23.5722	23.474	23.7227	24.857	24.1866	24.4213	23.2188	23.6371	23.9721	23.3514	24.4322	23.3501	23.6711		66	15	15	2.12035	0.0310769	0.602234	0.252476	0.20825
P36957	Dihydrolipoyllysine-residue succinyltransferase component of 2-oxoglutarate dehydrogenase complex. mitochondrial OS=Homo sapiens OX=9606 GN=DLST PE=1 SV=4	22.9488	22.4728	22.6865	22.3898	22.5996	23.0568	22.4046	21.9743	23.7362	23.46	23.3987	22.622	22.114	23.1861	23.8931	23.3091	23.2833	22.6557	22.3541	22.9775	22.7524	22.8917	22.6873	22.6618	22.8817	23.516	22.4055	23.1293	22.8614	23.4903	23.623	22.6042	24.3363	22.107	23.7864	23.2944	25.7827	25.2553	23.6738		43	18	18	1.24729	0.139033	-0.47861	0.722348	0.31956
P08572	Collagen alpha-2(IV) chain OS=Homo sapiens OX=9606 GN=COL4A2 PE=1 SV=4	23.1979	24.9239	21.7974	21.2508	21.8994	21.9088	21.7993	21.5205	23.1574	21.4844	21.9999	22.8138	21.5723	22.3186	22.9786	24.0527	21.7731	21.6409	21.8663	21.0293	22.009	22.9096	22.3355	23.3346	22.7282	20.7797	22.3524	21.1962	22.4995	21.9927	21.169	23.2493	21.8588	20.9565	20.8489	21.9039	20.4272	20.9797	22.444		12	13	13	0.614222	0.401253	0.35587	0.561002	-0.496035
Q14376	UDP-glucose 4-epimerase OS=Homo sapiens OX=9606 GN=GALE PE=1 SV=2	21.9416	20.9945	22.07	20.1909	21.657	20.9027	20.7286	21.4818	20.5058	21.3878	21.9948	21.6976	21.2948	20.1964	22.2612	20.394	20.8722	21.2216	20.0175	21.2006	21.9165	21.1212	21.1768	19.0786	22.522	21.6967	20.8077	22.2836	22.0661	21.9071	20.7824	21.3054	22.6338	21.7466	22.9758	22.0636	23.1398	21.8507	21.3795		57	17	17	1.43069	0.101434	-0.557534	0.297918	0.2095
O75396	Vesicle-trafficking protein SEC22b OS=Homo sapiens OX=9606 GN=SEC22B PE=1 SV=4	22.3261	22.794	22.9919	22.8546	22.8263	22.4066	22.6526	22.1033	22.49	22.7649	22.5728	22.0845	22.6031	21.8109	21.7004	22.5362	22.3688	22.2154	22.5459	22.4207	23.1022	22.318	22.973	22.5215	24.2678	23.4135	22.8748	22.2949	22.8806	23.3491	24.0093	22.5413	22.1527	24.0501	22.5783	22.9365	23.0189	22.0835	22.5957		52	13	13	2.34726	0.021355	-0.491903	0.953204	-0.245699
Q9UJZ1	Stomatin-like protein 2. mitochondrial OS=Homo sapiens OX=9606 GN=STOML2 PE=1 SV=1	20.698	20.6599	21.4364	21.768	20.4618	21.1948	21.3662	21.6425	21.0626	21.6498	20.8268	21.5597	22.7875	21.4591	21.2704	20.7913	21.6208	21.6408	21.3742	22.0872	22.516	21.7207	21.9479	22.7283	21.1469	21.2935	21.8097	22.3964	21.1991	21.691	22.4569	21.7793	21.4541	22.1805	22.8084	22.2235	23.2689	22.4931	22.4512		55	15	15	3.4665	0.00316949	-0.714488	0.328161	0.181828
P00568	Adenylate kinase isoenzyme 1 OS=Homo sapiens OX=9606 GN=AK1 PE=1 SV=3	23.6938	23.7903	22.0614	21.1584	22.4108	21.6929	21.1096	21.5691	21.8485	22.0759	23.4141	22.7285	22.1631	22.0142	22.4961	22.0988	22.9829	21.9507	21.516	22.952	22.5929	21.8188	22.3762	21.8144	22.5402	24.1338	22.71	22.1193	21.9307	22.6946	23.5941	21.9265	22.9849	21.5322	22.3398	22.4741	21.6122	21.7836	23.0409		74	16	15	0.247725	0.716179	-0.135704	0.375286	0.288135
P49189	4-trimethylaminobutyraldehyde dehydrogenase OS=Homo sapiens OX=9606 GN=ALDH9A1 PE=1 SV=3	23.3701	23.6656	23.6591	23.5336	23.213	23.5769	23.3317	22.9578	23.7697	23.4027	23.9502	23.7137	23.0642	23.1616	23.0733	23.4138	24.0404	23.2193	23.2217	22.6064	23.3783	22.8694	23.165	23.0328	23.5071	24.5216	23.6582	23.8091	23.4613	23.9189	22.9986	23.6269	23.4945	23.6311	23.7176	23.3163	23.5203	23.6726	23.6591		42	18	17	0.552409	0.442675	-0.126905	0.0144517	0.00674412
P31949	Protein S100-A11 OS=Homo sapiens OX=9606 GN=S100A11 PE=1 SV=2	25.8802	25.9556	26.8061	25.5132	25.9889	26.4491	25.9419	25.9183	26.1331	27.1661	25.8032	26.3252	26.3899	26.9662	25.5248	25.8718	25.4968	27.0281	26.8747	27.0592	25.3996	26.7011	25.829	26.47	26.022	26.622	26.8152	26.2598	26.9024	26.3483	26.5063	26.299	25.5946	24.1823	26.1725	25.8183	26.2195	25.7438	25.832		83	10	10	0.404986	0.557537	0.163182	0.0265943	-0.0193836
Q13162	Peroxiredoxin-4 OS=Homo sapiens OX=9606 GN=PRDX4 PE=1 SV=1	23.1867	22.8375	23.3181	23.8171	23.7943	23.4477	23.5186	22.4469	24.4433	23.4599	22.8174	22.3123	22.6322	23.1701	23.5458	23.4737	24.6758	24.0144	23.8205	24.2693	23.2077	23.0565	21.9074	23.0299	22.9211	23.6903	23.0226	22.7499	22.5824	22.9083	24.1638	22.6325	23.7774	21.4674	23.0272	25.0562	23.7668	24.6116	22.6054		61	18	15	0.598619	0.412147	0.282478	0.24311	0.168987
P32969	60S ribosomal protein L9 OS=Homo sapiens OX=9606 GN=RPL9 PE=1 SV=1	23.9889	24.0486	24.3003	25.0469	24.2978	24.1083	24.0314	23.2854	24.9446	24.1505	23.2623	23.306	23.4688	24.7581	24.3983	24.423	24.4062	24.8011	23.878	23.5769	24.0549	23.3793	24.2904	23.7937	24.2558	24.1269	23.8359	24.3652	24.5593	24.3516	24.8565	24.8426	24.7733	23.4429	24.5547	23.3931	24.8757	23.3831	23.6713		66	9	9	0.0498104	0.938604	-0.0236215	0.111282	0.0731067
P09917	Arachidonate 5-lipoxygenase OS=Homo sapiens OX=9606 GN=ALOX5 PE=1 SV=2	23.8377	21.5599	19.6368	20.589	21.9318	19.8467	22.4384	22.0413	20.6095	20.5263	25.3715	21.5342	21.2164	21.7514	22.1949	21.0565	21.8341	21.1771	21.473	22.0212	19.2564	23.6556	20.8042	22.283	20.2387	22.8078	21.0555	20.3374	19.9882	20.9203	20.8789	21.1548	20.7029	19.1358	19.8051	21.4191	19.8098	22.9858	20.2811		46	25	25	1.05055	0.194301	0.710257	1.21228	1.07465
P10643	Complement component C7 OS=Homo sapiens OX=9606 GN=C7 PE=1 SV=2	18.1689	19.7849	16.6039	NaN	17.794	17.83	19.1762	22.1756	18.3658	17.2614	17.9422	17.7084	18.751	19.5821	19.252	17.7769	18.112	17.4105	20.7167	20.0269	16.594	21.2244	17.6979	20.5134	19.9559	16.9698	18.3242	17.7432	16.9653	18.7131	17.6827	18.359	17.024	16.2534	17.7264	18.4058	NaN	20.5785	17.0355		38	23	23	0.462876	0.510198	0.445453	0.272075	-0.402467
Q99497	Protein/nucleic acid deglycase DJ-1 OS=Homo sapiens OX=9606 GN=PARK7 PE=1 SV=2	22.5954	23.393	23.9428	23.5035	22.8284	23.1238	23.0096	23.0882	23.4374	22.7318	22.4959	22.5883	22.8631	23.4035	23.75	22.7634	23.7628	23.109	22.8913	22.7992	23.5881	22.8718	23.2901	23.2073	23.9837	23.2835	23.665	22.6492	23.1435	23.3646	22.4846	23.7602	23.193	23.0253	23.6679	22.3394	23.3727	21.74	22.9444		81	13	13	0.0748275	0.906456	-0.031472	0.162717	-0.0798313
Q9NUQ6	SPATS2-like protein OS=Homo sapiens OX=9606 GN=SPATS2L PE=1 SV=2	23.9851	20.4646	23.3564	23.5802	23.3684	23.0298	22.2919	22.0498	23.5089	22.8145	21.7776	21.6689	22.257	23.2635	21.9184	20.9573	22.0918	23.3032	22.0226	22.7081	22.367	20.4843	22.1331	20.2177	22.6643	20.5941	22.2083	19.8987	22.2038	22.1134	21.8274	22.9459	21.4261	22.0526	21.0572	20.0987	22.271	19.6647	21.9098		48	23	23	2.71181	0.0115578	1.03996	0.364935	0.338018
Q9H307	Pinin OS=Homo sapiens OX=9606 GN=PNN PE=1 SV=5	21.8723	21.6743	21.6027	21.6382	21.8986	21.3305	21.7152	21.039	21.0508	22.0203	22.0999	21.5091	21.2172	21.3602	22.1161	21.9748	23.0142	22.0456	21.6276	21.1094	22.3638	20.8401	22.0449	21.8677	21.7329	22.4527	22.2372	22.1619	21.2991	21.8619	22.4394	21.7183	22.3305	21.9576	22.4742	21.6318	22.8022	21.4303	22.0971		34	27	26	1.20413	0.149618	-0.290711	1.122	0.373072
Q9H223	EH domain-containing protein 4 OS=Homo sapiens OX=9606 GN=EHD4 PE=1 SV=1	22.2823	22.3859	21.1956	21.5651	21.9079	21.9924	20.8031	21.2574	21.2417	21.8342	21.9821	22.0258	21.9388	21.0634	21.0327	21.9847	21.5617	21.0827	21.3747	22.0694	21.8163	21.4918	22.1688	21.0709	21.8004	21.6021	21.147	21.9347	21.1121	20.8322	22.4925	21.8488	21.0075	21.407	21.4002	21.6397	20.731	21.2667	21.5532		51	24	18	0.44753	0.523099	0.138402	0.24629	-0.124718
P51648	Fatty aldehyde dehydrogenase OS=Homo sapiens OX=9606 GN=ALDH3A2 PE=1 SV=1	21.0859	20.5849	19.9976	19.1864	19.6342	19.8315	18.3272	18.7697	20.6867	19.4819	21.192	22.0697	20.3192	19.9441	22.7242	18.9691	21.7424	18.6448	19.8097	18.905	19.5618	22.0078	20.3114	19.0199	18.7268	21.3197	21.9541	22.109	20.2268	23.4329	20.2842	19.755	21.9334	21.0395	23.3347	20.9638	23.3267	19.8825	19.6248	Acetyl [N-Term]	33	21	19	1.36314	0.11483	-0.894939	0.381725	0.455595
Q6DD88	Atlastin-3 OS=Homo sapiens OX=9606 GN=ATL3 PE=1 SV=1	21.0272	21.5249	21.8498	20.317	21.4877	21.6906	20.165	20.5196	20.8495	21.3206	20.3445	21.425	22.3174	20.636	20.8826	21.4465	20.8642	20.4665	21.0316	21.3996	22.3945	22.1732	21.4962	21.1225	22.029	21.7014	21.3827	21.5106	21.6905	21.2612	21.8382	21.5518	21.0849	21.4862	20.5412	21.365	21.335	19.9378	21.6001		41	17	17	1.31924	0.123143	-0.36918	1.86101	-0.608664
P07910	Heterogeneous nuclear ribonucleoproteins C1/C2 OS=Homo sapiens OX=9606 GN=HNRNPC PE=1 SV=4	26.3338	26.3614	25.8995	25.9695	26.4839	25.6583	26.085	25.8656	26.3291	26.5688	26.6599	25.7855	25.9015	26.1697	26.1147	26.5274	26.5133	26.1529	25.871	25.87	26.1534	25.5527	26.3229	25.8136	26.3785	26.2393	26.3733	26.4044	26.1588	26.3976	26.7666	26.4699	26.8041	25.6137	26.1556	25.8902	26.3066	26.3243	26.2197		58	19	19	0.323499	0.636923	-0.0726488	0.335276	0.102384
Q9P2M7	Cingulin OS=Homo sapiens OX=9606 GN=CGN PE=1 SV=2	23.4467	22.8417	23.122	22.4149	23.4337	24.0012	24.0259	22.2988	24.8365	23.4507	24.2231	22.0518	21.827	24.2573	24.0529	25.1879	24.19	23.9943	22.4127	23.2526	21.5002	24.3126	23.0537	24.5334	22.8693	23.1764	23.0091	21.7645	23.67	22.562	23.4642	22.6915	21.7492	21.9775	22.131	21.924	21.9676	22.0493	23.5795		31	35	35	1.76061	0.0577337	0.730037	0.246055	0.249143
Q13751	Laminin subunit beta-3 OS=Homo sapiens OX=9606 GN=LAMB3 PE=1 SV=1	19.5809	20.9261	17.9117	21.983	18.9914	21.127	19.9763	19.3972	19.8422	19.2096	18.5496	20.6274	19.7342	21.4001	18.6103	20.0179	19.1989	18.6255	19.4301	21.1532	19.5779	21.3903	20.0454	20.7638	20.1199	18.397	19.6517	20.6608	19.4113	20.2348	19.7719	19.8221	18.5577	22.9352	20.8984	20.483	19.1298	18.0766	19.9489		32	30	30	0.210382	0.75224	-0.178878	0.151649	0.192692
P05089	Arginase-1 OS=Homo sapiens OX=9606 GN=ARG1 PE=1 SV=2	20.6012	21.4972	20.4356	20.6835	21.7332	21.4391	21.2976	20.5858	21.251	20.5287	21.4618	21.1438	20.7095	21.5333	20.7392	21.6606	21.0261	21.3627	20.682	20.8477	21.3939	21.3696	21.5901	21.0718	21.9568	21.717	22.0885	21.0437	23.9858	21.5589	21.3628	21.5655	21.2839	19.5744	21.6125	20.9762	21.7486	21.4298	21.2421		73	15	15	1.45265	0.0977474	-0.442798	0.188155	-0.0899165
O60841	Eukaryotic translation initiation factor 5B OS=Homo sapiens OX=9606 GN=EIF5B PE=1 SV=4	20.5817	20.8476	21.0448	20.8999	21.3438	21.9175	20.9833	20.6076	20.5047	21.5548	21.0134	21.0234	21.5475	20.7576	20.7696	20.8251	21.8878	21.0275	21.2168	20.4469	22.1329	21.4156	21.8764	21.4842	20.9785	21.9251	21.4622	21.1446	21.075	21.3825	21.6263	21.7544	22.19	22.0031	21.7466	22.1874	21.4199	21.0708	21.9001		28	26	26	4.09169	0.00119861	-0.579715	0.211769	-0.0999573
Q8NFF5	FAD synthase OS=Homo sapiens OX=9606 GN=FLAD1 PE=1 SV=1	20.2737	18.4467	20.6967	20.1552	20.5015	18.8829	18.5592	19.9238	19.6582	20.8623	18.7206	20.9727	19.6136	20.0563	19.5365	20.3063	19.3352	18.1765	20.7554	19.9356	18.2893	19.5672	20.58	19.0713	19.3722	19.2875	20.6045	20.6075	19.0879	19.2792	19.4336	19.0686	19.5606	20.2611	20.7332	19.7988	21.077	19.616	18.9943		51	24	24	0.102746	0.873509	0.0689796	0.18145	-0.17558
Q9Y2X3	Nucleolar protein 58 OS=Homo sapiens OX=9606 GN=NOP58 PE=1 SV=1	19.8455	18.8162	19.6157	20.3461	19.5096	20.8392	18.9597	18.6835	19.9617	19.8945	21.8182	21.0827	21.1249	20.5542	20.6948	20.2006	19.6111	19.685	21.4367	21.1549	20.5043	21.3571	20.4239	22.1606	20.1085	19.8971	20.7645	20.4046	19.6357	20.6009	20.1273	20.0023	18.7895	21.357	20.7909	20.3874	20.7796	19.5719	19.813		45	18	18	0.347015	0.612575	-0.201739	0.345951	0.310643
P28070	Proteasome subunit beta type-4 OS=Homo sapiens OX=9606 GN=PSMB4 PE=1 SV=4	23.0626	23.4601	23.4394	24.3453	23.5395	23.4835	23.4004	22.6667	24.4267	23.8051	23.3642	23.3123	22.9087	24.1403	23.7201	24.0499	23.9321	24.3061	23.1869	23.7232	23.9016	22.7934	23.6359	23.0295	23.8038	24.0028	23.414	24.0615	23.6775	24.0807	24.6885	24.0757	24.392	22.9324	24.1157	23.1566	23.9937	23.5985	23.5217		50	9	9	0.332498	0.627764	-0.116643	0.667037	0.275026
Q9Y6N5	Sulfide:quinone oxidoreductase. mitochondrial OS=Homo sapiens OX=9606 GN=SQOR PE=1 SV=1	23.7138	22.8599	23.1325	24.3193	23.1692	24.9869	22.2358	22.9354	23.4879	23.1695	22.0385	24.0045	24.0647	23.4544	22.4166	22.7195	22.7639	23.0102	23.4348	22.5681	22.0909	23.783	23.3726	23.2868	23.219	22.8264	23.3364	23.9607	22.5905	23.1847	22.8777	23.1123	22.5575	25.0787	22.858	22.845	24.4477	22.4038	22.6401		57	23	23	0.0654812	0.918705	0.0415569	0.53793	-0.358066
Q5JPE7	Nodal modulator 2 OS=Homo sapiens OX=9606 GN=NOMO2 PE=1 SV=1	22.5437	23.0877	22.6974	21.6979	22.6305	22.3948	22.2572	23.7898	23.182	22.5682	22.8988	22.1096	22.7786	23.2988	22.6227	22.2687	22.5606	21.8029	22.5428	22.634	21.8489	22.8686	22.36	22.5829	22.4102	22.3303	22.3547	21.3866	21.9479	22.6346	22.4841	22.9055	22.7822	22.0172	22.3484	21.6563	22.3337	23.0808	22.0832		30	28	28	1.16761	0.158244	0.280637	1.00617	-0.365131
P84077	ADP-ribosylation factor 1 OS=Homo sapiens OX=9606 GN=ARF1 PE=1 SV=2	23.6947	22.9226	24.8766	24.8147	23.3941	23.0178	23.2671	23.5737	23.3144	23.6768	22.6793	24.0802	23.8958	24.2179	24.4326	23.9513	23.7285	24.5938	23.9577	24.9827	24.3757	24.2244	24.2535	23.152	24.5314	24.7945	22.4354	25.0066	24.6549	24.4811	24.372	23.1825	23.8286	24.1308	24.3898	23.8221	24.3406	24.5458	24.3928		82	14	8	0.807098	0.291459	-0.299782	0.628033	0.359319
Q16643	Drebrin OS=Homo sapiens OX=9606 GN=DBN1 PE=1 SV=4	18.6555	19.6817	20.0072	20.4365	19.5299	20.8603	20.3133	19.7586	19.8822	20.1549	19.7386	18.5472	20.2397	19.51	20.3911	20.7022	20.929	20.5886	18.9252	18.2587	21.6558	20.3425	20.3253	21.1549	20.9222	20.8259	21.4314	20.2494	20.278	21.3423	19.9702	21.3816	21.2577	21.1072	20.4566	21.0051	20.5653	19.4651	21.6936		38	20	20	3.88921	0.0018635	-0.956593	0.208126	-0.179246
Q9NNW7	Thioredoxin reductase 2. mitochondrial OS=Homo sapiens OX=9606 GN=TXNRD2 PE=1 SV=3	20.198	20.807	20.9939	18.8548	19.8169	19.1093	18.5741	19.467	18.5034	19.5837	19.4989	21.055	19.7215	18.9737	20.1199	18.8686	19.7441	18.5471	19.8019	19.3579	19.3392	20.4731	20.3557	19.1904	20.0036	20.0844	21.6517	21.1089	20.5755	19.4587	19.7488	20.048	20.0593	20.1241	20.8761	19.6864	20.6849	19.6718	19.6796		65	19	18	1.76804	0.0571553	-0.568576	0.202772	-0.175944
P13591	Neural cell adhesion molecule 1 OS=Homo sapiens OX=9606 GN=NCAM1 PE=1 SV=3	17.5843	15.9349	NaN	16.1241	16.5745	17.0055	16.2354	16.3403	18.022	16.5255	15.5942	17.7341	NaN	17.1473	NaN	15.8296	19.0993	NaN	16.4693	NaN	21.7903	18.5667	19.7188	21.8611	19.6847	17.7674	18.2588	16.7606	18.9897	19.4781	18.1685	20.3972	21.9997	20.5863	18.3304	20.0847	16.5429	20.9724	23.1436		31	20	20	5.24709	3.27869e-05	-2.82225	0.367702	0.408931
Q8IXJ6	NAD-dependent protein deacetylase sirtuin-2 OS=Homo sapiens OX=9606 GN=SIRT2 PE=1 SV=2	16.607	18.5919	17.5245	17.5623	17.7263	18.1743	18.0142	18.3142	17.2687	18.0534	17.785	17.3861	17.6868	16.1446	16.6298	16.9479	17.8478	16.6669	18.6141	16.452	21.0937	17.7502	19.6193	20.1172	17.0888	19.3163	16.8679	17.2999	20.19	20.8654	17.3706	18.8298	21.6129	18.0807	18.768	19.0197	18.4023	19.7845	19.9437		70	20	20	3.99727	0.00154754	-1.55384	1.47461	-0.676705
O60568	Multifunctional procollagen lysine hydroxylase and glycosyltransferase LH3 OS=Homo sapiens OX=9606 GN=PLOD3 PE=1 SV=1	20.9607	21.1819	20.3431	21.1278	19.9427	21.4808	20.4039	21.2728	21.01	21.0435	21.9093	20.7949	21.2516	19.826	20.2926	20.6713	21.0173	19.1602	20.6398	21.4602	22.275	20.172	21.8089	19.4965	20.9816	22.2934	21.517	19.9559	21.0597	21.5296	22.0315	21.5949	21.3599	22.3237	21.8737	19.9044	22.1014	20.4901	21.4936		44	28	28	1.24852	0.138804	-0.487463	0.189314	-0.139054
P21796	Voltage-dependent anion-selective channel protein 1 OS=Homo sapiens OX=9606 GN=VDAC1 PE=1 SV=2	22.9457	22.5121	22.6784	23.7325	22.6623	22.9672	22.9507	23.1521	22.9354	23.2174	22.0719	23.7012	23.2215	22.9628	22.9958	22.5546	23.4804	23.8039	22.7064	24.0369	23.8844	22.7757	23.6285	22.8716	22.9188	23.5334	23.1934	24.8353	23.0245	23.3744	23.9268	23.8782	24.095	23.9785	23.781	23.65	24.7749	24.1077	23.8671		75	17	16	3.08164	0.00640397	-0.624981	1.37109	0.442449
Q99459	Cell division cycle 5-like protein OS=Homo sapiens OX=9606 GN=CDC5L PE=1 SV=2	23.8588	22.146	21.8241	21.6712	22.8697	21.9059	23.6681	25.0656	22.8488	21.9388	22.5326	22.0288	21.3045	22.4516	22.304	21.9765	21.8288	24.2731	23.024	23.4097	22.0275	20.7904	21.5053	22.2024	21.7313	20.5837	22.7212	21.2701	21.1915	21.522	22.2176	20.9173	21.9073	20.7484	20.8829	23.9712	21.7999	22.1694	21.3922		42	27	27	2.79859	0.0101142	0.985915	0.151028	0.172463
P09936	Ubiquitin carboxyl-terminal hydrolase isozyme L1 OS=Homo sapiens OX=9606 GN=UCHL1 PE=1 SV=2	21.2067	19.7264	20.6468	23.1836	21.1828	21.9948	22.3081	20.1435	20.164	20.7982	16.5496	21.5579	19.6443	22.8743	24.8252	20.0427	25.816	20.6301	22.7999	22.8178	24.768	23.5748	22.9012	23.7852	22.3681	20.0513	20.4704	19.9783	21.3431	21.8766	22.4141	21.7579	24.626	24.8701	24.4931	21.6134	24.6252	23.1721	24.965		78	14	14	1.57398	0.0797751	-1.37825	0.846013	1.34658
Q92888	Rho guanine nucleotide exchange factor 1 OS=Homo sapiens OX=9606 GN=ARHGEF1 PE=1 SV=2	22.9151	21.5144	22.6116	23.6092	23.7034	21.6526	23.5695	21.5341	22.0029	22.5103	22.6004	21.769	22.2493	23.4005	21.9783	20.9794	23.0164	24.4461	22.8844	23.2902	21.255	21.1271	21.628	21.7732	20.5904	20.3066	21.372	18.8065	19.8094	19.4871	21.8456	20.9857	21.6109	20.2972	20.841	20.01	21.837	21.6648	20.5688		36	25	25	6.54119	0	1.77941	1.60699	0.883772
P54577	Tyrosine--tRNA ligase. cytoplasmic OS=Homo sapiens OX=9606 GN=YARS PE=1 SV=4	21.5971	21.6243	22.2321	22.4923	22.2982	21.831	20.4772	21.1015	21.683	22.1989	21.9173	22.0247	22.7968	21.9666	22.0146	21.485	22.3722	22.3709	22.3533	20.913	22.8061	22.2745	22.2832	21.1522	22.2746	22.1908	22.0618	21.7562	21.1063	21.1552	21.5061	22.1344	21.56	22.8747	22.2122	21.8677	21.8762	22.0178	22.1914		53	28	28	0.178228	0.787231	-0.0757387	0.123506	-0.0843804
P02766	Transthyretin OS=Homo sapiens OX=9606 GN=TTR PE=1 SV=1	25.2464	23.4599	22.8738	22.5028	24.2123	23.5812	25.1735	25.262	23.7407	23.549	25.046	23.7667	22.7868	23.6412	24.0811	22.8468	22.5083	23.1089	24.1203	25.6639	20.9449	23.6127	22.7756	23.4842	22.045	23.1162	22.4905	22.8349	22.954	23.8341	22.7629	23.3365	24.1385	21.7887	21.7242	24.1874	21.22	25.1947	21.9017		69	12	12	2.31892	0.0222061	0.998211	0.383765	0.372429
P17980	26S proteasome regulatory subunit 6A OS=Homo sapiens OX=9606 GN=PSMC3 PE=1 SV=3	20.5891	21.1862	21.2794	20.8191	21.3957	21.6453	21.7203	20.5456	20.775	21.9508	20.7897	21.4107	21.7247	21.0358	21.5973	20.7967	21.8133	20.3059	21.3088	21.1491	22.0603	22.1528	22.1747	21.5525	21.9858	21.255	21.5198	21.8582	21.167	21.6898	21.688	21.3769	21.8871	21.7245	22.3309	21.5256	22.2499	21.5319	21.4997		54	18	18	3.79944	0.00208451	-0.557045	0.0227367	0.0141306
Q15008	26S proteasome non-ATPase regulatory subunit 6 OS=Homo sapiens OX=9606 GN=PSMD6 PE=1 SV=1	20.8018	21.0606	21.1789	21.3749	21.1914	21.5107	21.4494	21.3805	20.6089	21.4326	20.9207	21.6028	21.5912	21.278	21.3837	21.0825	21.5872	21.1346	21.3549	21.7063	21.0758	21.9579	21.6316	21.7957	21.4873	21.1598	21.6029	21.5463	21.158	21.6937	21.5518	21.2797	21.4522	21.8778	21.9795	21.4789	21.7586	21.24	21.3453		61	23	23	2.06267	0.0341807	-0.248567	0.419648	0.116089
P25787	Proteasome subunit alpha type-2 OS=Homo sapiens OX=9606 GN=PSMA2 PE=1 SV=2	23.2595	23.0892	23.3186	24.2772	23.3424	23.0292	23.1918	22.5762	24.1945	23.4725	23.1196	23.0707	22.9279	23.7394	23.4695	23.6147	23.4472	23.906	22.942	22.9193	23.1851	22.5044	23.2433	22.9519	23.3646	23.6626	23.1013	23.5047	23.5853	23.6278	24.0046	23.5141	23.7419	23.0891	23.6062	22.8528	23.8936	22.9522	23.1489		56	9	9	0.00379695	0.996263	0.00145416	0.553334	0.216906
P62195	26S proteasome regulatory subunit 8 OS=Homo sapiens OX=9606 GN=PSMC5 PE=1 SV=1	22.0914	22.414	22.2134	22.1075	22.2251	22.5297	22.5757	22.1265	21.9821	22.6452	22.1892	22.4473	22.7987	22.3299	22.5444	22.397	22.8895	22.0047	22.4654	22.9923	22.8397	22.9214	22.9396	22.7256	22.7665	22.6578	22.4838	22.6435	22.1128	22.5887	22.6227	22.489	22.7198	22.8148	23.0263	22.6098	23.0687	22.3408	22.6913		61	23	23	2.81954	0.0098449	-0.289057	0.288875	0.0877101
P11310	Medium-chain specific acyl-CoA dehydrogenase. mitochondrial OS=Homo sapiens OX=9606 GN=ACADM PE=1 SV=1	22.3021	22.1579	21.1966	22.0531	21.808	21.0587	21.3962	20.6714	22.2652	22.3345	22.1071	21.9289	20.9678	20.7607	21.3296	21.9656	23.3467	21.7405	21.7454	20.5799	21.9566	20.9455	22.1985	21.6431	21.8354	22.2936	22.7704	21.5271	20.2184	22.9511	21.6581	21.6494	22.2024	23.0867	23.3635	22.1331	22.6885	21.2132	21.7364		53	23	22	0.736129	0.329078	-0.317942	0.398875	0.269795
P14317	Hematopoietic lineage cell-specific protein OS=Homo sapiens OX=9606 GN=HCLS1 PE=1 SV=3	22.228	22.3556	22.3447	22.9471	22.9051	23.1817	21.9991	20.8937	22.3163	22.8279	21.5408	21.7507	22.6156	22.036	20.9173	22.9617	21.0709	22.4347	22.8623	20.3384	21.3305	21.6569	22.8188	22.3636	22.2706	21.281	21.8031	21.3502	22.5638	22.6282	22.0998	22.9272	21.8861	22.7705	22.065	22.2976	22.0954	21.3079	22.0109		42	18	18	0.0780038	0.902289	0.0460126	1.19023	-0.666505
Q14498	RNA-binding protein 39 OS=Homo sapiens OX=9606 GN=RBM39 PE=1 SV=2	21.6069	22.0305	22.0462	22.9516	22.1536	20.8673	21.9108	21.1999	22.2778	23.0298	21.836	21.7776	21.528	21.2904	22.231	22.3071	22.3033	22.0655	22.0281	22.3839	22.1721	21.143	22.2153	21.707	22.3897	21.9649	22.7411	22.0011	22.0061	22.3104	22.9564	22.4354	22.5728	22.4171	22.3953	21.5152	22.522	21.4226	22.028		48	21	21	0.499501	0.482221	-0.162185	0.661742	0.299559
Q9BQG0	Myb-binding protein 1A OS=Homo sapiens OX=9606 GN=MYBBP1A PE=1 SV=2	20.1431	19.6294	19.2387	19.3379	19.8215	19.3827	19.9587	20.3359	20.1078	20.0813	19.5923	20.2463	20.0911	19.7026	19.8827	19.5118	20.1642	19.2574	20.6379	19.3249	19.7444	20.1471	19.6879	20.1523	18.6473	19.0451	19.5129	19.6982	18.6896	19.0157	19.9056	19.5313	18.7403	20.4522	20.3192	19.7978	20.4718	18.2406	18.8551		31	31	31	1.07757	0.185061	0.314285	0.152347	-0.0717624
P01889	HLA class I histocompatibility antigen. B-7 alpha chain OS=Homo sapiens OX=9606 GN=HLA-B PE=1 SV=3	16.0723	15.9887	NaN	18.5173	15.8671	NaN	16.4569	19.6623	15.7397	17.6964	NaN	20.0767	18.1358	18.2836	19.1437	NaN	18.92	17.3659	20.9911	16.0715	15.759	17.7683	20.7546	NaN	17.1569	16.1482	NaN	16.6516	15.9564	NaN	16.4015	15.7175	19.5303	NaN	20.7474	NaN	NaN	17.6602	16.8606		50	17	2	0.221932	0.740674	0.341619	0.052207	0.129632
P78559	Microtubule-associated protein 1A OS=Homo sapiens OX=9606 GN=MAP1A PE=1 SV=6	NaN	18.9426	18.4046	16.7464	16.4577	19.1575	17.6576	17.4007	16.7514	17.8605	16.6291	16.8974	16.6634	15.5134	18.145	18.1235	18.5157	17.5952	17.3593	16.9466	19.1184	18.2915	19.1981	20.1101	18.7178	18.2827	18.3626	17.1799	18.4531	19.8683	17.7154	17.8949	21.3109	19.7467	18.4418	19.6087	16.7948	19.6091	22.0504		18	35	34	3.66337	0.00246231	-1.52566	0.498945	-0.44496
Q7L1Q6	Basic leucine zipper and W2 domain-containing protein 1 OS=Homo sapiens OX=9606 GN=BZW1 PE=1 SV=1	21.7733	21.3373	21.2504	21.2533	21.9982	21.0573	21.2552	21.8787	20.299	21.8039	20.7148	21.9761	22.608	21.9556	21.9367	21.6009	21.8446	21.7239	21.5521	22.7177	22.0544	22.8636	22.795	21.1736	21.0469	21.5379	21.8832	22.3462	21.3403	22.3042	22.1619	21.4223	22.2807	20.7679	21.9635	22.227	22.6435	20.7037	22.0797		68	26	23	0.664362	0.370054	-0.246595	0.376948	0.214107
Q14789	Golgin subfamily B member 1 OS=Homo sapiens OX=9606 GN=GOLGB1 PE=1 SV=2	20.9142	20.3633	20.3238	20.1795	23.2757	23.279	22.9182	20.924	19.5802	21.2316	20.3434	22.5272	21.2169	23.5684	20.5296	21.0076	20.3903	23.3556	21.6583	21.6641	20.0466	22.8784	20.8949	22.0125	20.559	20.1486	20.4479	20.306	22.2068	22.0976	20.6099	20.9165	20.6773	20.9157	20.4526	20.5998	20.0853	23.5304	19.9844		14	41	41	0.628123	0.39382	0.443057	0.224929	0.309918
O15027	Protein transport protein Sec16A OS=Homo sapiens OX=9606 GN=SEC16A PE=1 SV=4	20.4223	19.3365	19.3617	19.2155	19.5344	19.3989	18.7728	18.4569	18.2204	19.5614	19.4115	19.239	21.0582	18.4048	19.7735	19.1683	19.672	19.4798	19.8159	19.0139	19.8659	19.7927	20.2976	19.052	20.1698	19.9628	20.2519	20.4612	20.0173	20.8454	20.9442	19.9617	20.3984	20.6892	20.6655	20.8058	19.7559	19.5073	20.1625		23	33	33	4.09236	0.00120702	-0.823962	0.0134986	-0.0117592
[truncated: 5,940 more rows]
[truncated: 6 more columns]

## Sheet: READ ME
Worksheet name	Column header	Column subheader	Column description
[truncated: 97 more rows]
