# Supplementary material for: Proteomic analysis of brain metastatic lung adenocarcinoma reveals intertumoral heterogeneity and specific alterations associated with the timing of brain metastases
Source: ESMO Open. 2022 Dec 16;8(1):100741. doi: 10.1016/j.esmoop.2022.100741 (PMC10024110; doi:10.1016/j.esmoop.2022.100741)
Supplement: Supplementary Table S2 [file mmc3.xlsx]

## Sheet: Tumor-correlation
Tumor content correlation analysis (159 positively correlating proteins common in primary and metastatic tissues)
Accession	Description	Lung_Tum_Coeff	Lung_Tum_P.val	Lung_Tum_P.val.adj	Lung_Tum_No.obs	Brain_Tum_Coeff	Brain_Tum_P.val	Brain_Tum_P.val.adj	Brain_Tum_No.obs	Lung_Brain_shared_smallest_pvalue
Q8WU90	Zinc finger CCCH domain-containing protein 15	0.683736	0.000887463	0.140099	20	0.804534	1.89877e-05	0.00577606	20	0.000906451
Q9Y237	Peptidyl-prolyl cis-trans isomerase NIMA-interacting 4	0.661145	0.00150326	0.174016	20	0.833968	4.9011e-06	0.00414143	20	0.00150816
P35268	60S ribosomal protein L22	0.649097	0.00195735	0.190422	20	0.682269	0.000919602	0.0285452	20	0.00287695
P30419	Glycylpeptide N-tetradecanoyltransferase 1	0.649097	0.00195735	0.190422	20	0.667175	0.00131156	0.0322797	20	0.00326891
Q8N4V1	Membrane magnesium transporter 1	0.730423	0.000255164	0.0874167	20	0.627174	0.00307841	0.051005	20	0.00333357
Q9H3K6	BolA-like protein 2	0.628013	0.00302741	0.202485	20	0.711703	0.000432684	0.0216485	20	0.00346009
Q9BRP8	Partner of Y14 and mago	0.620483	0.00351157	0.215616	20	0.765288	8.43924e-05	0.0116626	20	0.00359597
O15371	Eukaryotic translation initiation factor 3 subunit D	0.618977	0.00361573	0.216683	20	0.721515	0.000329758	0.0199032	20	0.00394548
Q8N6L1	Keratinocyte-associated protein 2	0.725904	0.00029096	0.0878274	20	0.615099	0.00389576	0.0571954	20	0.00418672
P61254	60S ribosomal protein L26	0.608434	0.00441889	0.229874	20	0.786421	3.92583e-05	0.00829332	20	0.00445815
P52815	39S ribosomal protein L12, mitochondrial	0.608434	0.00441889	0.229874	20	0.734345	0.000227207	0.0181885	20	0.0046461
P61513	60S ribosomal protein L37a	0.605422	0.00467368	0.235986	20	0.751703	0.00013263	0.0132718	20	0.00480631
Q05BV3	Echinoderm microtubule-associated protein-like 5	0.59488	0.00566287	0.24474	20	0.764534	8.66054e-05	0.0116626	20	0.00574948
Q02543	60S ribosomal protein L18a	0.617471	0.00372243	0.21911	20	0.636986	0.00252426	0.0458163	20	0.00624669
Q9UHV9	Prefoldin subunit 2	0.59488	0.00566287	0.24474	20	0.678495	0.00100684	0.0296783	20	0.00666971
P62081	40S ribosomal protein S7	0.578314	0.00756072	0.274939	20	0.729817	0.000259735	0.0193656	20	0.00782046
Q53RY4	Keratinocyte-associated protein 3	0.573796	0.00815996	0.288332	20	0.840006	3.59442e-06	0.00341695	20	0.00816356
P46778	60S ribosomal protein L21	0.57229	0.00836812	0.288874	20	0.768307	7.60196e-05	0.0116375	20	0.00844414
Q92572	AP-3 complex subunit sigma-1	0.57229	0.00836812	0.288874	20	0.721515	0.000329758	0.0199032	20	0.00869787
Q00722	1-phosphatidylinositol 4,5-bisphosphate phosphodiesterase beta-2	0.747675	0.000360826	0.100109	18	0.57208	0.00839752	0.0812508	20	0.00875835
Q15365	Poly(rC)-binding protein 1	0.595857	0.00556451	0.24474	20	0.624155	0.00326797	0.0529913	20	0.00883248
Q12792	Twinfilin-1	0.608434	0.00441889	0.229874	20	0.608306	0.0044295	0.0614714	20	0.00884839
Q16696	Cytochrome P450 2A13	0.641477	0.00307335	0.203203	19	0.607054	0.00584664	0.0702427	19	0.00891999
P62841	40S ribosomal protein S15	0.563254	0.00970994	0.305618	20	0.818119	1.04702e-05	0.0055894	20	0.00972041
Q9Y6H1	Coiled-coil-helix-coiled-coil-helix domain-containing protein 2	0.56476	0.00947491	0.302028	20	0.725288	0.000296159	0.0195045	20	0.00977107
A6NKH3	Putative 60S ribosomal protein L37a-like protein	0.56476	0.00947491	0.302028	20	0.730404	0.000383566	0.0211378	19	0.00985847
P42677	40S ribosomal protein S27	0.569278	0.00879743	0.296854	20	0.674722	0.00110096	0.0305273	20	0.00989839
Q13765	Nascent polypeptide-associated complex subunit alpha	0.56476	0.00947491	0.302028	20	0.69359	0.000695163	0.0254169	20	0.0101701
Q93091	Ribonuclease K6	0.585844	0.00664222	0.259063	20	0.630843	0.00377871	0.056216	19	0.0104209
P82979	SAP domain-containing ribonucleoprotein	0.569278	0.00879743	0.296854	20	0.656608	0.00166256	0.0365426	20	0.01046
Q9ULC4	Malignant T-cell-amplified sequence 1	0.560242	0.0101942	0.307043	20	0.705665	0.000508701	0.0223623	20	0.0107029
P61956	Small ubiquitin-related modifier 2	0.733435	0.00023345	0.0874167	20	0.555476	0.0110005	0.0949587	20	0.0112339
Q9C030	Tripartite motif-containing protein 6	0.753066	0.00469389	0.235986	12	0.661288	0.00726179	0.0764561	15	0.0119557
Q13190	Syntaxin-5	0.644579	0.00215486	0.191837	20	0.560759	0.0101097	0.09088	20	0.0122646
P51397	Death-associated protein 1	0.545181	0.0129188	0.33775	20	0.782647	4.52807e-05	0.00906209	20	0.0129641
Q8IY21	Probable ATP-dependent RNA helicase DDX60	0.552711	0.0114913	0.320004	20	0.656608	0.00166256	0.0365426	20	0.0131538
P78330	Phosphoserine phosphatase	0.566266	0.00924452	0.30109	20	0.61057	0.00424526	0.0596769	20	0.0134898
P05387	60S acidic ribosomal protein P2	0.549699	0.0120461	0.326947	20	0.656608	0.00166256	0.0365426	20	0.0137087
Q9P1F3	Costars family protein ABRACL	0.599398	0.00521973	0.24474	20	0.569061	0.00882905	0.0837219	20	0.0140488
P62851	40S ribosomal protein S25	0.546687	0.0126224	0.332938	20	0.663401	0.00142896	0.0334377	20	0.0140514
P63279	SUMO-conjugating enzyme UBC9	0.558736	0.0104436	0.31045	20	0.618872	0.00362303	0.0552167	20	0.0140667
P35269	General transcription factor IIF subunit 1	0.635543	0.0026001	0.19676	20	0.548683	0.0122381	0.100785	20	0.0148382
Q9UQ80	Proliferation-associated protein 2G4	0.534639	0.0151544	0.345051	20	0.739628	0.000193718	0.0165531	20	0.0153481
P05388	60S acidic ribosomal protein P0	0.599398	0.00521973	0.24474	20	0.556985	0.0107397	0.0937722	20	0.0159595
P46779	60S ribosomal protein L28	0.575302	0.00795606	0.283804	20	0.574344	0.0080853	0.0806938	20	0.0160414
P62266	40S ribosomal protein S23	0.533133	0.0154977	0.346547	20	0.696609	0.000643844	0.0244822	20	0.0161416
P47813	Eukaryotic translation initiation factor 1A, X-chromosomal	0.530121	0.016203	0.35284	20	0.76227	9.35465e-05	0.0116626	20	0.0162966
O00193	Small acidic protein	0.528615	0.0165652	0.35658	20	0.767553	7.80427e-05	0.0116375	20	0.0166433
Q13347	Eukaryotic translation initiation factor 3 subunit I	0.551205	0.011766	0.322855	20	0.603023	0.00488521	0.0641658	20	0.0166512
Q96DA6	Mitochondrial import inner membrane translocase subunit TIM14	0.599398	0.00521973	0.24474	20	0.552457	0.0115374	0.0973826	20	0.0167571
P62244	40S ribosomal protein S15a	0.533133	0.0154977	0.346547	20	0.661137	0.00150355	0.0344412	20	0.0170013
P18564	Integrin beta-6	0.543675	0.0132208	0.33775	20	0.616608	0.0037847	0.056216	20	0.0170055
P06730	Eukaryotic translation initiation factor 4E	0.543675	0.0132208	0.33775	20	0.61208	0.00412599	0.0587606	20	0.0173468
P47914	60S ribosomal protein L29	0.527109	0.0169339	0.3614	20	0.703401	0.000539991	0.0226886	20	0.0174738
O60443	Gasdermin-E	0.566266	0.00924452	0.30109	20	0.57208	0.00839752	0.0812508	20	0.017642
Q96M27	Protein PRRC1	0.525603	0.017309	0.363199	20	0.70793	0.000478964	0.0223623	20	0.017788
Q15369	Elongin-C	0.531627	0.0158472	0.348128	20	0.613589	0.00400951	0.0575326	20	0.0198567
Q9BQ61	Telomerase RNA component interacting RNase	0.58735	0.00646999	0.259063	20	0.542645	0.0134306	0.106064	20	0.0199005
Q9UNZ5	Leydig cell tumor 10 kDa protein homolog	0.522591	0.0180794	0.366034	20	0.630193	0.00289807	0.0491961	20	0.0209774
P62701	40S ribosomal protein S4, X isoform	0.515061	0.0201255	0.380707	20	0.673967	0.00112064	0.0305466	20	0.0212461
Q16740	ATP-dependent Clp protease proteolytic subunit, mitochondrial	0.524097	0.0176909	0.365075	20	0.619627	0.00357043	0.0547443	20	0.0212613
Q96EY4	Translation machinery-associated protein 16	0.542169	0.0135284	0.33775	20	0.57208	0.00839752	0.0812508	20	0.0219259
P62249	40S ribosomal protein S16	0.522591	0.0180794	0.366034	20	0.613589	0.00400951	0.0575326	20	0.0220889
P18077	60S ribosomal protein L35a	0.55723	0.010698	0.310614	20	0.550193	0.0119538	0.0995712	20	0.0226518
P61803	Dolichyl-diphosphooligosaccharide--protein glycosyltransferase subunit DAD1	0.560242	0.0101942	0.307043	20	0.544155	0.013124	0.104841	20	0.0233183
P13995	Bifunctional methylenetetrahydrofolate dehydrogenase/cyclohydrolase, mitochondrial	0.513555	0.020556	0.384962	20	0.631703	0.00281126	0.0483702	20	0.0233672
P46783	40S ribosomal protein S10	0.507531	0.0223519	0.395834	20	0.667929	0.00128908	0.0319331	20	0.0236409
Q9BY44	Eukaryotic translation initiation factor 2A	0.504519	0.0232953	0.396603	20	0.671703	0.00118149	0.0309836	20	0.0244768
P22570	NADPH:adrenodoxin oxidoreductase, mitochondrial	0.527109	0.0169339	0.3614	20	0.57208	0.00839752	0.0812508	20	0.0253314
P24534	Elongation factor 1-beta	0.777109	5.55556e-05	0.0645697	20	0.498117	0.0254053	0.151535	20	0.0254609
P08865	40S ribosomal protein SA	0.512049	0.0209938	0.386965	20	0.604533	0.00475123	0.0629496	20	0.025745
Q15843	NEDD8	0.623495	0.00331073	0.206672	20	0.505664	0.0229329	0.142488	20	0.0262436
P08708	40S ribosomal protein S17	0.500001	0.0247694	0.403364	20	0.658873	0.00158138	0.0355493	20	0.0263507
Q9BV40	Vesicle-associated membrane protein 8	0.521085	0.0184747	0.367092	20	0.574344	0.0080853	0.0806938	20	0.02656
P30050	60S ribosomal protein L12	0.522591	0.0180794	0.366034	20	0.568306	0.00893971	0.0844553	20	0.0270191
P62913	60S ribosomal protein L11	0.500001	0.0247694	0.403364	20	0.641514	0.00229812	0.0428362	20	0.0270675
Q96S44	EKC/KEOPS complex subunit TP53RK	0.500001	0.0247694	0.403364	20	0.641514	0.00229812	0.0428362	20	0.0270675
Q9Y2R0	Cytochrome c oxidase assembly factor 3 homolog, mitochondrial	0.493976	0.0268484	0.412134	20	0.725288	0.000296159	0.0195045	20	0.0271446
P61758	Prefoldin subunit 3	0.55723	0.010698	0.310614	20	0.523023	0.0179673	0.125015	20	0.0286653
P62888	60S ribosomal protein L30	0.489458	0.028496	0.424381	20	0.703401	0.000539991	0.0226886	20	0.029036
P20585	DNA mismatch repair protein Msh3	0.489458	0.028496	0.424381	20	0.701892	0.000561746	0.0229682	20	0.0290578
Q9H3N8	Histamine H4 receptor	0.536145	0.0148173	0.344555	20	0.537362	0.0145492	0.111576	20	0.0293665
P32969	60S ribosomal protein L9	0.487952	0.0290626	0.426043	20	0.698118	0.000619412	0.0239118	20	0.029682
Q96AG4	Leucine-rich repeat-containing protein 59	0.581326	0.0071816	0.270339	20	0.505664	0.0229329	0.142488	20	0.0301145
Q9BYC9	39S ribosomal protein L20, mitochondrial	0.49247	0.027389	0.415327	20	0.627929	0.00303247	0.0504638	20	0.0304215
Q9Y5S9	RNA-binding protein 8A	0.478916	0.03265	0.441482	20	0.784157	4.27824e-05	0.00879352	20	0.0326928
P61353	60S ribosomal protein L27	0.478916	0.03265	0.441482	20	0.771326	6.83718e-05	0.0113037	20	0.0327184
Q9HD15	Steroid receptor RNA activator 1	0.521085	0.0184747	0.367092	20	0.538117	0.014385	0.110726	20	0.0328596
P46777	60S ribosomal protein L5	0.47741	0.0332801	0.442024	20	0.71925	0.000351436	0.0199453	20	0.0336316
P22392	Nucleoside diphosphate kinase B	0.771085	6.89571e-05	0.0645697	20	0.475475	0.0341037	0.178992	20	0.0341727
Q15691	Microtubule-associated protein RP/EB family member 1	0.534639	0.0151544	0.345051	20	0.51774	0.0193775	0.128981	20	0.0345319
P83881	60S ribosomal protein L36a	0.48494	0.0302222	0.431227	20	0.609061	0.00436737	0.0609428	20	0.0345895
P61247	40S ribosomal protein S3a	0.474398	0.0345689	0.446475	20	0.70642	0.000498619	0.0223623	20	0.0350675
P62847	40S ribosomal protein S24	0.478916	0.03265	0.441482	20	0.635476	0.00260365	0.0466066	20	0.0352536
P42766	60S ribosomal protein L35	0.474398	0.0345689	0.446475	20	0.686797	0.000823423	0.0274655	20	0.0353923
Q9Y3E5	Peptidyl-tRNA hydrolase 2, mitochondrial	0.694278	0.000683172	0.126571	20	0.473211	0.0350874	0.182019	20	0.0357706
Q9NUQ6	SPATS2-like protein	0.534639	0.0151544	0.345051	20	0.512456	0.0208745	0.134878	20	0.036029
O43865	S-adenosylhomocysteine hydrolase-like protein 1	0.533133	0.0154977	0.346547	20	0.512456	0.0208745	0.134878	20	0.0363722
P62424	60S ribosomal protein L7a	0.471386	0.0358962	0.454989	20	0.70642	0.000498619	0.0223623	20	0.0363949
O15111	Inhibitor of nuclear factor kappa-B kinase subunit alpha	0.555724	0.0109573	0.313764	20	0.497362	0.0256637	0.152598	20	0.036621
P62753	40S ribosomal protein S6	0.46988	0.0365746	0.456634	20	0.698118	0.000619412	0.0239118	20	0.037194
Q86TI2	Dipeptidyl peptidase 9	0.612953	0.00405831	0.220296	20	0.477739	0.0331416	0.175639	20	0.0372
O00303	Eukaryotic translation initiation factor 3 subunit F	0.481928	0.0314177	0.439708	20	0.590948	0.00607336	0.0712776	20	0.0374911
O43768	Alpha-endosulfine	0.468374	0.0372629	0.459113	20	0.683778	0.000886541	0.0280923	20	0.0381495
Q13442	28 kDa heat- and acid-stable phosphoprotein	0.542169	0.0135284	0.33775	20	0.500381	0.0246425	0.148735	20	0.0381709
P62750	60S ribosomal protein L23a	0.468374	0.0372629	0.459113	20	0.670193	0.00122358	0.0311215	20	0.0384865
P67809	Nuclease-sensitive element-binding protein 1	0.46988	0.0365746	0.456634	20	0.645288	0.00212283	0.0414234	20	0.0386974
Q13017	Rho GTPase-activating protein 5	0.507757	0.0314622	0.439708	18	0.588753	0.00800065	0.0806938	19	0.0394628
P40429	60S ribosomal protein L13a	0.466868	0.0379613	0.461636	20	0.644533	0.00215696	0.0414234	20	0.0401182
P49207	60S ribosomal protein L34	0.46235	0.0401173	0.463764	20	0.720005	0.000344079	0.0199453	20	0.0404614
Q9NY12	H/ACA ribonucleoprotein complex subunit 1	0.463856	0.0393884	0.463209	20	0.668684	0.00126693	0.0315901	20	0.0406553
P41567	Eukaryotic translation initiation factor 1	0.466868	0.0379613	0.461636	20	0.627174	0.00307841	0.051005	20	0.0410397
P62906	60S ribosomal protein L10a	0.459338	0.0416066	0.465882	20	0.674722	0.00110096	0.0305273	20	0.0427075
P10599	Thioredoxin	0.457832	0.0423671	0.46741	20	0.70793	0.000478964	0.0223623	20	0.042846
Q07812	Apoptosis regulator BAX	0.59488	0.00566287	0.24474	20	0.467173	0.037819	0.189344	20	0.0434818
O60232	Sjoegren syndrome/scleroderma autoantigen 1	0.496989	0.0257924	0.405054	20	0.522268	0.0181636	0.125691	20	0.043956
P61313	60S ribosomal protein L15	0.457832	0.0423671	0.46741	20	0.646797	0.00205591	0.0405057	20	0.044423
P62263	40S ribosomal protein S14	0.45482	0.0439201	0.470681	20	0.701892	0.000561746	0.0229682	20	0.0444819
P62241	40S ribosomal protein S8	0.451808	0.0455168	0.474223	20	0.777364	5.50424e-05	0.0104649	20	0.0455718
P62280	40S ribosomal protein S11	0.453314	0.044713	0.47109	20	0.669439	0.0012451	0.0313542	20	0.0459581
Q8NE71	ATP-binding cassette sub-family F member 1	0.618977	0.00361573	0.216683	20	0.455852	0.0433829	0.205051	20	0.0469986
Q8TCC3	39S ribosomal protein L30, mitochondrial	0.448796	0.0471576	0.476089	20	0.78944	3.49513e-05	0.00781777	20	0.0471926
P53999	Activated RNA polymerase II transcriptional coactivator p15	0.456326	0.0431382	0.46949	20	0.61208	0.00412599	0.0587606	20	0.0472642
P39023	60S ribosomal protein L3	0.448796	0.0471576	0.476089	20	0.749439	0.000142619	0.014086	20	0.0473003
P27635	60S ribosomal protein L10	0.459338	0.0416066	0.465882	20	0.593966	0.00575615	0.0693769	20	0.0473627
Q9H009	Nascent polypeptide-associated complex subunit alpha-2	0.474398	0.0345689	0.446475	20	0.54491	0.0129729	0.104401	20	0.0475418
O15212	Prefoldin subunit 6	0.483434	0.0308154	0.437193	20	0.527551	0.016825	0.121054	20	0.0476404
Q92871	Phosphomannomutase 1	0.740343	0.00380289	0.21911	13	0.718576	0.0446226	0.208705	8	0.0484255
Q96I51	RCC1-like G exchanging factor-like protein	0.522235	0.0261989	0.409843	18	0.52071	0.022264	0.140164	19	0.0484629
Q9Y2S6	Translation machinery-associated protein 7	0.457832	0.0423671	0.46741	20	0.589438	0.00623727	0.0719794	20	0.0486043
O00203	AP-3 complex subunit beta-1	0.456326	0.0431382	0.46949	20	0.596231	0.00552729	0.0684609	20	0.0486655
Q12904	Aminoacyl tRNA synthase complex-interacting multifunctional protein 1	0.498495	0.0252768	0.405054	20	0.504155	0.0234115	0.144282	20	0.0486882
P46781	40S ribosomal protein S9	0.45482	0.0439201	0.470681	20	0.596985	0.00545269	0.0682034	20	0.0493728
O14737	Programmed cell death protein 5	0.478916	0.03265	0.441482	20	0.523777	0.0177728	0.124458	20	0.0504228
Q12830	Nucleosome-remodeling factor subunit BPTF	0.623903	0.00430721	0.229874	19	0.450569	0.046186	0.211466	20	0.0504933
P23396	40S ribosomal protein S3	0.444278	0.0497037	0.488221	20	0.66491	0.00138098	0.0328199	20	0.0510847
P61604	10 kDa heat shock protein, mitochondrial	0.459338	0.0416066	0.465882	20	0.55774	0.0106112	0.0935093	20	0.0522178
P61088	Ubiquitin-conjugating enzyme E2 N	0.487952	0.0290626	0.426043	20	0.5034	0.0236537	0.144953	20	0.0527163
P09132	Signal recognition particle 19 kDa protein	0.578314	0.00756072	0.274939	20	0.452079	0.0453713	0.210653	20	0.052932
P62269	40S ribosomal protein S18	0.445784	0.0488436	0.485906	20	0.61057	0.00424526	0.0596769	20	0.0530888
Q9Y673	Dolichyl-phosphate beta-glucosyltransferase	0.510543	0.021439	0.386965	20	0.480758	0.031892	0.17177	20	0.053331
Q86VU5	Catechol O-methyltransferase domain-containing protein 1	0.460844	0.0408567	0.465882	20	0.54491	0.0129729	0.104401	20	0.0538296
Q9BYN8	28S ribosomal protein S26, mitochondrial	0.451808	0.0455168	0.474223	20	0.564532	0.00951009	0.0875596	20	0.0550268
Q9UHF1	Epidermal growth factor-like protein 7	0.453314	0.044713	0.47109	20	0.55774	0.0106112	0.0935093	20	0.0553242
Q14919	Dr1-associated corepressor	0.546687	0.0126224	0.332938	20	0.455852	0.0433829	0.205051	20	0.0560053
P20042	Eukaryotic translation initiation factor 2 subunit 2	0.444278	0.0497037	0.488221	20	0.585665	0.00666299	0.0742992	20	0.0563667
P25398	40S ribosomal protein S12	0.444278	0.0497037	0.488221	20	0.584155	0.00683982	0.0747368	20	0.0565435
Q9Y3B4	Splicing factor 3B subunit 6	0.450302	0.0463316	0.476089	20	0.558495	0.010484	0.0926027	20	0.0568156
P17096	High mobility group protein HMG-I/HMG-Y	0.480422	0.0320292	0.441049	20	0.493588	0.0269869	0.156549	20	0.0590161
Q96K17	Transcription factor BTF3 homolog 4	0.513555	0.020556	0.384962	20	0.464154	0.0392452	0.192797	20	0.0598012
Q9NUP9	Protein lin-7 homolog C	0.475904	0.0339197	0.444996	20	0.483022	0.0309793	0.168645	20	0.064899
P68036	Ubiquitin-conjugating enzyme E2 L3	0.465362	0.0386697	0.463209	20	0.495098	0.0264513	0.155098	20	0.065121
Q96AZ6	Interferon-stimulated gene 20 kDa protein	0.506025	0.0228197	0.396603	20	0.453588	0.0445677	0.208577	20	0.0673874
O00458	Interferon-related developmental regulator 1	0.456326	0.0431382	0.46949	20	0.504851	0.0274838	0.158105	19	0.0706221
O14787	Transportin-2	0.463856	0.0393884	0.463209	20	0.471701	0.0357554	0.184176	20	0.0751438
Q99417	c-Myc-binding protein	0.460844	0.0408567	0.465882	20	0.472456	0.0354202	0.183121	20	0.0762769
Q7Z422	SUZ domain-containing protein 1	0.46235	0.0401173	0.463764	20	0.449815	0.0465976	0.212503	20	0.0867149
Q99496	E3 ubiquitin-protein ligase RING2	0.46573	0.0444709	0.47109	19	0.457362	0.0426066	0.203022	20	0.0870775
Q13627	Dual specificity tyrosine-phosphorylation-regulated kinase 1A	0.459338	0.0416066	0.465882	20	0.450569	0.046186	0.211466	20	0.0877926

## Sheet: KEGG pathways (159 proteins)
KEGG pathways associated with 159 proteins that correlated with tumor content in both tissues
#term ID	term description	observed gene count	background gene count	strength	false discovery rate	matching proteins in your network (IDs)	matching proteins in your network (labels)
hsa03010	Ribosome	49	130	1.67	3.03e-60	9606.ENSP00000222247,9606.ENSP00000230050,9606.ENSP00000251453,9606.ENSP00000259469,9606.ENSP00000270625,9606.ENSP00000296674,9606.ENSP00000302896,9606.ENSP00000309334,9606.ENSP00000318646,9606.ENSP00000322419,9606.ENSP00000333837,9606.ENSP00000338057,9606.ENSP00000339095,9606.ENSP00000341082,9606.ENSP00000346001,9606.ENSP00000346027,9606.ENSP00000346046,9606.ENSP00000346050,9606.ENSP00000346067,…	RPL18A,RPS12,RPS16,RPL35,RPS11,RPS23,RPS9,RPL15,RPS15A,RPLP2,MRPL12,MRPL30,RPS7,MRPL20,RPL3,RPL21,RPS17,RPS3A,RPSA,RPL22,RPL12,RPS27,RPL5,RPL7A,RPS4X,RPL10A,RPL11,RPS6,RPL13A,RPL34,RPS8,RPS14,RPL23A,RPS18,RPL9,RPL36A,RPL10,RPS24,RPL37A,RPL29,RPL35A,RPL30,RPS25,RPLP0,RPL28,RPL26,RPL27,RPS15,RPS10
hsa03013	RNA transport	10	160	0.89	0.00026	9606.ENSP00000216190,9606.ENSP00000348056,9606.ENSP00000362688,9606.ENSP00000364119,9606.ENSP00000368927,9606.ENSP00000386156,9606.ENSP00000405965,9606.ENSP00000419449,9606.ENSP00000431800,9606.ENSP00000463058	EIF3D,UBE2I,EIF3I,EIF2S2,EIF1AX,WIBG,SUMO2,EIF1,EIF3F,RBM8A

## Sheet: Necrosis-correlation
Necrotic scores correlation analysis (positively correlating proteins)
Lung (97)					Brain (76)					Lung + Brain (7)
Accession	Description	p.value	adj p. value	Tendency_Lung	Accession	Description	p.value	adj p. value	Tendency_Brain	Accession	Description	p.value (lung)	adj p. value (lung)	p.value (brain)	adj p. value (brain)	Tendency_Lung_Brain
P11215	Integrin alpha-M	0.00882922	0.598366	Increase	Q14204	Cytoplasmic dynein 1 heavy chain 1	0.0340668	0.655684	Increase	P11215	Integrin alpha-M	0.00882922	0.598366	0.0411916	0.655684	Increase
P01011	Alpha-1-antichymotrypsin	0.0199716	0.667191	Increase	P60709	Actin, cytoplasmic 1	0.0187908	0.644049	Increase	P28676	Grancalcin	0.00717974	0.545752	0.0417287	0.655684	Increase
P43490	Nicotinamide phosphoribosyltransferase	0.043714	0.692108	Increase	P02788	Lactotransferrin	0.0192168	0.644049	Increase	O43633	Charged multivesicular body protein 2a	0.0400045	0.691772	0.0240857	0.644049	Increase
P27797	Calreticulin	0.00153362	0.453256	Increase	P0C0L5	Complement C4-B	0.022778	0.644049	Increase	P11169	Solute carrier family 2, facilitated glucose transporter member 3	0.0429727	0.692108	0.00593252	0.592082	Increase
P19367	Hexokinase-1	0.0213351	0.671463	Increase	P11215	Integrin alpha-M	0.0411916	0.655684	Increase	Q8IX19	Mast cell-expressed membrane protein 1	0.00295394	0.480163	0.0477957	0.655684	Increase
P60842	Eukaryotic initiation factor 4A-I	0.0317724	0.67328	Increase	O15144	Actin-related protein 2/3 complex subunit 2	0.0395815	0.655684	Increase	P21462	fMet-Leu-Phe receptor	0.0379208	0.684876	0.00434779	0.592082	Increase
P26639	Threonine--tRNA ligase, cytoplasmic	0.0439599	0.692108	Increase	P35442	Thrombospondin-2	0.0306382	0.655684	Increase	P25090	N-formyl peptide receptor 2	0.00121464	0.449086	0.0148387	0.622139	Increase
P18754	Regulator of chromosome condensation	0.00490356	0.53353	Increase	O75955	Flotillin-1	0.0494661	0.655684	Increase
P07737	Profilin-1	0.0462414	0.692108	Increase	P27105	Erythrocyte band 7 integral membrane protein	0.0451543	0.655684	Increase
P28676	Grancalcin	0.00717974	0.545752	Increase	P08246	Neutrophil elastase	0.0199695	0.644049	Increase
P13591	Neural cell adhesion molecule 1	0.037237	0.676299	Increase	P28676	Grancalcin	0.0417287	0.655684	Increase
Q9Y2L1	Exosome complex exonuclease RRP44	0.0396248	0.691772	Increase	P02763	Alpha-1-acid glycoprotein 1	0.00892516	0.614845	Increase
Q9BTV4	Transmembrane protein 43	0.0368405	0.675472	Increase	O75306	NADH dehydrogenase [ubiquinone] iron-sulfur protein 2, mitochondrial	0.034975	0.655684	Increase
P30084	Enoyl-CoA hydratase, mitochondrial	0.0408309	0.691772	Increase	Q9UI12	V-type proton ATPase subunit H	0.0256998	0.647234	Increase
Q96A33	Coiled-coil domain-containing protein 47	0.0196606	0.667191	Increase	O75339	Cartilage intermediate layer protein 1	0.033922	0.655684	Increase
Q9Y2J8	Protein-arginine deiminase type-2	0.0495595	0.692108	Increase	Q9P2R3	Rabankyrin-5	0.0117296	0.622139	Increase
O60271	C-Jun-amino-terminal kinase-interacting protein 4	0.0397185	0.691772	Increase	O95466	Formin-like protein 1	0.019144	0.644049	Increase
P07357	Complement component C8 alpha chain	0.0354281	0.673548	Increase	Q6ZRV2	Protein FAM83H	0.0432333	0.655684	Increase
O95573	Long-chain-fatty-acid--CoA ligase 3	0.027082	0.67328	Increase	O75594	Peptidoglycan recognition protein 1	0.0488144	0.655684	Increase
Q16610	Extracellular matrix protein 1	0.0223868	0.67328	Increase	Q13596	Sorting nexin-1	0.0317155	0.655684	Increase
Q9Y2B0	Protein canopy homolog 2	0.0487203	0.692108	Increase	Q53GQ0	Very-long-chain 3-oxoacyl-CoA reductase	0.0142795	0.622139	Increase
Q9HAV4	Exportin-5	0.0405242	0.691772	Increase	P61421	V-type proton ATPase subunit d 1	0.0288347	0.655684	Increase
P0CG39	POTE ankyrin domain family member J	0.0247342	0.67328	Increase	P35659	Protein DEK	0.0195388	0.644049	Increase
O00560	Syntenin-1	0.0198933	0.667191	Increase	P49913	Cathelicidin antimicrobial peptide	0.0274949	0.655684	Increase
Q9H2M9	Rab3 GTPase-activating protein non-catalytic subunit	0.0428029	0.692108	Increase	Q9Y4I1	Unconventional myosin-Va	0.0166342	0.641498	Increase
P32320	Cytidine deaminase	0.0388172	0.690793	Increase	Q8IVL6	Prolyl 3-hydroxylase 3	0.0385286	0.655684	Increase
Q12913	Receptor-type tyrosine-protein phosphatase eta	0.0368751	0.675472	Increase	Q96S52	GPI transamidase component PIG-S	0.0286293	0.655684	Increase
P35613	Basigin	0.000967992	0.449086	Increase	Q6ZNJ1	Neurobeachin-like protein 2	0.0348087	0.655684	Increase
O75947	ATP synthase subunit d, mitochondrial	0.0449334	0.692108	Increase	Q9Y6M9	NADH dehydrogenase [ubiquinone] 1 beta subcomplex subunit 9	0.0480726	0.655684	Increase
P49354	Protein farnesyltransferase/geranylgeranyltransferase type-1 subunit alpha	0.0314794	0.67328	Increase	Q7Z3U7	Protein MON2 homolog	0.00845574	0.607033	Increase
P48741	Putative heat shock 70 kDa protein 7	0.0226744	0.67328	Increase	Q6UX53	Methyltransferase-like protein 7B	0.0487232	0.655684	Increase
P41227	N-alpha-acetyltransferase 10	0.0476992	0.692108	Increase	Q01432	AMP deaminase 3	0.00980763	0.622139	Increase
Q15369	Elongin-C	0.0307785	0.67328	Increase	O43633	Charged multivesicular body protein 2a	0.0240857	0.644049	Increase
Q16718	NADH dehydrogenase [ubiquinone] 1 alpha subcomplex subunit 5	0.0439786	0.692108	Increase	O75380	NADH dehydrogenase [ubiquinone] iron-sulfur protein 6, mitochondrial	0.026274	0.653974	Increase
P51159	Ras-related protein Rab-27A	0.00533366	0.53353	Increase	P42356	Phosphatidylinositol 4-kinase alpha	0.034056	0.655684	Increase
Q13636	Ras-related protein Rab-31	0.0407413	0.691772	Increase	O95425	Supervillin	0.0085764	0.609282	Increase
Q10588	ADP-ribosyl cyclase/cyclic ADP-ribose hydrolase 2	0.0402549	0.691772	Increase	P29536	Leiomodin-1	0.000354072	0.373909	Increase
P32942	Intercellular adhesion molecule 3	0.0112798	0.62247	Increase	P11169	Solute carrier family 2, facilitated glucose transporter member 3	0.00593252	0.592082	Increase
Q96EK6	Glucosamine 6-phosphate N-acetyltransferase	0.0156588	0.633959	Increase	Q86TP1	Exopolyphosphatase PRUNE1	0.0180815	0.644049	Increase
P13688	Carcinoembryonic antigen-related cell adhesion molecule 1	0.00248879	0.460664	Increase	Q8IX19	Mast cell-expressed membrane protein 1	0.0477957	0.655684	Increase
P48556	26S proteasome non-ATPase regulatory subunit 8	0.0300818	0.67328	Increase	Q7Z5R6	Amyloid beta A4 precursor protein-binding family B member 1-interacting protein	0.043491	0.655684	Increase
O43633	Charged multivesicular body protein 2a	0.0400045	0.691772	Increase	Q14690	Protein RRP5 homolog	0.0363534	0.655684	Increase
Q13158	FAS-associated death domain protein	0.00476441	0.53353	Increase	Q562E7	WD repeat-containing protein 81	0.0456238	0.655684	Increase
Q9H444	Charged multivesicular body protein 4b	0.00601653	0.545752	Increase	Q9NPP4	NLR family CARD domain-containing protein 4	0.0459798	0.655684	Increase
Q9ULP9	TBC1 domain family member 24	0.015648	0.633959	Increase	O75911	Short-chain dehydrogenase/reductase 3	0.0299296	0.655684	Increase
Q16644	MAP kinase-activated protein kinase 3	0.016741	0.633959	Increase	Q04609	Glutamate carboxypeptidase 2	0.0448672	0.655684	Increase
Q9NQT5	Exosome complex component RRP40	0.0308573	0.67328	Increase	O60262	Guanine nucleotide-binding protein G(I)/G(S)/G(O) subunit gamma-7	0.0459816	0.655684	Increase
Q15370	Elongin-B	0.0225894	0.67328	Increase	Q86Y39	NADH dehydrogenase [ubiquinone] 1 alpha subcomplex subunit 11	0.0471449	0.655684	Increase
Q9Y282	Endoplasmic reticulum-Golgi intermediate compartment protein 3	0.025138	0.67328	Increase	Q8WY22	BRI3-binding protein	0.0141634	0.622139	Increase
P11169	Solute carrier family 2, facilitated glucose transporter member 3	0.0429727	0.692108	Increase	O15321	Transmembrane 9 superfamily member 1	0.0378649	0.655684	Increase
Q9NV96	Cell cycle control protein 50A	0.0113925	0.62247	Increase	Q8TEB1	DDB1- and CUL4-associated factor 11	0.0195104	0.644049	Increase
Q9Y223	Bifunctional UDP-N-acetylglucosamine 2-epimerase/N-acetylmannosamine kinase	0.0261254	0.67328	Increase	A0A075B6R2	Immunoglobulin heavy variable 4-4	0.0493708	0.655684	Increase
O14972	Down syndrome critical region protein 3	0.0214455	0.671463	Increase	Q9UBB9	Tuftelin-interacting protein 11	0.0185212	0.644049	Increase
Q15904	V-type proton ATPase subunit S1	0.0130864	0.633959	Increase	Q9NX14	NADH dehydrogenase [ubiquinone] 1 beta subcomplex subunit 11, mitochondrial	0.0193455	0.644049	Increase
P56937	3-keto-steroid reductase	0.00994653	0.610116	Increase	Q92623	Tetratricopeptide repeat protein 9A	0.00379884	0.592082	Increase
Q8IX19	Mast cell-expressed membrane protein 1	0.00295394	0.480163	Increase	O95169	NADH dehydrogenase [ubiquinone] 1 beta subcomplex subunit 8, mitochondrial	0.0211183	0.644049	Increase
Q9NS69	Mitochondrial import receptor subunit TOM22 homolog	0.0284337	0.67328	Increase	A0A087WSY4	Immunoglobulin heavy variable 4-30-2	0.0219646	0.644049	Increase
Q03405	Urokinase plasminogen activator surface receptor	0.0331197	0.673455	Increase	Q03701	CCAAT/enhancer-binding protein zeta	0.015136	0.622139	Increase
Q6RW13	Type-1 angiotensin II receptor-associated protein	0.00276794	0.473609	Increase	P49795	Regulator of G-protein signaling 19	0.00105774	0.500597	Increase
Q9NVE5	Ubiquitin carboxyl-terminal hydrolase 40	0.00870839	0.598366	Increase	P21462	fMet-Leu-Phe receptor	0.00434779	0.592082	Increase
Q9H3Z4	DnaJ homolog subfamily C member 5	3.15818e-05	0.205345	Increase	P54760	Ephrin type-B receptor 4	0.0187149	0.644049	Increase
Q9UJY5	ADP-ribosylation factor-binding protein GGA1	0.0158699	0.633959	Increase	P03891	NADH-ubiquinone oxidoreductase chain 2	0.037894	0.655684	Increase
O95197	Reticulon-3	0.0077757	0.574518	Increase	Q8N9N7	Leucine-rich repeat-containing protein 57	0.022453	0.644049	Increase
O15427	Monocarboxylate transporter 4	0.0105197	0.619685	Increase	Q07352	mRNA decay activator protein ZFP36L1	0.0484472	0.655684	Increase
Q9HD89	Resistin	0.0182881	0.656557	Increase	P25090	N-formyl peptide receptor 2	0.0148387	0.622139	Increase
P17936	Insulin-like growth factor-binding protein 3	0.0446278	0.692108	Increase	Q9H930	Nuclear body protein SP140-like protein	0.0354365	0.655684	Increase
Q9UM00	Calcium load-activated calcium channel	0.0429088	0.692108	Increase	Q00536	Cyclin-dependent kinase 16	0.0249273	0.644049	Increase
P27449	V-type proton ATPase 16 kDa proteolipid subunit	0.0168213	0.633959	Increase	Q9UJC5	SH3 domain-binding glutamic acid-rich-like protein 2	0.0215744	0.644049	Increase
Q86Y34	Adhesion G protein-coupled receptor G3	0.0172916	0.633959	Increase	Q7LGA3	Heparan sulfate 2-O-sulfotransferase 1	0.0483916	0.655684	Increase
P08962	CD63 antigen	0.00693559	0.545752	Increase	Q96GR2	Long-chain-fatty-acid--CoA ligase ACSBG1	0.0346483	0.655684	Increase
Q99996	A-kinase anchor protein 9	0.030828	0.67328	Increase	A6NFQ2	TRPM8 channel-associated factor 2	0.0344787	0.655684	Increase
P06858	Lipoprotein lipase	0.00499264	0.53353	Increase	O95297	Myelin protein zero-like protein 1	0.00371192	0.592082	Increase
P21730	C5a anaphylatoxin chemotactic receptor 1	0.0345885	0.673455	Increase	Q7RTR2	NLR family CARD domain-containing protein 3	0.00449174	0.592082	Increase
Q99569	Plakophilin-4	0.00923212	0.600273	Increase	Q9NZC3	Glycerophosphodiester phosphodiesterase 1	0.0495154	0.655684	Increase
Q5T2E6	Armadillo-like helical domain-containing protein 3	0.0154745	0.633959	Increase	Q96RW7	Hemicentin-1	0.0430597	0.655684	Increase
Q9P0Z9	Peroxisomal sarcosine oxidase	0.0107471	0.621773	Increase	Q9UGQ2	Calcium channel flower homolog	0.0248635	0.644049	Increase
P20292	Arachidonate 5-lipoxygenase-activating protein	0.0273642	0.67328	Increase
P01703	Immunoglobulin lambda variable 1-40	0.0200096	0.667191	Increase
Q99643	Succinate dehydrogenase cytochrome b560 subunit, mitochondrial	0.00327953	0.487871	Increase
P21462	fMet-Leu-Phe receptor	0.0379208	0.684876	Increase
P22692	Insulin-like growth factor-binding protein 4	0.000625139	0.449086	Increase
O94842	TOX high mobility group box family member 4	0.0455503	0.692108	Increase
Q9BU68	Proline-rich protein 15-like protein	0.0327313	0.673455	Increase
Q9C0B5	Palmitoyltransferase ZDHHC5	0.0426693	0.692108	Increase
P25090	N-formyl peptide receptor 2	0.00121464	0.449086	Increase
Q9NYP7	Elongation of very long chain fatty acids protein 5	0.0144678	0.633959	Increase
Q15528	Mediator of RNA polymerase II transcription subunit 22	0.0328659	0.673455	Increase
Q9P1Y6	PHD and RING finger domain-containing protein 1	0.0219634	0.67328	Increase
Q6PJG2	ELM2 and SANT domain-containing protein 1	0.0132452	0.633959	Increase
Q9UBW7	Zinc finger MYM-type protein 2	0.0449231	0.692108	Increase
P53611	Geranylgeranyl transferase type-2 subunit beta	0.00893017	0.598366	Increase
Q9BW60	Elongation of very long chain fatty acids protein 1	0.00911077	0.598366	Increase
Q9BPX1	17-beta-hydroxysteroid dehydrogenase 14	0.022777	0.67328	Increase
Q9H400	Lck-interacting transmembrane adapter 1	0.0322131	0.67328	Increase
Q9BU89	Deoxyhypusine hydroxylase	0.0478587	0.692108	Increase
Q9BVG9	Phosphatidylserine synthase 2	0.0477018	0.692108	Increase
Q99732	Lipopolysaccharide-induced tumor necrosis factor-alpha factor	0.0101897	0.619192	Increase

## Sheet: READ ME
Worksheet name	Column header	Column subheader(s)		Column description
Tumor-correlation	Tumor content correlation analysis (159 positively correlating proteins common in primary and metastatic tissues)	Accession		Protein UniProt accession number
		Description		Corresponding protein description
		Lung_Tum_Coeff		Sperman coefficient from tumor content correlation analysis of the proteins identified in primary lung samples
		Lung_Tum_P.val		Sperman correlation analysis p-value of the proteins identified in primary lung samples
		Lung_Tum_P.val.adj		Sperman correlation analysis adjusted p-value (FDR) of the proteins identified in primary lung samples
		Lung_Tum_No.obs		Number of pairwise complete observations (between protein expression and tumor content) that could be used to calculate the correlation in primary lung samples
		Brain_Tum_Coeff		Sperman coefficient from tumor content correlation analysis of the proteins identified in metastatic brain samples
		Brain_Tum_P.val		Sperman correlation analysis p-value of the proteins identified in metastatic brain samples
		Brain_Tum_P.val.adj		Sperman correlation analysis adjusted p-value (FDR) of the proteins identified in metastatic brain samples
		Brain_Tum_No.obs		Number of pairwise complete observations (between protein expression and tumor content) that could be used to calculate the correlation in metastatic brain samples
		Lung_Brain_shared_smallest_pvalue		Sum of p-values from tumor content correlation analyses on both primary lung and metastatic brain samples
KEGG pathways (159 proteins)	KEGG pathways associated with 159 proteins that correlated with tumor content in both tissues	#term ID		KEGG pathway ID
		term description		KEGG pathway description
		observed gene count		observed gene count from 159 proteins that correlated with tumor content in both tissues
		background gene count		background gene count from 159 proteins that correlated with tumor content in both tissues
		strength		strength
		false discovery rate		false discovery rate
		matching proteins in your network (IDs)		matching proteins in your network (IDs)
		matching proteins in your network (labels)		matching proteins in your network (labels)
Necrosis-correlation	Necrotic scores correlation analysis (positively correlating proteins)	Lung (97)	Accession	UniProt accession number from proteins correlating with necrotic scores on primary lung samples (increased tendency and p-value < 0.05)
			Description	Corresponding protein description
			p.value (Necrosis score_Lung)	p-value of the proteins correlating with necrosis score in primary lung samples
			adj p. value (Necrosis score_Lung)	Adjusted p-value (FDR) of the proteins correlating with necrosis score in primary lung samples
			Tendency_Lung	Tendency to increase or decrease according to necrosis score in primary lung samples
		Brain (76)	Accession	UniProt accession number from proteins correlating with necrotic scores on metastatic brain samples (increased tendency and p-value < 0.05)
			Description	Corresponding protein description
			p.value (Necrosis score_Brain)	p-value of the proteins correlating with necrosis score in metastatic brain samples
			adj p. value (Necrosis score_Brain)	Adjusted p-value (FDR) of the proteins correlating with necrosis score in metastatic brain samples
			Tendency_Brain	Tendency to increase or decrease according to necrosis score in metastatic brain samples
		Lung + Brain (7)	Accession	UniProt accession number from proteins correlating with necrotic scores in common on both primary lung and metastatic brain samples (increased tendency and p-value < 0.05)
			Description	Corresponding protein description
			p.value (Necrosis score_Lung)	p-value of the proteins correlating with necrosis score in primary lung samples
			adj p. value (Necrosis score_Lung)	Adjusted p-value (FDR) of the proteins correlating with necrosis score in primary lung samples
			p.value (Necrosis score_Brain)	p-value of the proteins correlating with necrosis score in metastatic brain samples
			adj p. value (Necrosis score_Brain)	Adjusted p-value (FDR) of the proteins correlating with necrosis score in metastatic brain samples
			Tendency_Lung_Brain	Tendency to increase or decrease according to necrosis score in primary lung and metastatic brain samples
