# Supplementary material for: Proteomic analysis of brain metastatic lung adenocarcinoma reveals intertumoral heterogeneity and specific alterations associated with the timing of brain metastases
Source: ESMO Open. 2022 Dec 16;8(1):100741. doi: 10.1016/j.esmoop.2022.100741 (PMC10024110; doi:10.1016/j.esmoop.2022.100741)
Supplement: Supplementary Table S3 [file mmc4.xlsx]

## Sheet: Gillette et al; 2020
Comparison with known upregulated proteins in LADC (overlap with tumor correlating proteins)
UniProt protein accession no.	Protein description	Comparison with Gillette et al paper 2020		Correlation with Tumor content - Primary tumor		Correlation with Tumor content - Brain met
Accession	Description	FDR in Gillette-UpInLUAD list	log2FC in Gillette-UpInLUAD list	Correlation coeff	p-value	Correlation coeff	p-value
P24534	Elongation factor 1-beta	7.89602e-17	1.5392	0.777109	5.55556e-05	0.498117	0.0254053
Q8N4V1	Membrane magnesium transporter 1	4.24879e-13	1.3656	0.730423	0.000255164	0.627174	0.00307841
Q9Y3E5	Peptidyl-tRNA hydrolase 2. mitochondrial	8.0782e-15	1.9026	0.694278	0.000683172	0.473211	0.0350874
Q8WU90	Zinc finger CCCH domain-containing protein 15	7.66511e-17	1.4867	0.683736	0.000887463	0.804534	1.89877e-05
Q9Y237	Peptidyl-prolyl cis-trans isomerase NIMA-interacting 4	8.22912e-08	0.678	0.661145	0.00150326	0.833968	4.9011e-06
P35268	60S ribosomal protein L22	5.70437e-11	0.7918	0.649097	0.00195735	0.682269	0.000919602
P30419	Glycylpeptide N-tetradecanoyltransferase 1	4.47286e-11	0.582	0.649097	0.00195735	0.667175	0.00131156
Q13190	Syntaxin-5	3.95161e-16	1.3387	0.644579	0.00215486	0.560759	0.0101097
P35269	General transcription factor IIF subunit 1	1.23483e-14	0.9067	0.635543	0.0026001	0.548683	0.0122381
Q9H3K6	BolA-like protein 2	6.65499e-13	0.9879	0.628013	0.00302741	0.711703	0.000432684
Q12830	Nucleosome-remodeling factor subunit BPTF	1.65074e-16	0.9919	0.623903	0.00430721	0.450569	0.046186
Q9BRP8	Partner of Y14 and mago	7.66511e-17	1.6359	0.620483	0.00351157	0.765288	8.43924e-05
Q8NE71	ATP-binding cassette sub-family F member 1	7.66511e-17	0.955	0.618977	0.00361573	0.455852	0.0433829
Q02543	60S ribosomal protein L18a	3.18656e-14	1.2704	0.617471	0.00372243	0.636986	0.00252426
P52815	39S ribosomal protein L12. mitochondrial	1.36423e-15	2.045	0.608434	0.00441889	0.734345	0.000227207
P61254	60S ribosomal protein L26	0.000710342	0.5487	0.608434	0.00441889	0.786421	3.92583e-05
Q12792	Twinfilin-1	4.27127e-14	0.7906	0.608434	0.00441889	0.608306	0.0044295
P61513	60S ribosomal protein L37a	1.20448e-14	1.0079	0.605422	0.00467368	0.751703	0.00013263
Q96DA6	Mitochondrial import inner membrane translocase subunit TIM14	6.20122e-13	1.2555	0.599398	0.00521973	0.552457	0.0115374
P05388	60S acidic ribosomal protein P0	7.66511e-17	1.352	0.599398	0.00521973	0.556985	0.0107397
Q9UHV9	Prefoldin subunit 2	5.4982e-16	0.9139	0.59488	0.00566287	0.678495	0.00100684
Q9BQ61	Telomerase RNA component interacting RNase	4.22269e-15	0.9808	0.58735	0.00646999	0.542645	0.0134306
Q96AG4	Leucine-rich repeat-containing protein 59	7.66511e-17	2.8764	0.581326	0.0071816	0.505664	0.0229329
P09132	Signal recognition particle 19 kDa protein	8.05822e-17	1.9201	0.578314	0.00756072	0.452079	0.0453713
P62081	40S ribosomal protein S7	7.66511e-17	1.4808	0.578314	0.00756072	0.729817	0.000259735
P46779	60S ribosomal protein L28	3.54923e-15	1.3479	0.575302	0.00795606	0.574344	0.0080853
Q53RY4	Keratinocyte-associated protein 3	3.09064e-13	1.8621	0.573796	0.00815996	0.840006	3.59442e-06
P46778	60S ribosomal protein L21	1.32924e-13	1.1594	0.57229	0.00836812	0.768307	7.60196e-05
Q92572	AP-3 complex subunit sigma-1	1.74152e-06	0.3237	0.57229	0.00836812	0.721515	0.000329758
P42677	40S ribosomal protein S27	1.0379e-13	1.7116	0.569278	0.00879743	0.674722	0.00110096
P82979	SAP domain-containing ribonucleoprotein	7.66511e-17	1.0424	0.569278	0.00879743	0.656608	0.00166256
P78330	Phosphoserine phosphatase	0.00338358	0.5229	0.566266	0.00924452	0.61057	0.00424526
Q9Y6H1	Coiled-coil-helix-coiled-coil-helix domain-containing protein 2	1.36652e-16	1.5418	0.56476	0.00947491	0.725288	0.000296159
Q13765	Nascent polypeptide-associated complex subunit alpha	9.68415e-14	1.06	0.56476	0.00947491	0.69359	0.000695163
P62841	40S ribosomal protein S15	1.21376e-16	1.623	0.563254	0.00970994	0.818119	1.04702e-05
Q9ULC4	Malignant T-cell-amplified sequence 1	5.61861e-16	1.2107	0.560242	0.0101942	0.705665	0.000508701
P63279	SUMO-conjugating enzyme UBC9	1.10732e-09	0.5233	0.558736	0.0104436	0.618872	0.00362303
P18077	60S ribosomal protein L35a	8.89684e-17	1.8402	0.55723	0.010698	0.550193	0.0119538
P61758	Prefoldin subunit 3	1.48946e-16	1.1126	0.55723	0.010698	0.523023	0.0179673
Q13347	Eukaryotic translation initiation factor 3 subunit I	5.13775e-15	0.6022	0.551205	0.011766	0.603023	0.00488521
P05387	60S acidic ribosomal protein P2	7.66511e-17	0.9702	0.549699	0.0120461	0.656608	0.00166256
P62851	40S ribosomal protein S25	2.5838e-16	2.1114	0.546687	0.0126224	0.663401	0.00142896
Q14919	Dr1-associated corepressor	3.48104e-09	0.6224	0.546687	0.0126224	0.455852	0.0433829
P51397	Death-associated protein 1	1.57923e-15	1.4369	0.545181	0.0129188	0.782647	4.52807e-05
P06730	Eukaryotic translation initiation factor 4E	9.0925e-13	0.6654	0.543675	0.0132208	0.61208	0.00412599
Q13442	28 kDa heat- and acid-stable phosphoprotein	1.65074e-16	1.2632	0.542169	0.0135284	0.500381	0.0246425
Q9NUQ6	SPATS2-like protein	5.24335e-16	1.9527	0.534639	0.0151544	0.512456	0.0208745
Q9UQ80	Proliferation-associated protein 2G4	3.09515e-12	0.6161	0.534639	0.0151544	0.739628	0.000193718
P62266	40S ribosomal protein S23	0.000415768	0.5079	0.533133	0.0154977	0.696609	0.000643844
P62244	40S ribosomal protein S15a	1.65074e-16	0.9702	0.533133	0.0154977	0.661137	0.00150355
O43865	S-adenosylhomocysteine hydrolase-like protein 1	7.80792e-06	0.4842	0.533133	0.0154977	0.512456	0.0208745
Q15369	Elongin-C	5.32162e-14	0.7325	0.531627	0.0158472	0.613589	0.00400951
P47813	Eukaryotic translation initiation factor 1A. X-chromosomal	7.57552e-10	0.9605	0.530121	0.016203	0.76227	9.35465e-05
O00193	Small acidic protein	1.03721e-15	1.0255	0.528615	0.0165652	0.767553	7.80427e-05
Q96M27	Protein PRRC1	7.66511e-17	2.1506	0.525603	0.017309	0.70793	0.000478964
Q16740	ATP-dependent Clp protease proteolytic subunit. mitochondrial	0.00118986	0.3153	0.524097	0.0176909	0.619627	0.00357043
P30050	60S ribosomal protein L12	7.68782e-17	1.4002	0.522591	0.0180794	0.568306	0.00893971
P62249	40S ribosomal protein S16	7.66511e-17	1.8038	0.522591	0.0180794	0.613589	0.00400951
Q96I51	RCC1-like G exchanging factor-like protein	1.08151e-05	0.4804	0.522235	0.0261989	0.52071	0.022264
Q9BV40	Vesicle-associated membrane protein 8	1.99214e-12	1.4437	0.521085	0.0184747	0.574344	0.0080853
P62701	40S ribosomal protein S4. X isoform	7.66511e-17	1.6354	0.515061	0.0201255	0.673967	0.00112064
P13995	Bifunctional methylenetetrahydrofolate dehydrogenase/cyclohydrolase. mitochondrial	4.61296e-12	1.8806	0.513555	0.020556	0.631703	0.00281126
Q96K17	Transcription factor BTF3 homolog 4	9.65982e-16	0.9377	0.513555	0.020556	0.464154	0.0392452
Q9Y673	Dolichyl-phosphate beta-glucosyltransferase	5.50977e-09	0.7854	0.510543	0.021439	0.480758	0.031892
P46783	40S ribosomal protein S10	2.08616e-08	1.225	0.507531	0.0223519	0.667929	0.00128908
Q96AZ6	Interferon-stimulated gene 20 kDa protein	2.12649e-08	0.8216	0.506025	0.0228197	0.453588	0.0445677
Q9BY44	Eukaryotic translation initiation factor 2A	7.66511e-17	1.3531	0.504519	0.0232953	0.671703	0.00118149
P62913	60S ribosomal protein L11	8.77486e-17	1.1812	0.500001	0.0247694	0.641514	0.00229812
P08708	40S ribosomal protein S17	8.43138e-17	1.321	0.500001	0.0247694	0.658873	0.00158138
Q96S44	EKC/KEOPS complex subunit TP53RK	1.59529e-11	0.8908	0.500001	0.0247694	0.641514	0.00229812
Q12904	Aminoacyl tRNA synthase complex-interacting multifunctional protein 1	7.66511e-17	1.0678	0.498495	0.0252768	0.504155	0.0234115
O60232	Sjoegren syndrome/scleroderma autoantigen 1	5.00414e-16	1.4051	0.496989	0.0257924	0.522268	0.0181636
Q9Y2R0	Cytochrome c oxidase assembly factor 3 homolog. mitochondrial	6.23968e-11	1.1436	0.493976	0.0268484	0.725288	0.000296159
Q9BYC9	39S ribosomal protein L20. mitochondrial	1.06547e-14	1.6158	0.49247	0.027389	0.627929	0.00303247
P62888	60S ribosomal protein L30	7.66511e-17	1.5317	0.489458	0.028496	0.703401	0.000539991
P20585	DNA mismatch repair protein Msh3	5.57506e-11	0.5079	0.489458	0.028496	0.701892	0.000561746
P32969	60S ribosomal protein L9	1.36652e-16	1.917	0.487952	0.0290626	0.698118	0.000619412
O15212	Prefoldin subunit 6	1.80082e-16	1.2181	0.483434	0.0308154	0.527551	0.016825
P17096	High mobility group protein HMG-I/HMG-Y	2.19749e-16	2.1421	0.480422	0.0320292	0.493588	0.0269869
P62847	40S ribosomal protein S24	2.38297e-10	0.709	0.478916	0.03265	0.635476	0.00260365
P61353	60S ribosomal protein L27	2.76225e-05	0.6487	0.478916	0.03265	0.771326	6.83718e-05
Q9Y5S9	RNA-binding protein 8A	3.49714e-11	0.6247	0.478916	0.03265	0.784157	4.27824e-05
P46777	60S ribosomal protein L5	1.45798e-16	1.2415	0.47741	0.0332801	0.71925	0.000351436
P42766	60S ribosomal protein L35	0.00123299	0.6943	0.474398	0.0345689	0.686797	0.000823423
P61247	40S ribosomal protein S3a	7.66511e-17	1.2842	0.474398	0.0345689	0.70642	0.000498619
P62424	60S ribosomal protein L7a	2.67713e-13	1.2395	0.471386	0.0358962	0.70642	0.000498619
P67809	Nuclease-sensitive element-binding protein 1	7.66511e-17	2.7327	0.46988	0.0365746	0.645288	0.00212283
P62753	40S ribosomal protein S6	7.68614e-06	0.6884	0.46988	0.0365746	0.698118	0.000619412
O43768	Alpha-endosulfine	4.46309e-05	0.3874	0.468374	0.0372629	0.683778	0.000886541
P62750	60S ribosomal protein L23a	6.98309e-09	0.7776	0.468374	0.0372629	0.670193	0.00122358
P41567	Eukaryotic translation initiation factor 1	2.86925e-07	0.391	0.466868	0.0379613	0.627174	0.00307841
Q99496	E3 ubiquitin-protein ligase RING2	2.7686e-07	0.4407	0.46573	0.0444709	0.457362	0.0426066
Q9NY12	H/ACA ribonucleoprotein complex subunit 1	1.07898e-16	2.5396	0.463856	0.0393884	0.668684	0.00126693
Q99417	c-Myc-binding protein	3.54748e-10	0.5413	0.460844	0.0408567	0.472456	0.0354202
P61604	10 kDa heat shock protein. mitochondrial	1.03377e-16	1.4394	0.459338	0.0416066	0.55774	0.0106112
P62906	60S ribosomal protein L10a	7.66511e-17	1.5958	0.459338	0.0416066	0.674722	0.00110096
P27635	60S ribosomal protein L10	3.54923e-15	1.0139	0.459338	0.0416066	0.593966	0.00575615
P61313	60S ribosomal protein L15	2.44843e-11	1.0399	0.457832	0.0423671	0.646797	0.00205591
P53999	Activated RNA polymerase II transcriptional coactivator p15	9.02263e-17	1.5779	0.456326	0.0431382	0.61208	0.00412599
P62263	40S ribosomal protein S14	0.00141504	0.1825	0.45482	0.0439201	0.701892	0.000561746
P46781	40S ribosomal protein S9	6.83411e-12	1.0231	0.45482	0.0439201	0.596985	0.00545269
P62280	40S ribosomal protein S11	1.53994e-15	1.3992	0.453314	0.044713	0.669439	0.0012451
Q9UHF1	Epidermal growth factor-like protein 7	0.000921582	1.1522	0.453314	0.044713	0.55774	0.0106112
Q9BYN8	28S ribosomal protein S26. mitochondrial	1.55047e-06	0.6961	0.451808	0.0455168	0.564532	0.00951009
P62241	40S ribosomal protein S8	4.19851e-12	1.1142	0.451808	0.0455168	0.777364	5.50424e-05
Q9Y3B4	Splicing factor 3B subunit 6	7.96902e-17	1.2239	0.450302	0.0463316	0.558495	0.010484
Q8TCC3	39S ribosomal protein L30. mitochondrial	1.03721e-15	2.0152	0.448796	0.0471576	0.78944	3.49513e-05
P39023	60S ribosomal protein L3	4.79427e-05	0.8099	0.448796	0.0471576	0.749439	0.000142619
P62269	40S ribosomal protein S18	8.84639e-06	0.6859	0.445784	0.0488436	0.61057	0.00424526
P25398	40S ribosomal protein S12	7.66511e-17	1.4562	0.444278	0.0497037	0.584155	0.00683982
P20042	Eukaryotic translation initiation factor 2 subunit 2	7.66511e-17	1.4021	0.444278	0.0497037	0.585665	0.00666299
P23396	40S ribosomal protein S3	7.66511e-17	1.4277	0.444278	0.0497037	0.66491	0.00138098

## Sheet: Mei, Yang & Qian; 2017
Comparison with 150 pro-metastatic genes dataset (proteins that overlapped between the datasets)
Correlating with tumor content (1)			Upregulated in Primary Lung (10)			Upregulated in Metastatic Brain (6)
Accession	Gene name	Description	Accession	Gene name	Description	Accession	Gene name	Description
P67809	YBX1	Nuclease-sensitive element-binding protein 1	P49747	COMP	Cartilage oligomeric matrix protein	P63000	RAC1	Ras-related C3 botulinum toxin substrate 1
			P02787	TF	Serotransferrin	P12931	SRC	Proto-oncogene tyrosine-protein kinase Src
			Q96HF1	SFRP2	Secreted frizzled-related protein 2	P67809	YBX1	Nuclease-sensitive element-binding protein 1
			Q15063	POSTN	Periostin	P19784	CSNK2A2	Casein kinase II subunit alpha'
			Q03135	CAV1	Caveolin-1	Q8N8S7	ENAH	Protein enabled homolog
			P26447	S100A4	Protein S100-A4	Q8NBJ4	GOLM1	Golgi membrane protein 1
			P09382	LGALS1	Galectin-1
			P12109	COL6A1	Collagen alpha-1(VI) chain
			Q9UBR2	CTSZ	Cathepsin Z
			P09429	HMGB1	High mobility group protein B1

## Sheet: HCMDB
Comparison with Human Cancer Metastasis Database (proteins that overlapped between the datasets)
Upregulated in Primary Lung (96)			Upregulated in Metastatic Brain (103)			Upregulated in Fast progression (5)			Downregulated in Fast progression (8)
Accession	Gene name	Description	Accession	Gene name	Description	Accession	Gene name	Description	Accession	Gene name	Description
Q15109	AGER	Advanced glycosylation end product-specific receptor	Q13347	EIF3I	Eukaryotic translation initiation factor 3 subunit I	P49815	TSC2	Tuberin	P02538	KRT6A	Keratin. type II cytoskeletal 6A
P35625	TIMP3	Metalloproteinase inhibitor 3	Q15365	PCBP1	Poly(rC)-binding protein 1	Q99102	MUC4	Mucin-4	P13647	KRT5	Keratin. type II cytoskeletal 5
P03973	SLPI	Antileukoproteinase	P20339	RAB5A	Ras-related protein Rab-5A	P23229	ITGA6	Integrin alpha-6	P35555	FBN1	Fibrillin-1
P14555	PLA2G2A	Phospholipase A2, membrane associated	P63000	RAC1	Ras-related C3 botulinum toxin substrate 1	P16422	EPCAM	Epithelial cell adhesion molecule	P28300	LOX	Protein-lysine 6-oxidase
Q92743	HTRA1	Serine protease HTRA1	Q92900	UPF1	Regulator of nonsense transcripts 1	P36952	SERPINB5	Serpin B5	P00533	EGFR	Epidermal growth factor receptor
Q9UBX5	FBLN5	Fibulin-5	P63244	RACK1	Receptor of activated protein C kinase 1				P28799	GRN	Granulins
P39900	MMP12	Macrophage metalloelastase	Q96FW1	OTUB1	Ubiquitin thioesterase OTUB1				P62633	CNBP	Cellular nucleic acid-binding protein
P08294	SOD3	Extracellular superoxide dismutase [Cu-Zn]	P62820	RAB1A	Ras-related protein Rab-1A				P19320	VCAM1	Vascular cell adhesion protein 1
Q16647	PTGIS	Prostacyclin synthase	O15111	CHUK	Inhibitor of nuclear factor kappa-B kinase subunit alpha
Q96HF1	SFRP2	Secreted frizzled-related protein 2	Q9P0J0	NDUFA13	NADH dehydrogenase [ubiquinone] 1 alpha subcomplex subunit 13
P19652	ORM2	Alpha-1-acid glycoprotein 2	Q6IAA8	LAMTOR1	Ragulator complex protein LAMTOR1
Q92888	ARHGEF1	Rho guanine nucleotide exchange factor 1	Q9UNS2	COPS3	COP9 signalosome complex subunit 3
P48061	CXCL12	Stromal cell-derived factor 1	P01111	NRAS	GTPase NRas
Q12805	EFEMP1	EGF-containing fibulin-like extracellular matrix protein 1	Q04206	RELA	Transcription factor p65
P51608	MECP2	Methyl-CpG-binding protein 2	P12931	SRC	Proto-oncogene tyrosine-protein kinase Src
Q9BXN1	ASPN	Asporin	P67870	CSNK2B	Casein kinase II subunit beta
Q9NZN4	EHD2	EH domain-containing protein 2	Q96RS6	NUDCD1	NudC domain-containing protein 1
Q01995	TAGLN	Transgelin	P20073	ANXA7	Annexin A7
P16150	SPN	Leukosialin	Q9BW61	DDA1	DET1- and DDB1-associated protein 1
Q9UKU9	ANGPTL2	Angiopoietin-related protein 2	Q8IZP0	ABI1	Abl interactor 1
P00738	HP	Haptoglobin	Q9BZZ5	API5	Apoptosis inhibitor 5
P49815	TSC2	Tuberin	Q9Y6M9	NDUFB9	NADH dehydrogenase [ubiquinone] 1 beta subcomplex subunit 9
P02760	AMBP	Protein AMBP	P21912	SDHB	Succinate dehydrogenase [ubiquinone] iron-sulfur subunit, mitochondrial
Q15063	POSTN	Periostin	P48509	CD151	CD151 antigen
P21810	BGN	Biglycan	P35579	MYH9	Myosin-9
P16444	DPEP1	Dipeptidase 1	P78527	PRKDC	DNA-dependent protein kinase catalytic subunit
Q13308	PTK7	Inactive tyrosine-protein kinase 7	O95831	AIFM1	Apoptosis-inducing factor 1, mitochondrial
P04196	HRG	Histidine-rich glycoprotein	P11233	RALA	Ras-related protein Ral-A
P13611	VCAN	Versican core protein	Q8NC51	SERBP1	Plasminogen activator inhibitor 1 RNA-binding protein
P02750	LRG1	Leucine-rich alpha-2-glycoprotein	P11172	UMPS	Uridine 5'-monophosphate synthase
P07951	TPM2	Tropomyosin beta chain	P09651	HNRNPA1	Heterogeneous nuclear ribonucleoprotein A1
Q03135	CAV1	Caveolin-1	P67809	YBX1	Nuclease-sensitive element-binding protein 1
O14733	MAP2K7	Dual specificity mitogen-activated protein kinase kinase 7	P21757	MSR1	Macrophage scavenger receptor types I and II
Q86XW9	NME9	Thioredoxin domain-containing protein 6	Q9HCH5	SYTL2	Synaptotagmin-like protein 2
P09488	GSTM1	Glutathione S-transferase Mu 1	P16152	CBR1	Carbonyl reductase [NADPH] 1
Q9H6X2	ANTXR1	Anthrax toxin receptor 1	P45984	MAPK9	Mitogen-activated protein kinase 9
P36955	SERPINF1	Pigment epithelium-derived factor	Q07666	KHDRBS1	KH domain-containing, RNA-binding, signal transduction-associated protein 1
P12821	ACE	Angiotensin-converting enzyme	P40692	MLH1	DNA mismatch repair protein Mlh1
P09238	MMP10	Stromelysin-2	P61978	HNRNPK	Heterogeneous nuclear ribonucleoprotein K
P00749	PLAU	Urokinase-type plasminogen activator	Q12841	FSTL1	Follistatin-related protein 1
O75888	TNFSF13	Tumor necrosis factor ligand superfamily member 13	Q12824	SMARCB1	SWI/SNF-related matrix-associated actin-dependent regulator of chromatin subfamily B member 1
P00352	ALDH1A1	Retinal dehydrogenase 1	P68371	TUBB4B	Tubulin beta-4B chain
Q13444	ADAM15	Disintegrin and metalloproteinase domain-containing protein 15	P38646	HSPA9	Stress-70 protein, mitochondrial
P24347	MMP11	Stromelysin-3	Q8IUR7	ARMC8	Armadillo repeat-containing protein 8
P05154	SERPINA5	Plasma serine protease inhibitor	Q7KZI7	MARK2	Serine/threonine-protein kinase MARK2
P55290	CDH13	Cadherin-13	Q02447	SP3	Transcription factor Sp3
P13796	LCP1	Plastin-2	P61289	PSME3	Proteasome activator complex subunit 3
P22352	GPX3	Glutathione peroxidase 3	P49841	GSK3B	Glycogen synthase kinase-3 beta
P21283	ATP6V1C1	V-type proton ATPase subunit C 1	O43464	HTRA2	Serine protease HTRA2, mitochondrial
P26447	S100A4	Protein S100-A4	O00194	RAB27B	Ras-related protein Rab-27B
Q8IZW8	TNS4	Tensin-4	P78536	ADAM17	Disintegrin and metalloproteinase domain-containing protein 17
Q16656	NRF1	Nuclear respiratory factor 1	Q13283	G3BP1	Ras GTPase-activating protein-binding protein 1
P42858	HTT	Huntingtin	P04070	PROC	Vitamin K-dependent protein C
P25774	CTSS	Cathepsin S	O75874	IDH1	Isocitrate dehydrogenase [NADP] cytoplasmic
P13686	ACP5	Tartrate-resistant acid phosphatase type 5	P51114	FXR1	Fragile X mental retardation syndrome-related protein 1
Q14192	FHL2	Four and a half LIM domains protein 2	P24468	NR2F2	COUP transcription factor 2
Q8WWW0	RASSF5	Ras association domain-containing protein 5	Q9UJZ1	STOML2	Stomatin-like protein 2, mitochondrial
P21333	FLNA	Filamin-A	Q12765	SCRN1	Secernin-1
O76011	KRT34	Keratin, type I cuticular Ha4	Q8N8S7	ENAH	Protein enabled homolog
Q08345	DDR1	Epithelial discoidin domain-containing receptor 1	Q9NZI8	IGF2BP1	Insulin-like growth factor 2 mRNA-binding protein 1
Q14511	NEDD9	Enhancer of filamentation 1	Q07021	C1QBP	Complement component 1 Q subcomponent-binding protein, mitochondrial
P25942	CD40	Tumor necrosis factor receptor superfamily member 5	O43278	SPINT1	Kunitz-type protease inhibitor 1
Q9UBG0	MRC2	C-type mannose receptor 2	Q9HBI1	PARVB	Beta-parvin
Q96D96	HVCN1	Voltage-gated hydrogen channel 1	P60033	CD81	CD81 antigen
P09382	LGALS1	Galectin-1	Q13131	PRKAA1	5'-AMP-activated protein kinase catalytic subunit alpha-1
P01042	KNG1	Kininogen-1	P05783	KRT18	Keratin, type I cytoskeletal 18
P14625	HSP90B1	Endoplasmin	O75116	ROCK2	Rho-associated protein kinase 2
P05546	SERPIND1	Heparin cofactor 2	Q9UN86	G3BP2	Ras GTPase-activating protein-binding protein 2
P02461	COL3A1	Collagen alpha-1(III) chain	O43752	STX6	Syntaxin-6
P13797	PLS3	Plastin-3	Q99816	TSG101	Tumor susceptibility gene 101 protein
Q96AP7	ESAM	Endothelial cell-selective adhesion molecule	Q14982	OPCML	Opioid-binding protein/cell adhesion molecule
Q4G0J3	LARP7	La-related protein 7	P67775	PPP2CA	Serine/threonine-protein phosphatase 2A catalytic subunit alpha isoform
Q9UBR2	CTSZ	Cathepsin Z	Q99729	HNRNPAB	Heterogeneous nuclear ribonucleoprotein A/B
Q96PU5	NEDD4L	E3 ubiquitin-protein ligase NEDD4-like	O15357	INPPL1	Phosphatidylinositol 3,4,5-trisphosphate 5-phosphatase 2
Q92556	ELMO1	Engulfment and cell motility protein 1	Q9H9J2	MRPL44	39S ribosomal protein L44, mitochondrial
P26038	MSN	Moesin	P08727	KRT19	Keratin, type I cytoskeletal 19
P07093	SERPINE2	Glia-derived nexin	Q6NXG1	ESRP1	Epithelial splicing regulatory protein 1
P19971	TYMP	Thymidine phosphorylase	P35221	CTNNA1	Catenin alpha-1
P52566	ARHGDIB	Rho GDP-dissociation inhibitor 2	P49327	FASN	Fatty acid synthase
Q96T23	RSF1	Remodeling and spacing factor 1	Q9H3U1	UNC45A	Protein unc-45 homolog A
P29350	PTPN6	Tyrosine-protein phosphatase non-receptor type 6	P07947	YES1	Tyrosine-protein kinase Yes
Q9ULV4	CORO1C	Coronin-1C	Q9Y5V3	MAGED1	Melanoma-associated antigen D1
Q9Y6W5	WASF2	Wiskott-Aldrich syndrome protein family member 2	P45985	MAP2K4	Dual specificity mitogen-activated protein kinase kinase 4
P50579	METAP2	Methionine aminopeptidase 2	P35637	FUS	RNA-binding protein FUS
Q14242	SELPLG	P-selectin glycoprotein ligand 1	Q15276	RABEP1	Rab GTPase-binding effector protein 1
Q9H1E3	NUCKS1	Nuclear ubiquitous casein and cyclin-dependent kinase substrate 1	Q12929	EPS8	Epidermal growth factor receptor kinase substrate 8
P22413	ENPP1	Ectonucleotide pyrophosphatase/phosphodiesterase family member 1	Q96AQ6	PBXIP1	Pre-B-cell leukemia transcription factor-interacting protein 1
Q9UHD2	TBK1	Serine/threonine-protein kinase TBK1	P57735	RAB25	Ras-related protein Rab-25
P49961	ENTPD1	Ectonucleoside triphosphate diphosphohydrolase 1	O15551	CLDN3	Claudin-3
P09429	HMGB1	High mobility group protein B1	O43291	SPINT2	Kunitz-type protease inhibitor 2
P31751	AKT2	RAC-beta serine/threonine-protein kinase	P05787	KRT8	Keratin, type II cytoskeletal 8
P06396	GSN	Gelsolin	P63096	GNAI1	Guanine nucleotide-binding protein G(i) subunit alpha-1
Q86UE4	MTDH	Protein LYRIC	Q13740	ALCAM	CD166 antigen
Q7KZF4	SND1	Staphylococcal nuclease domain-containing protein 1	Q12860	CNTN1	Contactin-1
Q14344	GNA13	Guanine nucleotide-binding protein subunit alpha-13	P15941	MUC1	Mucin-1
P60709	ACTB	Actin, cytoplasmic 1	P08729	KRT7	Keratin, type II cytoskeletal 7
			Q969P0	IGSF8	Immunoglobulin superfamily member 8
			P04271	S100B	Protein S100-B
			Q9H0U4	RAB1B	Ras-related protein Rab-1B
			Q14194	CRMP1	Dihydropyrimidinase-related protein 1
			P48960	ADGRE5	CD97 antigen
			P27487	DPP4	Dipeptidyl peptidase 4
			P02511	CRYAB	Alpha-crystallin B chain

## Sheet: READ ME
Worksheet name	Column header	Column subheader	Column subheader	Column description
Gillette et al; 2020	Comparison with known upregulated proteins in LADC (overlap with tumor correlating proteins)	UniProt protein accession no.	Accession	UniProt accession number of proteins overlapping between Gillette et al; 2020 study and the proteins correlating with tumor content in both primary and metastatic samples in our study
		Protein description	Description	Corresponding protein description
		Comparison with Gillette et al paper 2020	FDR in Gillette-UpInLUAD list	FDR values from Gillette et al; 2020 of proteins upregulated in lung adenocarcinoma compared to normal adjacent tissue
			log2FC in Gillette-UpInLUAD list	log2 fold change values from Gillette et al; 2020 of proteins upregulated in lung adenocarcinoma compared to normal adjacent tissue
		Correlation with Tumor content - Primary tumor	Correlation coeff with Tumor content - Primary tumor	Sperman coefficient from tumor content correlation analysis of the proteins identified in primary lung samples
			p-value - Corr. with Tumor content - Primary tumor	Sperman correlation analysis p-value of the proteins identified in primary lung samples
		Correlation with Tumor content - Brain met	Correlation coeff with Tumor content - Brain met	Sperman coefficient from tumor content correlation analysis of the proteins identified in metastatic brain samples
			p-value - Corr. with Tumor content - Brain met	Sperman correlation analysis p-value of the proteins identified in metastatic brain samples
Mei, Yang & Qian; 2017	Comparison with 150 pro-metastatic genes dataset (proteins that overlapped between the datasets)	Correlating with tumor content (1)	Accession	UniProt accession number of proteins overlapping between Mei, Yang & Qian; 2017 study and the proteins correlating with tumor content identified in our study on both primary and metastatic samples
			Gene name	Corresponding gene name
			Description	Corresponding protein description
		Upregulated in Primary Lung (10)	Accession	UniProt accession number of proteins overlapping between Mei, Yang & Qian; 2017 study and the proteins upregulated in primary lung samples in our study
			Gene name	Corresponding gene name
			Description	Corresponding protein description
		Upregulated in Metastatic Brain (6)	Accession	UniProt accession number of proteins overlapping between Mei, Yang & Qian; 2017 study and the proteins upregulated in metastatic brain samples in our study
			Gene name	Corresponding gene name
			Description	Corresponding protein description
HCMDB	Comparison with Human Cancer Metastasis Database (proteins that overlapped between the datasets)	Upregulated in Primary Lung (96)	Accession	UniProt accession number of proteins overlapping between the HCMDB and the upregulated proteins in primary lung samples
			Gene name	Corresponding gene name
			Description	Corresponding protein description
		Upregulated in Metastatic Brain (103)	Accession	UniProt accession number of proteins overlapping between the HCMDB and the upregulated proteins in metastatic brain samples
			Gene name	Corresponding gene name
			Description	Corresponding protein description
		Upregulated in Fast progression (5)	Accession	UniProt accession number of proteins overlapping between the HCMDB and the upregulated proteins in fast progression patients on both primary and metastatic samples
			Gene name	Corresponding gene name
			Description	Corresponding protein description
		Downregulated in Fast progression (8)	Accession	UniProt accession number of proteins overlapping between the HCMDB and the downregulated proteins in fast progression patients on both primary and metastatic samples
			Gene name	Corresponding gene name
			Description	Corresponding protein description
