# Supplementary material for: Proteomic analysis of brain metastatic lung adenocarcinoma reveals intertumoral heterogeneity and specific alterations associated with the timing of brain metastases
Source: ESMO Open. 2022 Dec 16;8(1):100741. doi: 10.1016/j.esmoop.2022.100741 (PMC10024110; doi:10.1016/j.esmoop.2022.100741)
Supplement: Supplementary Table S4 [file mmc5.xlsx]

## Sheet: 1D-Primary x Metastatic
1D annotation enrichment analysis (primary x metastatic)
Name	Size	Score	P value	Benj. Hoch. FDR	Mean	Median
Insulin secretion	27	-0.411944	0.000215701	0.00363097	-0.629789	-0.517628
SNARE interactions in vesicular transport	29	-0.428419	6.68496e-05	0.00142143	-0.551136	-0.399468
Arginine and proline metabolism	30	-0.377738	0.000349708	0.00543393	-0.549768	-0.448145
Endocrine and other factor-regulated calcium reabsorption	32	-0.396825	0.000105036	0.00184497	-0.49523	-0.503848
Valine, leucine and isoleucine degradation	17	-0.464777	0.000917129	0.0115788	-0.486054	-0.495345
Gap junction	50	-0.264724	0.00123767	0.0147064	-0.408113	-0.416801
Cardiac muscle contraction	39	-0.29264	0.00159897	0.017944	-0.395678	-0.356835
Oxidative phosphorylation	100	-0.268439	3.93211e-06	0.000158857	-0.32193	-0.325797
mRNA surveillance pathway	60	-0.267027	0.000361807	0.0054137	-0.315551	-0.343905
Retrograde endocannabinoid signaling	76	-0.233064	0.000466532	0.00628263	-0.314289	-0.333402
RNA transport	128	-0.183474	0.000369195	0.00514327	-0.266132	-0.288893
Thermogenesis	147	-0.20262	2.56971e-05	0.000692109	-0.263371	-0.325682
Regulation of actin cytoskeleton	125	0.187753	0.000315692	0.00510158	0.0444414	0.0550808
Leukocyte transendothelial migration	69	0.228891	0.00105205	0.0128796	0.127178	0.0594419
Focal adhesion	126	0.203864	8.61954e-05	0.00165824	0.159983	0.0196592
Cholesterol metabolism	31	0.347891	0.000816739	0.0106439	0.215253	0.0941129
Antigen processing and presentation	43	0.435738	8.09606e-07	4.08851e-05	0.251034	0.205592
Hematopoietic cell lineage	41	0.487315	7.12766e-08	7.19894e-06	0.349666	0.347059
Protein digestion and absorption	41	0.377808	2.95161e-05	0.000745282	0.355669	0.348645
Arachidonic acid metabolism	30	0.330545	0.0017559	0.0191725	0.362866	0.200226
ECM-receptor interaction	62	0.378542	2.76615e-07	2.23505e-05	0.364713	0.263892
Complement and coagulation cascades	69	0.475495	1.00358e-11	1.35148e-09	0.379253	0.436138
Neuroactive ligand-receptor interaction	24	0.483947	4.15138e-05	0.000931754	0.474929	0.351301
Allograft rejection	16	0.612156	2.27684e-05	0.000707571	0.484257	0.437196
Intestinal immune network for IgA production	13	0.813558	3.86577e-07	2.60295e-05	0.811255	0.87961
Parkinson disease	102	-0.288872	5.30633e-07	3.06251e-05	-0.346177	-0.341211
Non-alcoholic fatty liver disease (NAFLD)	91	-0.27024	9.21229e-06	0.000310147	-0.32291	-0.350244
Alzheimer disease	115	-0.241847	8.43899e-06	0.000309941	-0.30106	-0.334063
Huntington disease	130	-0.198855	0.00010059	0.00184719	-0.263927	-0.30485
Rheumatoid arthritis	36	0.307722	0.00142641	0.0164648	0.224831	0.272649
Pertussis	41	0.374159	3.52144e-05	0.00083686	0.298942	0.179229
Type I diabetes mellitus	18	0.485419	0.000367882	0.00530801	0.344457	0.344339
Staphylococcus aureus infection	54	0.546183	4.40051e-12	8.88903e-10	0.440654	0.49034
Graft-versus-host disease	15	0.592495	7.18999e-05	0.00145238	0.449576	0.369075
Autoimmune thyroid disease	16	0.612156	2.27684e-05	0.000657031	0.484257	0.437196
Systemic lupus erythematosus	53	0.648576	3.76818e-16	1.52234e-13	0.561238	0.573223
Asthma	12	0.796802	1.7859e-06	8.01669e-05	1.05552	0.896558

## Sheet: KEGG pathways Fast x Slow (P&M)
KEGG pathways associated with up or downregulated proteins in fast progression patients in primary lung or brain metastasis tissues
Primary or Metastatic	Fast vs Slow progression	#term ID	term description	observed gene count	false discovery rate	matching proteins/genes in your network (labels)	PValue	Tool used
Primary lung	upregulated	hsa01100	Metabolic pathways	32	0.0000577	GSS,SPR,RDH10,NDUFA2,GNS,MSMO1,DNMT3A,SORD,IMPA2,NDUFC2,MARS2,CRYL1,PCBD1,LDHD,PFAS,NQO1,TALDO1,DCTPP1,ADSSL1,ADI1,FDPS,HYI,RFK,AKR1C4,ASAH1,GPX2,AGPAT6,CTPS2,NDUFA6,NDUFA13,UQCRB,OPLAH	-	STRING
Primary lung	upregulated	hsa05016	Huntington disease	13	0.00022	TBPL1,NDUFA2,PSMD3,VDAC1,SOD1,PSMB6,NDUFC2,PSMB5,GPX2,KLC3,NDUFA6,NDUFA13,UQCRB	-	STRING
Primary lung	upregulated	hsa05012	Parkinson disease	11	0.00062	NDUFA2,HTRA2,PSMD3,VDAC1,PSMB6,NDUFC2,PSMB5,KLC3,NDUFA6,NDUFA13,UQCRB	-	STRING
Primary lung	upregulated	hsa05014	Amyotrophic lateral sclerosis	13	0.00062	NDUFA2,PSMD3,VDAC1,SOD1,PSMB6,NDUFC2,PSMB5,NUP210L,GPX2,KLC3,NDUFA6,NDUFA13,UQCRB	-	STRING
Primary lung	upregulated	hsa03010	Ribosome	8	0.00091	MRPS10,MRPL1,RPL22L1,MRPL18,MRPS16,MRPL19,RPL23L,MRPS6	-	STRING
Primary lung	upregulated	hsa05020	Prion disease	11	0.00091	NDUFA2,PSMD3,VDAC1,SOD1,PSMB6,NDUFC2,PSMB5,KLC3,NDUFA6,NDUFA13,UQCRB	-	STRING
Primary lung	upregulated	hsa05010	Alzheimer disease	11	0.0083	NDUFA2,PSMD3,VDAC1,PSMB6,NDUFC2,NCSTN,PSMB5,KLC3,NDUFA6,NDUFA13,UQCRB	-	STRING
Metastatic brain	upregulated	hsa01100	Metabolic pathways	28	0.0085	COX15,CMAS,COX6B1,DAD1,SQRDL,PTPLAD1,GATB,KYNU,FLAD1,PIGS,LCLAT1,CYC1,GPAA1,AGK,ACSL3,MT-CO3,PPOX,PIGK,CTPS1,COX7A2L,LDHB,ALG3,DPAGT1,ATP5J,PAPSS2,EBP,GALNT6,COX4I1	-	STRING
Metastatic brain	upregulated	hsa03013	RNA transport	8	0.0085	THOC2,NUP133,TPR,NCBP1,SEC13,EIF1,THOC5,SNUPN	-	STRING
Metastatic brain	upregulated	hsa04141	Protein processing in endoplasmic reticulum	8	0.0085	ERLEC1,DAD1,OS9,NPLOC4,SEL1L,DNAJC1,TXNDC5,SEC13	-	STRING
Metastatic brain	upregulated	hsa05014	Amyotrophic lateral sclerosis	12	0.0085	PSMC4,PSMD7,COX6B1,NUP133,CYC1,MT-CO3,TPR,NCBP1,COX7A2L,SEC13,ATP5J,COX4I1	-	STRING
Metastatic brain	upregulated	hsa00190	Oxidative phosphorylation	7	0.0094	COX15,COX6B1,CYC1,MT-CO3,COX7A2L,ATP5J,COX4I1	-	STRING
Metastatic brain	upregulated	hsa05012	Parkinson disease	9	0.0125	PSMC4,PSMD7,COX6B1,CYC1,MT-CO3,COX7A2L,ATP5J,VDAC3,COX4I1	-	STRING
Metastatic brain	upregulated	hsa05020	Prion disease	9	0.0215	PSMC4,PSMD7,COX6B1,CYC1,MT-CO3,COX7A2L,ATP5J,VDAC3,COX4I1	-	STRING
Metastatic brain	upregulated	hsa04714	Thermogenesis	8	0.0327	COX15,COX6B1,CYC1,ACSL3,MT-CO3,COX7A2L,ATP5J,COX4I1	-	STRING
Metastatic brain	upregulated	hsa04260	Cardiac muscle contraction	5	0.0363	COX6B1,CYC1,MT-CO3,COX7A2L,COX4I1	-	STRING
Metastatic brain	upregulated	hsa05016	Huntington disease	9	0.0363	PSMC4,PSMD7,COX6B1,CYC1,MT-CO3,COX7A2L,ATP5J,VDAC3,COX4I1	-	STRING
Metastatic brain	upregulated	hsa00563	Glycosylphosphatidylinositol (GPI)-anchor biosynthesis	3	0.0420	PIGS,GPAA1,PIGK	-	STRING
Primary lung	downregulated	hsa04728	Dopaminergic synapse	13	0.0000162	MAPK14,GNB2,KIF5B,GNAI2,PPP1CA,CAMK2D,GNAI1,COMT,GNAI3,AKT2,CAMK2A,ARRB2,GNB1	-	STRING
Primary lung	downregulated	hsa04062	Chemokine signaling pathway	14	0.00012	RAC2,RAP1B,DOCK2,GNB2,ELMO1,ADRBK1,GNAI2,GNAI1,GNAI3,PREX1,AKT2,PTK2B,ARRB2,GNB1	-	STRING
Primary lung	downregulated	hsa04145	Phagosome	12	0.00015	TUBA4A,HLA-F,PIK3C3,TUBA1C,TUBB,TAP1,TAP2,HLA-E,HLA-DRA,HLA-DPA1,HLA-DMB,CD36	-	STRING
Primary lung	downregulated	hsa05205	Proteoglycans in cancer	13	0.00045	MAPK14,CBL,EGFR,PPP1CA,CAMK2D,PDPK1,FAS,FLNA,AKT2,GPC3,CAMK2A,PPP1R12A,CD44	-	STRING
Primary lung	downregulated	hsa04144	Endocytosis	14	0.00075	CCDC53,HLA-F,CBL,EGFR,CHMP4C,FOLR2,KIF5B,ADRBK1,ACAP2,GIT2,SMAP2,HLA-E,ARPC1B,ARRB2	-	STRING
Primary lung	downregulated	hsa04611	Platelet activation	10	0.00075	MAPK14,RAP1B,GNAI2,PPP1CA,GNAI1,GNAI3,AKT2,ARHGAP35,PPP1R12A,TLN2	-	STRING
Primary lung	downregulated	hsa05330	Allograft rejection	6	0.00075	HLA-F,FAS,HLA-E,HLA-DRA,HLA-DPA1,HLA-DMB	-	STRING
Primary lung	downregulated	hsa04510	Focal adhesion	12	0.0011	RAC2,RAP1B,COL6A5,EGFR,PPP1CA,PDPK1,FLNA,AKT2,ILK,ARHGAP35,PPP1R12A,TLN2	-	STRING
Primary lung	downregulated	hsa04612	Antigen processing and presentation	7	0.0012	HLA-F,TAP1,TAP2,HLA-E,HLA-DRA,HLA-DPA1,HLA-DMB	-	STRING
Primary lung	downregulated	hsa04926	Relaxin signaling pathway	9	0.0027	MAPK14,EGFR,GNB2,GNAI2,GNAI1,GNAI3,AKT2,ARRB2,GNB1	-	STRING
Primary lung	downregulated	hsa04670	Leukocyte transendothelial migration	8	0.0043	MAPK14,RAC2,RAP1B,GNAI2,GNAI1,GNAI3,PTK2B,ARHGAP35	-	STRING
Primary lung	downregulated	hsa04725	Cholinergic synapse	8	0.0044	GNB2,GNAI2,CAMK2D,GNAI1,GNAI3,AKT2,CAMK2A,GNB1	-	STRING
Primary lung	downregulated	hsa04024	cAMP signaling pathway	11	0.0048	RAC2,RAP1B,GNAI2,PPP1CA,CAMK2D,GNAI1,ATP1A2,GNAI3,AKT2,CAMK2A,PPP1R12A	-	STRING
Primary lung	downregulated	hsa04540	Gap junction	7	0.0055	TUBA4A,EGFR,TUBA1C,GNAI2,TUBB,GNAI1,GNAI3	-	STRING
Primary lung	downregulated	hsa04261	Adrenergic signaling in cardiomyocytes	9	0.0056	MAPK14,GNAI2,PPP1CA,CAMK2D,GNAI1,ATP1A2,GNAI3,AKT2,CAMK2A	-	STRING
Primary lung	downregulated	hsa04921	Oxytocin signaling pathway	9	0.0058	EGFR,GNAI2,PPP1CA,CAMK2D,GNAI1,GNAI3,CAMK2A,PPP1R12A,CAMK1D	-	STRING
Primary lung	downregulated	hsa04640	Hematopoietic cell lineage	7	0.0061	CD37,HLA-DRA,CD59,HLA-DPA1,CD44,HLA-DMB,CD36	-	STRING
Primary lung	downregulated	hsa04713	Circadian entrainment	7	0.0063	GNB2,GNAI2,CAMK2D,GNAI1,GNAI3,CAMK2A,GNB1	-	STRING
Primary lung	downregulated	hsa04971	Gastric acid secretion	6	0.0100	GNAI2,CAMK2D,GNAI1,ATP1A2,GNAI3,CAMK2A	-	STRING
Primary lung	downregulated	hsa04015	Rap1 signaling pathway	10	0.0104	MAPK14,RAC2,RAP1B,RALB,EGFR,GNAI2,GNAI1,GNAI3,AKT2,TLN2	-	STRING
Primary lung	downregulated	hsa04621	NOD-like receptor signaling pathway	9	0.0128	MAPK14,OAS2,ATG5,GBP2,SHARPIN,NLRX1,CASP4,ERBB2IP,CASP1	-	STRING
Primary lung	downregulated	hsa04723	Retrograde endocannabinoid signaling	8	0.0151	NDUFB7,MAPK14,FAAH,GNB2,GNAI2,GNAI1,GNAI3,GNB1	-	STRING
Primary lung	downregulated	hsa04012	ErbB signaling pathway	6	0.0154	CBL,EGFR,CAMK2D,AKT2,CAMK2A,NCK1	-	STRING
Primary lung	downregulated	hsa04071	Sphingolipid signaling pathway	7	0.0167	MAPK14,RAC2,GNAI2,GNAI1,PDPK1,GNAI3,AKT2	-	STRING
Primary lung	downregulated	hsa04919	Thyroid hormone signaling pathway	7	0.0183	PDPK1,ATP1A2,HDAC1,PFKP,AKT2,MED24,PLCD3	-	STRING
Primary lung	downregulated	hsa04371	Apelin signaling pathway	7	0.0284	PIK3C3,GNB2,GNAI2,GNAI1,GNAI3,AKT2,GNB1	-	STRING
Primary lung	downregulated	hsa04915	Estrogen signaling pathway	7	0.0295	KRT15,EGFR,GNAI2,GNAI1,KRT19,GNAI3,AKT2	-	STRING
Primary lung	downregulated	hsa04360	Axon guidance	8	0.0356	RAC2,GNAI2,CAMK2D,GNAI1,GNAI3,ILK,CAMK2A,NCK1	-	STRING
Primary lung	downregulated	hsa04726	Serotonergic synapse	6	0.0390	GNB2,GNAI2,GNAI1,GNAI3,CYP4X1,GNB1	-	STRING
Primary lung	downregulated	hsa04724	Glutamatergic synapse	6	0.0426	GNB2,ADRBK1,GNAI2,GNAI1,GNAI3,GNB1	-	STRING
Primary lung	downregulated	hsa04722	Neurotrophin signaling pathway	6	0.0472	MAPK14,RAP1B,CAMK2D,PDPK1,AKT2,CAMK2A	-	STRING
Primary lung	downregulated	hsa05163	Human cytomegalovirus infection	15	0.00012	MAPK14,RAC2,HLA-F,EGFR,GNB2,GNAI2,GNAI1,TAP1,FAS,GNAI3,TAP2,HLA-E,AKT2,PTK2B,GNB1	-	STRING
Primary lung	downregulated	hsa05014	Amyotrophic lateral sclerosis	18	0.00041	NDUFB7,MAPK14,NUP155,TUBA4A,PIK3C3,DNAH5,NUP205,TUBA1C,KIF5B,UQCRH,TUBB,NUPL1,SEC13,RAE1,ATP5J,CASP1,PSMD9,NUP37	-	STRING
Primary lung	downregulated	hsa05169	Epstein-Barr virus infection	13	0.00044	MAPK14,HLA-F,OAS2,TAP1,FAS,HDAC1,TAP2,HLA-E,AKT2,HLA-DRA,HLA-DPA1,CD44,HLA-DMB	-	STRING
Primary lung	downregulated	hsa05132	Salmonella infection	13	0.00075	MAPK14,PIK3C3,ELMO1,ANXA2,AHNAK2,FLNA,ABI1,AHNAK,DYNLT3,AKT2,CASP4,ARPC1B,CASP1	-	STRING
Primary lung	downregulated	hsa05332	Graft-versus-host disease	6	0.00075	HLA-F,FAS,HLA-E,HLA-DRA,HLA-DPA1,HLA-DMB	-	STRING
Primary lung	downregulated	hsa04940	Type I diabetes mellitus	6	0.00096	HLA-F,FAS,HLA-E,HLA-DRA,HLA-DPA1,HLA-DMB	-	STRING
Primary lung	downregulated	hsa05145	Toxoplasmosis	9	0.00096	MAPK14,GNAI2,GNAI1,PDPK1,GNAI3,AKT2,HLA-DRA,HLA-DPA1,HLA-DMB	-	STRING
Primary lung	downregulated	hsa05164	Influenza A	11	0.0011	OAS2,FAS,KPNA6,HNRNPUL1,AKT2,HLA-DRA,RAE1,NLRX1,HLA-DPA1,HLA-DMB,CASP1	-	STRING
Primary lung	downregulated	hsa05012	Parkinson disease	13	0.0015	NDUFB7,TUBA4A,TUBA1C,KIF5B,UQCRH,GNAI2,TUBB,CAMK2D,GNAI1,GNAI3,CAMK2A,ATP5J,PSMD9	-	STRING
Primary lung	downregulated	hsa05320	Autoimmune thyroid disease	6	0.0020	HLA-F,FAS,HLA-E,HLA-DRA,HLA-DPA1,HLA-DMB	-	STRING
Primary lung	downregulated	hsa05416	Viral myocarditis	6	0.0037	RAC2,HLA-F,HLA-E,HLA-DRA,HLA-DPA1,HLA-DMB	-	STRING
Primary lung	downregulated	hsa05032	Morphine addiction	7	0.0058	GNB2,ADRBK1,GNAI2,GNAI1,GNAI3,ARRB2,GNB1	-	STRING
Primary lung	downregulated	hsa05130	Pathogenic Escherichia coli infection	10	0.0064	MAPK14,TUBA4A,TUBA1C,TUBB,FAS,ABI1,CASP4,ARPC1B,NCK1,CASP1	-	STRING
Primary lung	downregulated	hsa05133	Pertussis	6	0.0104	MAPK14,GNAI2,GNAI1,C4BPA,GNAI3,CASP1	-	STRING
Primary lung	downregulated	hsa05152	Tuberculosis	9	0.0104	MAPK14,PIK3C3,CAMK2D,BCL10,AKT2,HLA-DRA,CAMK2A,HLA-DPA1,HLA-DMB	-	STRING
Primary lung	downregulated	hsa05034	Alcoholism	8	0.0149	GNB2,GNAI2,PPP1CA,GNAI1,HIST3H3,GNAI3,HDAC1,GNB1	-	STRING
Primary lung	downregulated	hsa05016	Huntington disease	12	0.0160	NDUFB7,TUBA4A,PIK3C3,DNAH5,TUBA1C,KIF5B,UQCRH,HIP1,TUBB,HDAC1,ATP5J,PSMD9	-	STRING
Primary lung	downregulated	hsa05167	Kaposi sarcoma-associated herpesvirus infection	9	0.0177	MAPK14,HLA-F,PIK3C3,GNB2,FAS,PREX1,HLA-E,AKT2,GNB1	-	STRING
Primary lung	downregulated	hsa04934	Cushing syndrome	8	0.0183	RAP1B,EGFR,AIP,GNAI2,CAMK2D,GNAI1,GNAI3,CAMK2A	-	STRING
Primary lung	downregulated	hsa05135	Yersinia infection	7	0.0227	MAPK14,RAC2,ELMO1,GIT2,AKT2,PTK2B,CASP1	-	STRING
Primary lung	downregulated	hsa05142	Chagas disease	6	0.0294	MAPK14,GNAI2,GNAI1,FAS,GNAI3,AKT2	-	STRING
Primary lung	downregulated	hsa05200	Pathways in cancer	16	0.0334	TFG,RAC2,CBL,RALB,EGFR,CTBP1,GNB2,GNAI2,CAMK2D,GNAI1,FAS,GNAI3,HDAC1,AKT2,CAMK2A,GNB1	-	STRING
Primary lung	downregulated	hsa05214	Glioma	5	0.0338	EGFR,CAMK2D,AKT2,CAMK2A,CAMK1D	-	STRING
Primary lung	downregulated	hsa05212	Pancreatic cancer	5	0.0351	RAC2,ARHGEF6,RALB,EGFR,AKT2	-	STRING
Primary lung	downregulated	hsa05020	Prion disease	10	0.0425	NDUFB7,MAPK14,TUBA4A,RAC2,TUBA1C,KIF5B,UQCRH,TUBB,ATP5J,PSMD9	-	STRING
Primary lung	downregulated	hsa05170	Human immunodeficiency virus 1 infection	18	1.48e-06	MAPK14,RAC2,HLA-F,SAMHD1,GNB2,APOBEC3F,GNAI2,GNAI1,TAP1,FAS,AP1B1,APOBEC3C,GNAI3,TAP2,HLA-E,AKT2,PTK2B,GNB1	-	STRING
Primary lung	downregulated	hsa05131	Shigellosis	18	1.94e-06	MAPK14,PIK3C3,EGFR,ELMO1,HIST3H3,ATG5,BCL10,RRAGC,AKT2,ILK,SHARPIN,CASP4,ARPC1B,CD44,FNBP1,CASP1,TLN2,PLCD3	-	DAVID
Metastatic brain	downregulated	hsa04370	VEGF signaling pathway	4	1.0	P17252, P28482, O15264, P04792	0.01658620408027931	DAVID
Metastatic brain	downregulated	hsa04142	Lysosome	5	1.0	Q99523, P04062, P09496, P22304, P10253	0.02200870014256767	DAVID
Metastatic brain	downregulated	hsa04010	MAPK signaling pathway	7	1.0	P51452, P17252, P28482, O15264, P10301, P04792, Q7L7X3	0.023898583731245013	DAVID
Metastatic brain	downregulated	hsa05140	Leishmaniasis	4	1.0	Q5Y7A7, P28067, P28482, O15264	0.024753362290706904	DAVID
Metastatic brain	downregulated	hsa00500	Starch and sucrose metabolism	3	1.0	Q04446, Q9H227, P10253	0.034247232894134096	DAVID
Metastatic brain	downregulated	hsa04723	Retrograde endocannabinoid signaling	4	1.0	P17252, P28482, O15264, P63218	0.05998517838932411	DAVID
Metastatic brain	downregulated	hsa05164	Influenza A	5	1.0	Q5Y7A7, P28067, P17252, P28482, O15264	0.06784402693942429	DAVID
Metastatic brain	downregulated	hsa05145	Toxoplasmosis	4	1.0	Q5Y7A7, P28067, P28482, O15264	0.07352150828985025	DAVID
Metastatic brain	downregulated	hsa05166	HTLV-I infection	6	1.0	Q5Y7A7, P28067, P28340, P19320, P10301, O14757	0.0736769640991285	DAVID
Metastatic brain	downregulated	hsa04670	Leukocyte transendothelial migration	4	1.0	P17252, O15264, Q9NRY4, P19320	0.08158388821874649	DAVID

## Sheet: 2D-Fast x Slow (P&M)
2D annotation enrichment analysis (fast x slow progression on primary and metastatic level)
Names	log2 fold difference fast vs slow (primary)	log2 fold difference fast vs slow (metastatic)	Size	P value	Benj. Hoch. FDR
Intestinal immune network for IgA production	-0.472867	-0.62918	13	0.000853737	0.0181532
Graft-versus-host disease	-0.602472	-0.56625	15	0.000172196	0.00993816
Allograft rejection	-0.624135	-0.562058	16	8.07e-05	0.00814825
Autoimmune thyroid disease	-0.624135	-0.562058	16	8.07e-05	0.0108643
Insulin secretion	-0.233214	-0.494488	27	0.00076244	0.0171125
Rheumatoid arthritis	-0.188203	-0.487723	36	0.000189083	0.00954871
Endocrine and other factor-regulated calcium reabsorption	-0.216574	-0.465578	32	0.00057786	0.0166754
Amphetamine addiction	-0.327649	-0.441865	26	0.000989619	0.018173
Melanogenesis	-0.288115	-0.417918	31	0.00089696	0.0181186
Protein digestion and absorption	-0.303957	-0.370206	41	0.000325798	0.0119657
Lysosome	0.0574082	-0.339222	94	3.46e-05	0.00699368
Cholinergic synapse	-0.34077	-0.332468	42	0.000304188	0.0136546
AGE-RAGE signaling pathway in diabetic complications	-0.22866	-0.303379	55	0.000965635	0.018577
Th17 cell differentiation	-0.321527	-0.302112	44	0.000614722	0.0165565
Natural killer cell mediated cytotoxicity	-0.308449	-0.258275	52	0.000685282	0.0173034
Dopaminergic synapse	-0.315689	-0.222469	60	0.000453316	0.0152616
Proteoglycans in cancer	-0.287496	-0.176645	117	1.92e-05	0.00776231
Human immunodeficiency virus 1 infection	-0.230826	-0.171042	131	0.000126812	0.00853867
Focal adhesion	-0.268507	-0.125471	126	9.02e-05	0.00728669
Shigellosis	-0.212828	-0.117733	149	0.000513801	0.0159674
Ribosome	0.251816	0.0136653	122	0.000720967	0.0171336
Metabolic pathways	0.109161	0.0266307	806	0.00030594	0.01236

## Sheet: 1D-Multiple BM x Single BM (P)
1D annotation enrichment analysis (multiple x single brain metastases on primary level)
Name	Size	Score	P value	Benj. Hoch. FDR	Mean	Median
Ribosome	122	0.682862	2.49369e-38	1.00745e-35	0.434273	0.481556
Lysosome	94	0.290627	1.25784e-06	0.000169389	0.167185	0.163247
Cell cycle	59	-0.295979	8.84174e-05	0.00893015	-0.23882	-0.209479
Asthma	12	0.621188	0.000196428	0.0158714	0.600005	0.593094

## Sheet: 1D-Multiple BM x Single BM (M)
1D annotation enrichment analysis (multiple x single brain metastases on metastatic level)
Name	Size	Score	P value	Benj. Hoch. FDR	Mean	Median
Ribosome	122	0.28944	4.08427e-08	1.65005e-05	0.137379	0.141085
Focal adhesion	126	-0.24726	1.91379e-06	0.000386585	-0.19777	-0.126827
ECM-receptor interaction	62	-0.34343	3.13019e-06	0.000421532	-0.25822	-0.286645

## Sheet: READ ME
Worksheet name	Column header	Column subheader	Column description
1D-Primary x Metastatic	1D annotation enrichment analysis (primary x metastatic)	Name	KEGG pathway description
		Size	Number of proteins identified in the corresponding KEGG pathway
		Score	Score from 1D annotation enrichment analysis
		P value	P-value from 1D annotation enrichment analysis
		Benj. Hoch. FDR	Benj. Hoch. FDR from 1D annotation enrichment analysis
		Mean	Mean of log2 fold change values from t-test between primary and metastatic samples
		Median	Median of log2 fold change values from t-test between primary and metastatic samples
KEGG pathways Fast x Slow (P&M)	KEGG pathways associated with up or downregulated proteins in fast progression patients in primary lung or brain metastasis tissues	Primary or Metastatic	Identified in primary or in metastatic samples
		Fast vs Slow progression	Upregulated or downregulated in fast progressing patients
		#term ID	KEGG pathway entry ID
		term description	KEGG pathway description
		observed gene count	observed gene count for each pathway
		false discovery rate	false discovery rate for each pathway
		matching proteins/genes in your network (labels)	matching proteins/genes in your network (labels) for each pathway
		PValue	Pvalue for each pathway
		Tool used	Tool used for pathway enrichment search
2D-Fast x Slow (P&M)	2D annotation enrichment analysis (fast x slow progression on primary and metastatic level)	Names	KEGG pathway description
		log2 fold difference fast vs slow (primary)	log2 fold change from t-test between fast and slow progression groups on primary samples
		log2 fold difference fast vs slow (metastatic)	log2 fold change from t-test between fast and slow progression groups on metastatic samples
		Size	Number of proteins identified in the corresponding KEGG pathway
		P value	P-value from 2D annotation enrichment analysis
		Benj. Hoch. FDR	Benj. Hoch. FDR from 2D annotation enrichment analysis
1D-Multiple BM x Single BM (P)	1D annotation enrichment analysis (multiple x single brain metastases on primary level)	Name	KEGG pathway description
		Size	Number of proteins identified in the corresponding KEGG pathway
		Score	Score from 1D annotation enrichment analysis
		P value	P-value from 1D annotation enrichment analysis
		Benj. Hoch. FDR	Benj. Hoch. FDR from 1D annotation enrichment analysis
		Mean	Mean of log2 fold change values from t-test between multiple and single brain metastasis patients on primary samples
		Median	Median of log2 fold change values from t-test between multiple and single brain metastasis patients on primary samples
1D-Multiple BM x Single BM (M)	1D annotation enrichment analysis (multiple x single brain metastases on metastatic level)	Name	KEGG pathway description
		Size	Number of proteins identified in the corresponding KEGG pathway
		Score	Score from 1D annotation enrichment analysis
		P value	P-value from 1D annotation enrichment analysis
		Benj. Hoch. FDR	Benj. Hoch. FDR from 1D annotation enrichment analysis
		Mean	Mean of log2 fold change values from t-test between multiple and single brain metastasis patients on metastatic samples
		Median	Median of log2 fold change values from t-test between multiple and single brain metastasis patients on metastatic samples
