# Supplementary material for: Proteomic analysis of brain metastatic lung adenocarcinoma reveals intertumoral heterogeneity and specific alterations associated with the timing of brain metastases
Source: ESMO Open. 2022 Dec 16;8(1):100741. doi: 10.1016/j.esmoop.2022.100741 (PMC10024110; doi:10.1016/j.esmoop.2022.100741)
Supplement: Supplementary Table S5 [file mmc6.xlsx]

## Sheet: Lung tissue-specificity (HPA)
Comparison with HPA lung database (239)
Primary Lung (13)		Metastatic Brain (2)
Protein	Description	Protein	Description
Q15109	Advanced glycosylation end product-specific receptor	P21757	Macrophage scavenger receptor types I and II
Q8IWL1	Pulmonary surfactant-associated protein A2	P15941	Mucin-1
A6NMZ7	Collagen alpha-6(VI) chain
Q9NQ79	Cartilage acidic protein 1
P16150	Leukosialin
P01023	Alpha-2-macroglobulin
P05452	Tetranectin
P13686	Tartrate-resistant acid phosphatase type 5
P19878	Neutrophil cytosol factor 2
P28330	Long-chain specific acyl-CoA dehydrogenase. mitochondrial
Q6UXB2	C-X-C motif chemokine 17
O00160	Unconventional myosin-If
Q92619	Rho GTPase-activating protein 45

## Sheet: Brain tissue-specificity (HPA)
Comparison with HPA brain database (2587)
Primary Lung (15)		Metastatic Brain (94)
Protein	Description	Protein	Description
Q8TF21	Ankyrin repeat domain-containing protein 24	Q9P2D1	Chromodomain-helicase-DNA-binding protein 7
O60262	Guanine nucleotide-binding protein G(I)/G(S)/G(O) subunit gamma-7	Q96P47	Arf-GAP with GTPase. ANK repeat and PH domain-containing protein 3
P01213	Proenkephalin-B	Q4G0P3	Hydrocephalus-inducing protein homolog
O75037	Kinesin-like protein KIF21B	Q07866	Kinesin light chain 1
Q5RHP9	Glutamate-rich protein 3	Q16720	Plasma membrane calcium-transporting ATPase 3
P20594	Atrial natriuretic peptide receptor 2	O75093	Slit homolog 1 protein
P02766	Transthyretin	Q9NZQ3	NCK-interacting protein with SH3 domain
P22304	Iduronate 2-sulfatase	P45984	Mitogen-activated protein kinase 9
Q14088	Ras-related protein Rab-33A	Q9UQ16	Dynamin-3
Q8IYE1	Coiled-coil domain-containing protein 13	O94886	CSC1-like protein 1
Q13938	Calcyphosin	Q8NI17	Interleukin-31 receptor subunit alpha
Q96PU8	Protein quaking	O00194	Ras-related protein Rab-27B
Q92556	Engulfment and cell motility protein 1	Q8N3J6	Cell adhesion molecule 2
Q00535	Cyclin-dependent-like kinase 5	Q9H9H5	MAP6 domain-containing protein 1
Q9NSY0	Nuclear receptor-binding protein 2	Q12765	Secernin-1
		Q16555	Dihydropyrimidinase-related protein 2
		P49006	MARCKS-related protein
		Q96D05	Uncharacterized protein FAM241B
		O95197	Reticulon-3
		Q93050	V-type proton ATPase 116 kDa subunit a isoform 1
		P46821	Microtubule-associated protein 1B
		Q9BW60	Elongation of very long chain fatty acids protein 1
		P09417	Dihydropteridine reductase
		Q8N9F7	Lysophospholipase D GDPD1
		Q15555	Microtubule-associated protein RP/EB family member 2
		P46459	Vesicle-fusing ATPase
		P61966	AP-1 complex subunit sigma-1A
		Q05193	Dynamin-1
		O43813	LanC-like protein 1
		Q14982	Opioid-binding protein/cell adhesion molecule
		Q8NHG7	Small VCP/p97-interacting protein
		P12036	Neurofilament heavy polypeptide
		Q99523	Sortilin
		Q9H254	Spectrin beta chain. non-erythrocytic 4
		Q12979	Active breakpoint cluster region-related protein
		O60268	Uncharacterized protein KIAA0513
		A0MZ66	Shootin-1
		Q96JQ2	Calmin
		Q01814	Plasma membrane calcium-transporting ATPase 2
		Q9GZV7	Hyaluronan and proteoglycan link protein 2
		P41219	Peripherin
		Q8NFZ8	Cell adhesion molecule 4
		P07197	Neurofilament medium polypeptide
		O14531	Dihydropyrimidinase-related protein 4
		O43301	Heat shock 70 kDa protein 12A
		Q71U36	Tubulin alpha-1A chain
		Q99747	Gamma-soluble NSF attachment protein
		O15020	Spectrin beta chain. non-erythrocytic 2
		O75363	Breast carcinoma-amplified sequence 1
		Q9UL42	Paraneoplastic antigen Ma2
		P51674	Neuronal membrane glycoprotein M6-a
		O15540	Fatty acid-binding protein. brain
		Q7L099	Protein RUFY3
		O75110	Probable phospholipid-transporting ATPase IIA
		Q16799	Reticulon-1
		Q13875	Myelin-associated oligodendrocyte basic protein
		Q8TAM6	Ermin
		P12277	Creatine kinase B-type
		Q12860	Contactin-1
		P78559	Microtubule-associated protein 1A
		Q8IXJ6	NAD-dependent protein deacetylase sirtuin-2
		P63027	Vesicle-associated membrane protein 2
		Q14244	Ensconsin
		Q9ULP0	Protein NDRG4
		P14415	Sodium/potassium-transporting ATPase subunit beta-2
		Q13509	Tubulin beta-3 chain
		Q969P0	Immunoglobulin superfamily member 8
		O43759	Synaptogyrin-1
		O43426	Synaptojanin-1
		P04271	Protein S100-B
		P09543	2'.3'-cyclic-nucleotide 3'-phosphodiesterase
		Q9H115	Beta-soluble NSF attachment protein
		Q13885	Tubulin beta-2A chain
		Q9BVA1	Tubulin beta-2B chain
		Q9UK22	F-box only protein 2
		Q14194	Dihydropyrimidinase-related protein 1
		O94811	Tubulin polymerization-promoting protein
		Q16653	Myelin-oligodendrocyte glycoprotein
		P43003	Excitatory amino acid transporter 1
		P60201	Myelin proteolipid protein
		Q8N111	Cell cycle exit and neuronal differentiation protein 1
		O43761	Synaptogyrin-3
		Q9BPU6	Dihydropyrimidinase-related protein 5
		P13591	Neural cell adhesion molecule 1
		Q9UQM7	Calcium/calmodulin-dependent protein kinase type II subunit alpha
		P04350	Tubulin beta-4A chain
		P07196	Neurofilament light polypeptide
		Q92777	Synapsin-2
		P09471	Guanine nucleotide-binding protein G(o) subunit alpha
		P61266	Syntaxin-1B
		P08247	Synaptophysin
		P17600	Synapsin-1
		P02686	Myelin basic protein
		P14136	Glial fibrillary acidic protein

## Sheet: READ ME
Worksheet name	Column header	Column subheader(s)		Column description
Lung tissue-specificity (HPA)	Comparison with HPA lung database (239)	Primary Lung (13)	Protein	UniProt accession number of proteins overlapping between the HPA lung-specific database and the upregulated proteins in primary LADC identified in our study
			Description	Corresponding protein description
		Metastatic Brain (2)	Protein	UniProt accession number of proteins overlapping between the HPA lung-specific database and the upregulated proteins in metastatic LADC identified in our study
			Description	Corresponding protein description
Brain tissue-specificity (HPA)	Comparison with HPA brain database (2587)	Primary Lung (15)	Protein	UniProt accession number of proteins overlapping between the HPA brain-specific database and the upregulated proteins in primary LADC identified in our study
			Description	Corresponding protein description
		Metastatic Brain (94)	Protein	UniProt accession number of proteins overlapping between the HPA brain-specific database and the upregulated proteins in metastatic LADC identified in our study
			Description	Corresponding protein description
