# Supplementary material for: Proteomic analysis of brain metastatic lung adenocarcinoma reveals intertumoral heterogeneity and specific alterations associated with the timing of brain metastases
Source: ESMO Open. 2022 Dec 16;8(1):100741. doi: 10.1016/j.esmoop.2022.100741 (PMC10024110; doi:10.1016/j.esmoop.2022.100741)
Supplement: Supplementary Table S6 [file mmc7.xlsx]

## Sheet: Assay details
Uniprot Accession	Protein name	Gene name	Peptide Sequence	Precursor Mz	Charge state	Start Time [min]	End Time [min]
O43464	Serine protease HTRA2, mitochondrial	HTRA2	EPLPTLPLGR	546.824	2	45.97	51.97
O43464	Serine protease HTRA2, mitochondrial	HTRA2	TQSQLAVQIR	572.328	2	26.84	32.84
P16422	Epithelial cell adhesion molecule	EPCAM	DTEITCSER	555.74	2	13.46	19.46
P16422	Epithelial cell adhesion molecule	EPCAM	YQLDPK	382.203	2	16.1	22.1
P57735	Ras-related protein Rab-25	RAB25	AQIWDTAGLER	630.323	2	41.92	47.92
P57735	Ras-related protein Rab-25	RAB25	HQTYAVVER	551.786	2	13.25	19.25
P57735	Ras-related protein Rab-25	RAB25	EVPTEEAR	465.73	2	11.39	17.39
P57735	Ras-related protein Rab-25	RAB25	TNAITLGSAQAGQEPGPGEK	963.482	2	30.18	36.18
Q99102	Mucin-4	MUC4	FQPVSIGR	452.256	2	29.03	35.03
Q99102	Mucin-4	MUC4	SSSLGPVTVQWLLEPHDAIR	735.727	3	58.33	64.33
Q99102	Mucin-4	MUC4	IGLASALQPR	513.309	2	36.93	42.93
P49406	39S ribosomal protein L19, mitochondrial	MRPL19	FLSPEFIPR	553.306	2	47.2	53.2
P49406	39S ribosomal protein L19, mitochondrial	MRPL19	VTTADPYASGK	555.277	2	14.97	20.97
Q16540	39S ribosomal protein L23, mitochondrial	MRPL23	NYLEGIYNVPVAAVR	839.452	2	52.08	58.08
Q16540	39S ribosomal protein L23, mitochondrial	MRPL23	VAYVQLAHGQTFTFPDLFPEK	803.414	3	59.01	65.01
Q9BYD6	39S ribosomal protein L1, mitochondrial	MRPL1	FQILDFTSPK	598.322	2	52.05	58.05
Q9BYD6	39S ribosomal protein L1, mitochondrial	MRPL1	VAVFTENASEVK	647.338	2	29.8	35.8
Q9BYD6	39S ribosomal protein L1, mitochondrial	MRPL1	IDPLLPK	398.252	2	32.25	38.25
Q9Y3D9	28S ribosomal protein S23, mitochondrial	MRPS23	AFDLFNPNFK	606.806	2	52.86	58.86
Q9Y3D9	28S ribosomal protein S23, mitochondrial	MRPS23	ALLAEGVILR	527.835	2	46.24	52.24
P82664	28S ribosomal protein S10, mitochondrial	MRPS10	TQLEQLPEHIK	445.914	3	27.17	33.17
P82932	28S ribosomal protein S6, mitochondrial	MRPS6	DLENLGER	473.235	2	25.26	31.26
Q13405	39S ribosomal protein L49, mitochondrial	MRPL49	FVESVDEYQFVER	823.889	2	45.57	51.57
Q13405	39S ribosomal protein L49, mitochondrial	MRPL49	DVEDFLSPLLGK	666.856	2	63.44	69.44
Q13405	39S ribosomal protein L49, mitochondrial	MRPL49	TPVTQVNEVTGTLR	757.912	2	36.84	42.84
Q9Y3D3	28S ribosomal protein S16, mitochondrial	MRPS16	LVALNLDR	457.277	2	35.67	41.67
Q9H0U6	39S ribosomal protein L18, mitochondrial	MRPL18	NLELLSVAR	507.801	2	43.39	49.39
Q8N983	39S ribosomal protein L43, mitochondrial	MRPL43	LSFSVSR	398.222	2	28.72	34.72
Q8N983	39S ribosomal protein L43, mitochondrial	MRPL43	EVIDFAR	425.227	2	31.61	37.61
Q8N983	39S ribosomal protein L43, mitochondrial	MRPL43	SVEEISTLVQK	616.84	2	36.7	42.7
Q8N983	39S ribosomal protein L43, mitochondrial	MRPL43	LADQSGLDVIR	593.825	2	35.66	41.66
Q9HD33	39S ribosomal protein L47, mitochondrial	MRPL47	LWYVLLK	467.792	2	52.16	58.16
Q9HD33	39S ribosomal protein L47, mitochondrial	MRPL47	LLQTGQER	472.762	2	12.58	18.58
Q9HD33	39S ribosomal protein L47, mitochondrial	MRPL47	FFALPYVDHFLR	508.938	3	59.16	65.16
P04406	Glyceraldehyde-3-phosphate dehydrogenase	GAPDH	AGAHLQGGAK	455.249	2	7.98	13.98
P04406	Glyceraldehyde-3-phosphate dehydrogenase	GAPDH	GALQNIIPASTGAAK	706.399	2	39.51	45.51
P04406	Glyceraldehyde-3-phosphate dehydrogenase	GAPDH	VIPELNGK	435.258	2	23.68	29.68
P04406	Glyceraldehyde-3-phosphate dehydrogenase	GAPDH	VPTANVSVVDLTCR	765.901	2	43.09	49.09
P04406	Glyceraldehyde-3-phosphate dehydrogenase	GAPDH	LISWYDNEFGYSNR	882.405	2	51.29	57.29

## Sheet: PRM results
Uniprot Accession	Protein name	Gene name	Significant fast prog. vs slow prog. (Primary)	t-test -log p-value fast prog. vs slow prog. (Primary)	log2 FC fast prog. vs slow prog. (Primary)	Significant fast prog. vs slow prog. (Metastatic)	t-test -log p-value fast prog. vs slow prog. (Metastatic)	log2 FC fast prog. vs slow prog. (Metastatic)	pLADC-01	pLADC-02	pLADC-03	pLADC-04	pLADC-05	pLADC-06	pLADC-07	pLADC-08	pLADC-09	pLADC-10	pLADC-11	pLADC-12	pLADC-13	pLADC-14	pLADC-15	pLADC-16	pLADC-17	pLADC-18	pLADC-19	pLADC-20	mLADC-01	mLADC-02	mLADC-03	mLADC-04	mLADC-05	mLADC-06	mLADC-07	mLADC-08	mLADC-09	mLADC-10	mLADC-11	mLADC-12	mLADC-13	mLADC-14	mLADC-15	mLADC-16	mLADC-17	mLADC-18	mLADC-20
									fast prog.	fast prog.	fast prog.	fast prog.	fast prog.	fast prog.	fast prog.	fast prog.	fast prog.	fast prog.	fast prog.	slow prog.	slow prog.	slow prog.	slow prog.	slow prog.	slow prog.	slow prog.	slow prog.	slow prog.	fast prog.	fast prog.	fast prog.	fast prog.	fast prog.	fast prog.	fast prog.	fast prog.	fast prog.	fast prog.	fast prog.	slow prog.	slow prog.	slow prog.	slow prog.	slow prog.	slow prog.	slow prog.	slow prog.
O43464	Serine protease HTRA2, mitochondrial	HTRA2	+	1.32912	0.73989		0.271583	0.35257	24.2346	24.2093	24.3005	23.5429	23.4567	23.095	24.932	23.9692	25.2054	24.9619	25.0466	24.1396	23.9355	23.8499	22.3577	24.409	23.3671	22.3945	22.7807	24.5239	24.7721	24.9563	25.386	24.5633	23.8106	23.0716	24.2534	23.6301	24.8283	26.9827	27.3366	25.2599	24.3302	23.8787	23.4207	25.0461	26.4891	23.8766	23.8532
P16422	Epithelial cell adhesion molecule	EPCAM		0.943414	1.00583	+	1.34633	0.774925	25.3641	23.9048	25.9378	22.8708	24.6248	24.6606	25.2728	23.3986	25.7745	23.8436	26.3266	26.5709	23.5698	24.5574	22.8599	24.48	22.3589	24.4223	20.958	23.6987	26.1827	25.2493	24.9014	25.0651	24.9633	24.6485	24.5591	25.1302	25.9371	25.5982	25.749	25.9005	23.5999	23.6026	24.6395	23.7391	25.9489	23.5905	24.9495
P57735	Ras-related protein Rab-25	RAB25	+	2.40628	1.22182		0.101971	0.131467	24.5884	23.478	23.6004	23.0772	22.4016	23.3123	24.7201	24.5693	23.2019	25.0168	24.6994	23.2532	22.8152	23.7069	21.4448	23.3702	22.8096	22.0171	21.7793	22.7153	24.8018	24.0094	24.4333	24.9862	23.0228	23.8251	23.28	24.3893	24.3892	27.3028	25.7657	25.0532	25.4211	24.7187	23.4849	25.1005	24.6769	23.5888	23.4172
Q99102	Mucin-4	MUC4	+	2.68964	3.13782	+	1.63281	2.13706	25.152	24.844	21.6684	NaN	22.1193	NaN	23.6877	NaN	22.516	23.7049	NaN	NaN	NaN	NaN	NaN	20.2295	19.631	NaN	21.2605	19.8663	23.6339	27.681	23.3038	NaN	21.9102	NaN	25.5791	NaN	24.0412	23.4483	NaN	22.3002	NaN	21.786	22.195	22.8814	22.515	NaN	20.8694
P49406	39S ribosomal protein L19, mitochondrial	MRPL19		1.00632	0.576642				23.4897	23.6173	23.2821	22.7024	22.619	21.9432	23.7813	23.3037	24.4501	23.8345	23.5034	22.9595	22.7846	24.0642	21.4219	23.1871	22.6083	21.889	22.3618	23.4192	NaN	NaN	NaN	NaN	NaN	NaN	NaN	NaN	NaN	NaN	NaN	NaN	NaN	NaN	NaN	NaN	NaN	NaN	NaN
Q16540	39S ribosomal protein L23, mitochondrial	MRPL23	+	1.75738	0.916892		0.279771	0.294061	24.3154	24.2891	23.9304	23.6817	22.8388	22.8245	24.5661	23.673	24.9469	24.0672	23.8031	22.9721	23.5205	24.4412	21.6938	23.3722	22.9587	21.7308	22.4477	23.7407	25.1531	23.947	24.5626	23.7771	22.8312	22.2651	23.8888	23.1393	24.393	25.3026	25.8478	24.3561	23.5079	25.0312	23.2211	24.5532	23.8252	23.0974	22.861
Q9BYD6	39S ribosomal protein L1, mitochondrial	MRPL1		0.651104	0.431581		0.0764066	0.0836459	23.0324	22.8489	22.7977	21.8512	22.005	21.3319	23.161	22.6055	23.9788	23.0865	23.2057	22.8168	21.9529	23.4693	21.1022	22.7769	22.1357	21.3754	21.9307	23.0231	23.8879	23.3915	23.5014	23.092	21.9292	22.3134	23.0691	23.0334	23.5061	24.8552	25.1194	23.9753	23.1805	24.2674	22.1537	24.0737	23.4362	22.5871	23.0741
Q9Y3D9	28S ribosomal protein S23, mitochondrial	MRPS23	+	1.38383	0.705709		0.256909	0.248457	24.1875	24.1381	24.0202	23.5217	23.5134	22.7905	24.5766	23.5985	25.4301	24.5807	24.1652	23.3822	23.5511	24.173	22.3655	23.8455	23.1907	22.203	23.0372	24.3279	24.8133	24.1801	24.6396	23.7686	23.2857	22.454	23.7449	23.3555	24.385	25.9881	26.0346	24.3004	24.118	24.312	23.5252	24.4999	24.1213	23.4107	23.6518
P82664	28S ribosomal protein S10, mitochondrial	MRPS10		0.844659	0.512818		1.0516	0.566598	22.1458	21.544	21.5068	20.8234	20.8516	20.1866	22.6037	21.0677	22.9645	22.3919	21.6143	21.014	20.7259	21.6446	20.2732	21.5022	21.0629	20.7187	20.7415	22.1836	23.2151	22.7436	22.1335	22.5515	21.4378	21.1265	22.0357	21.9145	22.7678	23.5668	23.4023	22.5193	22.2763	21.6929	21.3868	22.2769	22.0234	21.5855	21.2661
P82932	28S ribosomal protein S6, mitochondrial	MRPS6	+	1.48244	0.804244		0.357166	0.334789	23.7132	23.2102	22.9966	22.712	22.9648	21.8976	24.0352	23.8122	24.5702	24.288	23.5561	22.6711	22.6446	23.4627	21.5152	23.1468	22.7839	21.4532	22.293	23.6827	24.3848	23.6397	23.999	23.1591	22.4325	22.0054	23.1498	23.0595	23.8375	25.4507	25.4112	23.5506	22.965	23.79	22.7893	24.3471	23.411	22.8298	23.1147
Q13405	39S ribosomal protein L49, mitochondrial	MRPL49	+	1.60462	0.837519		0.0984109	0.116299	24.3327	24.1799	24.1055	23.4163	23.0675	22.8863	24.4383	23.7664	25.2591	24.0163	23.3343	23.0655	23.3575	24.5165	21.7038	23.4954	22.9485	22.083	22.6785	23.6339	24.8328	23.8807	24.3542	23.6035	22.5706	22.2532	23.7783	23.2646	24.2918	25.1831	25.8051	24.5106	23.5595	24.838	22.7489	24.5071	24.3213	23.0257	23.4262
Q9Y3D3	28S ribosomal protein S16, mitochondrial	MRPS16		0.658416	0.41201		1.19001	0.836228	24.137	24.2117	23.9397	23.575	23.5922	22.68	24.6704	23.8652	24.6412	24.5421	24.4687	23.646	23.925	24.9784	22.7088	24.2075	23.6671	22.3172	22.851	24.2555	25.5476	24.5472	24.9941	24.5049	23.3303	22.4962	23.9282	23.3269	24.6102	25.9893	25.8792	23.9791	23.6699	24.1914	23.2728	24.1858	23.6074	22.9113	23.241
Q9H0U6	39S ribosomal protein L18, mitochondrial	MRPL18		1.16295	0.651412	+	1.3568	1.11243	24.2626	24.2429	23.97	23.6421	23.5027	23.2861	24.8205	24.0997	25.2068	24.4556	24.2101	23.5376	24.2211	24.9056	22.1789	23.8069	23.3419	22.2356	22.965	24.3348	24.8292	24.5264	25.0316	24.3861	NaN	NaN	23.2714	22.9155	24.2737	25.3416	26.4125	23.7728	NaN	24.2565	22.8349	24.2347	23.0677	22.4841	NaN
Q8N983	39S ribosomal protein L43, mitochondrial	MRPL43		0.660406	0.416779		0.0385049	0.0475532	24.0525	24.1583	23.9963	23.4704	23.4175	23.1594	24.5082	23.8974	25.1342	24.5009	24.3887	23.7182	24.1353	25.0085	22.3352	24.1142	23.5449	22.4693	23.1079	24.375	25.4152	24.5018	25.1497	24.0918	23.0303	22.7423	24.3214	23.586	24.7883	25.93	26.2592	24.9259	24.0454	25.3995	24.2271	25.0532	24.4393	23.633	24.1261
Q9HD33	39S ribosomal protein L47, mitochondrial	MRPL47	+	1.48706	0.847099		0.722054	0.542238	23.0235	22.4738	22.4627	21.8788	20.8695	20.8696	22.8959	23.5423	23.0764	22.4328	22.0586	21.9843	21.7591	22.9044	20.7694	21.4704	21.2003	20.5779	20.7315	21.9111	23.3324	22.5322	22.2868	22.5317	21.038	20.6729	21.9835	21.4239	22.7261	23.2713	23.5678	22.4397	21.5778	22.7396	21.4628	22.3012	21.792	21.0825	20.715

## Sheet: READ ME
Worksheet name	Column header	Column description
Assay details	Uniprot Accession	UniProt protein accession number of the candidate protein
	Protein name	Description of the candidate protein
	Gene name	Gene name of the candidate protein
	Peptide Sequence	Peptide sequences selected for the PRM assay from each candidate protein
	Precursor Mz	Precursor m/z values for each peptide selected for the PRM assay
	Charge state	Precursor charge states for each peptide selected for the PRM assay
	Start Time [min]	Start of the Precursor monitoring time
	End Time [min]	End of the Precursor monitoring time
PRM results	Uniprot Accession	UniProt protein accession number of the candidate protein
	Progression	Progression group for each patient sample
	Protein name	Description of the candidate protein
	Gene name	Gene name of the candidate protein
	Significant Fast vs Slow (Primary)	Significant after t-test between fast and slow progression groups on primary samples on PRM data (p-value < 0.05)
	t-test -log p-value Fast vs Slow (Primary)	(-)log p-value from t-test between fast and slow progression groups on primary samples on PRM data
	log2 FC Fast vs Slow (Primary)	log2 fold change from t-test between fast and slow progression groups on primary samples on PRM data
	Significant Fast vs Slow (Metastatic)	Significant after t-test between fast and slow progression groups on metastatic samples on PRM data (p-value < 0.05)
	t-test -log p-value Fast vs Slow (Metastatic)	(-)log p-value from t-test between fast and slow progression groups on metastatic samples on PRM data
	log2 FC Fast vs Slow (Metastatic)	log2 fold change from t-test between fast and slow progression groups on metastatic samples on PRM data
	pLADC-01	Normalized protein expression data from PRM analysis for each protein candidate quantified in this sample
	pLADC-02	Normalized protein expression data from PRM analysis for each protein candidate quantified in this sample
	pLADC-03	Normalized protein expression data from PRM analysis for each protein candidate quantified in this sample
	pLADC-04	Normalized protein expression data from PRM analysis for each protein candidate quantified in this sample
	pLADC-05	Normalized protein expression data from PRM analysis for each protein candidate quantified in this sample
	pLADC-06	Normalized protein expression data from PRM analysis for each protein candidate quantified in this sample
	pLADC-07	Normalized protein expression data from PRM analysis for each protein candidate quantified in this sample
	pLADC-08	Normalized protein expression data from PRM analysis for each protein candidate quantified in this sample
	pLADC-09	Normalized protein expression data from PRM analysis for each protein candidate quantified in this sample
	pLADC-10	Normalized protein expression data from PRM analysis for each protein candidate quantified in this sample
	pLADC-11	Normalized protein expression data from PRM analysis for each protein candidate quantified in this sample
	pLADC-12	Normalized protein expression data from PRM analysis for each protein candidate quantified in this sample
	pLADC-13	Normalized protein expression data from PRM analysis for each protein candidate quantified in this sample
	pLADC-14	Normalized protein expression data from PRM analysis for each protein candidate quantified in this sample
	pLADC-15	Normalized protein expression data from PRM analysis for each protein candidate quantified in this sample
	pLADC-16	Normalized protein expression data from PRM analysis for each protein candidate quantified in this sample
	pLADC-17	Normalized protein expression data from PRM analysis for each protein candidate quantified in this sample
	pLADC-18	Normalized protein expression data from PRM analysis for each protein candidate quantified in this sample
	pLADC-19	Normalized protein expression data from PRM analysis for each protein candidate quantified in this sample
	pLADC-20	Normalized protein expression data from PRM analysis for each protein candidate quantified in this sample
	mLADC-01	Normalized protein expression data from PRM analysis for each protein candidate quantified in this sample
	mLADC-02	Normalized protein expression data from PRM analysis for each protein candidate quantified in this sample
	mLADC-03	Normalized protein expression data from PRM analysis for each protein candidate quantified in this sample
	mLADC-04	Normalized protein expression data from PRM analysis for each protein candidate quantified in this sample
	mLADC-05	Normalized protein expression data from PRM analysis for each protein candidate quantified in this sample
	mLADC-06	Normalized protein expression data from PRM analysis for each protein candidate quantified in this sample
	mLADC-07	Normalized protein expression data from PRM analysis for each protein candidate quantified in this sample
	mLADC-08	Normalized protein expression data from PRM analysis for each protein candidate quantified in this sample
	mLADC-09	Normalized protein expression data from PRM analysis for each protein candidate quantified in this sample
	mLADC-10	Normalized protein expression data from PRM analysis for each protein candidate quantified in this sample
	mLADC-11	Normalized protein expression data from PRM analysis for each protein candidate quantified in this sample
	mLADC-12	Normalized protein expression data from PRM analysis for each protein candidate quantified in this sample
	mLADC-13	Normalized protein expression data from PRM analysis for each protein candidate quantified in this sample
	mLADC-14	Normalized protein expression data from PRM analysis for each protein candidate quantified in this sample
	mLADC-15	Normalized protein expression data from PRM analysis for each protein candidate quantified in this sample
	mLADC-16	Normalized protein expression data from PRM analysis for each protein candidate quantified in this sample
	mLADC-17	Normalized protein expression data from PRM analysis for each protein candidate quantified in this sample
	mLADC-18	Normalized protein expression data from PRM analysis for each protein candidate quantified in this sample
	mLADC-20	Normalized protein expression data from PRM analysis for each protein candidate quantified in this sample
